# Supplementary material for: Effect of β-hydroxy-β-methylbutyrate on miRNA expression in differentiating equine satellite cells exposed to hydrogen peroxide
Source: Genes Nutr. 2018 Apr 10;13:10. doi: 10.1186/s12263-018-0598-2 (PMC5892041; doi:10.1186/s12263-018-0598-2)
Supplement: Supplementary file 1 — Table S1. Genes differentially expressed in HMB-incubated equine satellite cells exposed to H2O2, compared to control. FDR ≤ 0.05, FC ≥ 1.3, n = 4. (XLSX 550 kb) [file 12263_2018_598_MOESM1_ESM.xlsx]

## Sheet: Arkusz1
Additional file 1: Table S1. Genes differentially expressed in HMB-incubated equine satellite cells exposed to H2O2, compared to control. FDR ≤ 0.05, FC ≥ 1.3, n=4.
Probe Name	FC ([HMB vs CTRL] vs Zero)	Log FC ([HMB vs CTRL] vs Zero)	FC (abs) ([HMB vs CTRL] vs Zero)	Regulation ([HMB vs CTRL] vs Zero)	Gene Symbol	Description	Sequence
A_69_P107141	-1.4956502	-0.5807728	1.4956502	down	SLAIN2	SLAIN motif family, member 2 [Source:HGNC Symbol;Acc:29282] [ENSECAT00000025177]	TGTGCACAAGAAAATGGTGAATTCAAGCTATCCAAAACTTCACGTTCAACCTAATTTACT
A_69_P059676	-3.8378415	-1.9402951	3.8378415	down	ATP6V1E2	ATPase, H+ transporting, lysosomal 31kDa, V1 subunit E2 [Source:HGNC Symbol;Acc:18125] [ENSECAT00000014253]	AAGATGCCGGAAATACGAAAGGCCTTGTTTGGAGCCAACGCCAACAGGAAGTTTTTTATC
A_69_P127848	-1.3328673	-0.41453314	1.3328673	down	LYRM2	TSA: Equus caballus contig06409.EqcaPBMC mRNA sequence. [JL622072]	TTACTCAAGGCAATATGCAGCTCAAGGAGTTAGAAAAAACACTTGCCTTAGCCAAATCTT
A_69_P016021	2.3818507	1.2520831	2.3818507	up	VEGFC	vascular endothelial growth factor C [Source:HGNC Symbol;Acc:12682] [ENSECAT00000012729]	TCATTCAGTGAAGAAGTCTGTCGCTGTGTCCCTTCATACTGGAAAAGAACACATATGAAC
A_69_P076936	1.9592913	0.9703319	1.9592913	up	PALMD	palmdelphin [Source:HGNC Symbol;Acc:15846] [ENSECAT00000001448]	GAGGATCCGTCTTTAACAGCTTTAAGAATGAGAATGGCAAAGCTTGGGAAAAAAGTTATC
A_69_P117086	-1.3436705	-0.42617938	1.3436705	down		CT020024A10F11 Equine Articular Cartilage cDNA Library Equus caballus cDNA clone CT020024A10F11, mRNA sequence [CX599578]	CCGAGGACGGTCCCCACCCCTGTACGTTCCCTAATAAAGTCTTTTAAAAGCCCTAAAAAA
A_69_P030882	-1.645117	-0.7181902	1.645117	down	TAGLN3	transgelin 3 [Source:HGNC Symbol;Acc:29868] [ENSECAT00000010210]	GTTGGATTATTTATTTATTTATTTGCCACAAATGTCCCTCCTCAACTTATAGAACGCACC
A_69_P031634	1.7533429	0.8101082	1.7533429	up	CBX8	chromobox homolog 8 [Source:HGNC Symbol;Acc:15962] [ENSECAT00000020451]	TTTTTAACCGTCACCATTAAGGAAAGTAACACGGACCAAGGCTTTTTTAAAGAGAAAAGA
(+)E1A_r60_3	4.233869	2.0819767	4.233869	up		Unknown
(+)E1A_r60_a97	3.7348917	1.9010664	3.7348917	up		Unknown
A_69_P104046	-1.3222889	-0.40303734	1.3222889	down	REST	RE1-silencing transcription factor [Source:HGNC Symbol;Acc:9966] [ENSECAT00000024094]	TGTTCGAACTCACACAGGAGAACGCCCATATAAATGTGAACTTTGTCCTTATTCAAGTTC
A_69_P025714	7.1060247	2.8290427	7.1060247	up	ZNFX1	zinc finger, NFX1-type containing 1 [Source:HGNC Symbol;Acc:29271] [ENSECAT00000008632]	TAGCCAATAACCTGATGAACTTTGAGGAGATCCAGAGGATGTTGTAGGAAGATGGCATAC
A_69_P112721	12.700447	3.6668074	12.700447	up		HL01017B1H02 Equine lymphocyte cDNA Library Equus caballus cDNA clone HL01017B1H02, mRNA sequence [DN506272]	CCTAGCCTGGAATAGGCCGTGGATGACAGTTAATAAACGTTTGTTGTGTGAGCGAAAAAA
A_69_P073453	1.5539505	0.63594055	1.5539505	up	SFT2D2	SFT2 domain containing 2 [Source:HGNC Symbol;Acc:25140] [ENSECAT00000024115]	ATAACAAGGGACTTGCTCTCATCTTCTGCATTTTGCAGTCTTTGGCCCTGACGTGGTATA
A_69_P084451	1.3238022	0.40468767	1.3238022	up	TMEM128	transmembrane protein 128 [Source:HGNC Symbol;Acc:28201] [ENSECAT00000012461]	TTTTTCACTCCACTGTTGCTGTTTACGCAGTTTATGGGGGTTGTAATGTTGATCTCACTC
A_69_P001140	-1.6455135	-0.71853787	1.6455135	down	IL5	Equus caballus interleukin 5 (colony-stimulating factor, eosinophil) (IL5), mRNA [NM_001082499]	AGAGTGAAACAATTCCTAGACTACCTGCAGGAGTTTCTTGGTGTAATAAACACTGAGTGG
A_69_P033906	-1.5611995	-0.6426549	1.5611995	down	LUC7L3	LUC7-like 3 (S. cerevisiae) [Source:HGNC Symbol;Acc:24309] [ENSECAT00000013457]	AATGAGGTCAATGGGACCAGTGAAGACATTAAATCTGAAGGTGACACTCAGTCCAATTAA
A_69_P046481	1.8651464	0.8992889	1.8651464	up	ETHE1	ethylmalonic encephalopathy 1 [Source:HGNC Symbol;Acc:23287] [ENSECAT00000011285]	AAGAGTTTGTCAAGGTCATGGACAACCTGAACTTGCCCAAGCCTCAGCAAATAGACTTTG
A_69_P096362	-1.3913558	-0.4764913	1.3913558	down	TTC13	tetratricopeptide repeat domain 13 [Source:HGNC Symbol;Acc:26204] [ENSECAT00000020934]	GAAAAGTATTTCACCCTCTTATAAGACTCTTCCATCGGTATCAGAGACGTTCCCGACGTT
A_69_P063291	1.3378135	0.41987702	1.3378135	up	ELL2	elongation factor, RNA polymerase II, 2 [Source:HGNC Symbol;Acc:17064] [ENSECAT00000024708]	GCCCTGCTTGGACCAGAAGATGTGAATAAACTTAAGCTTATTTATTTAAAATCCCAAATG
A_69_P045261	-1.3584833	-0.4419968	1.3584833	down	PDCD5	programmed cell death 5 [Source:HGNC Symbol;Acc:8764] [ENSECAT00000020536]	ATTCTAGGATAGCTAATACTTGGCAGAAGTTGAGATCTGACTTGAACGTTTACTTTGTTT
A_69_P027436	1.5551353	0.63704	1.5551353	up	CCL19	chemokine (C-C motif) ligand 19 [Source:HGNC Symbol;Acc:10617] [ENSECAT00000013993]	CCCCTAGACCAGCCCTGGGTGGAGCGCATCATCCGGAGACTGCAGAAGAACTCTGTAAAG
A_69_P068831	-1.4560386	-0.54204863	1.4560386	down		Uncharacterized protein [Source:UniProtKB/TrEMBL;Acc:F6ZBM6] [ENSECAT00000010203]	AAGCTGGAACCTCTTCCCAACAGGCAGAGCCATCTTGCCCCTGAGGACATCCAGATTCTC
A_69_P058701	-1.4535685	-0.539599	1.4535685	down	VAMP5	vesicle-associated membrane protein 5 [Source:HGNC Symbol;Acc:12646] [ENSECAT00000007826]	AATGTGTCCACCTTTGCATCTCCTATCATGCCACAGACTGGCCCTTGAGGGCAGCCTGCT
A_69_P107881	1.8805548	0.9111583	1.8805548	up	AMACR	TSA: Equus caballus contig26328.EqcaPBMC mRNA sequence. [JL640245]	GAATGTTTTTAGTTTACCTATACTAATCCGTGGCAGTTTTTCTGTCTTCCAGTTTACTTG
A_69_P066083	-1.5369365	-0.6200576	1.5369365	down	LOC100058421	tubulin, beta 6 class V [Source:HGNC Symbol;Acc:20776] [ENSECAT00000017343]	AGAATACCAGCAGTATCAAGAAGCTACGGCCAATGATGGTGAAGAAGCTTTTGAGGACGA
A_69_P042886	-1.4986061	-0.58362126	1.4986061	down	PPIL3	Peptidyl-prolyl cis-trans isomerase [Source:UniProtKB/TrEMBL;Acc:F7D8B0] [ENSECAT00000021236]	CACATTAAGGACATAACTATTCACGCCAACCCATTTGCTCAATAGCTATAATAGACCTGG
A_69_P014460	1.6948661	0.7611712	1.6948661	up	ZER1	zyg-11 related, cell cycle regulator [Source:HGNC Symbol;Acc:30960] [ENSECAT00000016952]	AAGGTGATTGAGCACTGCAGTAACTTTAAAGAGGAGAACATGGACACGTCTAGATAGAGG
A_69_P005386	-1.923995	-0.944105	1.923995	down		ryanodine receptor 1 (skeletal) [Source:HGNC Symbol;Acc:10483] [ENSECAT00000016698]	ACCCAGCCGGCGATGAGTATGAGCTGTACCGAGTGGTCTTCGACATTACCTTCTTCTTCT
A_69_P121746	-1.8418478	-0.8811538	1.8418478	down	LOC100069560	PREDICTED: Equus caballus spermatogenesis-associated protein 31D1-like (LOC100069560), mRNA [XM_005604894]	GTGTTTAAAGATCAGCTATTGGATCAGAAGAGTCCCTTATCTGTACCCCGCAGGGATCAT
A_69_P012683	1.5433818	0.62609506	1.5433818	up	KLF6	Kruppel-like factor 6 [Source:HGNC Symbol;Acc:2235] [ENSECAT00000025128]	GAAAGCACACTGGTGCCAAACCTTTTAAATGTTCTCACTGTGACAGGTGTTTCTCCAGGT
A_69_P057226	-1.5322901	-0.6156895	1.5322901	down	TMEM108	transmembrane protein 108 [Source:HGNC Symbol;Acc:28451] [ENSECAT00000013354]	GTTAACCCCTTCTGCCAGGAAACGCTGTTCGTGGGAACCGACCAAGTCTCGGAGATCTAA
A_69_P048116	-1.4765555	-0.56223553	1.4765555	down		troponin T type 1 (skeletal, slow) [Source:HGNC Symbol;Acc:11948] [ENSECAT00000016548]	AGTTTGACTTGATGGCGAAGCTGAAGCAGCAGAAATACGAGATCAACGTGCTGTATAACC
A_69_P002112	-1.7075353	-0.7719154	1.7075353	down	BMP2	bone morphogenetic protein 2 [Source:HGNC Symbol;Acc:1069] [ENSECAT00000022668]	AAATGAAAAGGTCGTACTAAAGAACTATCAGGACATGGTTGTGGAGGGTTGTGGGTGTCG
A_69_P008937	-1.4482993	-0.53435975	1.4482993	down	HIPK3	homeodomain interacting protein kinase 3 [Source:HGNC Symbol;Acc:4915] [ENSECAT00000021979]	TCTCCTTACTAAGAGGGCAGCATGTTTGCTATTGCTGAATTCTGCTGTCTGATATCCAGA
A_69_P092664	1.6581616	0.7295847	1.6581616	up		A kinase (PRKA) anchor protein 14 [Source:HGNC Symbol;Acc:24061] [ENSECAT00000022236]	TCAACAAGAACAAGCCTCCGGATGCACCTATTGATGTCTCTTATGTCTTTGAGGGCCAAT
A_69_P001581	1.8053313	0.8522637	1.8053313	up	LY96	Equus caballus lymphocyte antigen 96 (LY96), mRNA [NM_001081898]	TACTGAAGAAGCGCTCTTTTGTTTGAATTTTACCCTCTTACACCAACCTAGTTTCAATTA
A_69_P028176	-1.3876648	-0.4726591	1.3876648	down		homer homolog 3 (Drosophila) [Source:HGNC Symbol;Acc:17514] [ENSECAT00000024809]	ATTGGAGCAGCTGGAGGCCCTGGTGCAAACCAAGGACCAGGAGATTCAGACACTGAAGAG
A_69_P029746	-1.3650311	-0.4489339	1.3650311	down	PIK3CA	phosphatidylinositol-4,5-bisphosphate 3-kinase, catalytic subunit alpha [Source:HGNC Symbol;Acc:8975] [ENSECAT00000016222]	GATTGCATAGGAATTGCACAATCCATGAACAGCATTAGAATTTACAGCAAGAACAGAAAT
A_69_P113376	-1.5588499	-0.640482	1.5588499	down		HL020010000_PLATE_H08_64_074 Equine placenta cDNA Library Equus caballus cDNA clone HL020010000_PLATE_H08_64_074, mRNA sequence [DN508418]	GCATCTTAAGTGGTTTTCAAGCACACTTTGAAGGCATTTATGTGATTTAGAACTTGGTTT
A_69_P108472	1.8999557	0.92596585	1.8999557	up		CT02040B1F06 Equine Articular Cartilage cDNA Library Equus caballus cDNA clone CT02040B1F06, mRNA sequence [CX605159]	AAACAAAGCAAAACTGTTCCAGGCTGCAAGGCCAGGCAACACGAACAGTTGTATTTCAGA
A_69_P102526	5.1705294	2.370312	5.1705294	up			ATTTCTCTGGTTTCATAAACGCTTTTGGGTTCCAAGTAGGCAGTAGGTGTGCCTTTGAGC
A_69_P042796	-1.7112254	-0.7750298	1.7112254	down	RFTN2	raftlin family member 2 [Source:HGNC Symbol;Acc:26402] [ENSECAT00000022724]	AGTTCCAGGTTCCAGTAGGAAAGGAAATGATGCCATCGTGGTAGAACAATGGACCGTTAT
A_69_P010741	2.455111	1.2957883	2.455111	up	LOC100053834	Uncharacterized protein [Source:UniProtKB/TrEMBL;Acc:F7D8V2] [ENSECAT00000020902]	AACAAACACGATGACAAGTACCGGCCGCTGCCTTCCAACAAAATCATCCAGCGGGCGGAG
A_69_P102533	1.6804985	0.7488892	1.6804985	up		CT020009B10D04 Equine Articular Cartilage cDNA Library Equus caballus cDNA clone CT020009B10D04, mRNA sequence [CX594859]	GCGGCTGAATTGAGACAAGAAACTGTTGTGTACAAGTCTTTCCAGAAGATTTTCTTAATG
A_69_P109301	-1.3881441	-0.47315738	1.3881441	down		CT020026A10A01 Equine Articular Cartilage cDNA Library Equus caballus cDNA clone CT020026A10A01, mRNA sequence [CX600187]	TGCTGTTGCGCTTTGTGTGTTTTGTTTTTGTTTTCTATTTGGGGGCCCCATGGGAAAAAA
A_69_P099236	-1.3108141	-0.39046308	1.3108141	down	NOP10	H/ACA ribonucleoprotein complex subunit-like protein; Uncharacterized protein [Source:UniProtKB/TrEMBL;Acc:F6PRC7] [ENSECAT00000010543]	GAGGGGACAAGTTTGAATCTTCTTTTCGTATTTTCAGTCACTGCCAGGTTATTAAAATAA
A_69_P111807	2.4674032	1.3029935	2.4674032	up		CT02041A2B01 Equine Articular Cartilage cDNA Library Equus caballus cDNA clone CT02041A2B01, mRNA sequence [CX605375]	GCGTGTTTTTGAGAGTCTAGGGTCTGCACCTTTGTTTATAATAAATGCAAACATTTGGAA
A_69_P113102	-1.3590817	-0.44263223	1.3590817	down	BPTF	bromodomain PHD finger transcription factor [Source:HGNC Symbol;Acc:3581] [ENSECAT00000021547]	ACCATTATCTTGTCAAGATCAAATGGTTTTACTATTGTGGCAGAAGCAGGAAAACTTTGT
A_69_P035366	7.7901783	2.9616563	7.7901783	up	XAF1	XIAP associated factor 1 [Source:HGNC Symbol;Acc:30932] [ENSECAT00000026936]	CATCAGGAGAAATGCTTGCGGTTAGCTTCATCAAAAGGAAAACAAGTGAGAAACTCCAGC
A_69_P044973	-1.5140659	-0.598428	1.5140659	down	SCRIB	scribbled planar cell polarity protein [Source:HGNC Symbol;Acc:30377] [ENSECAT00000014977]	GGCAAGACTGTAACTAGTGATGTTTGTACAACCAAAGACTCTATTTTGTGGTTTAAGGAG
A_69_P027226	1.8279492	0.8702259	1.8279492	up	IFT74	intraflagellar transport 74 homolog (Chlamydomonas) [Source:HGNC Symbol;Acc:21424] [ENSECAT00000022787]	CAGATTGCAGAGTACAATAAAACCATTGTGGAAGCTCTGCGTAGCATGAGCAGAACCTGA
A_69_P102528	5.2716284	2.3982487	5.2716284	up			CTATTTCTCTGGTTTCATAAACGCTTTTGGGTTCCAAGTAGGCAGTAGGTGTGCCTTTGA
A_69_P079246	-1.5463197	-0.62883866	1.5463197	down		WAS/WASL interacting protein family, member 3 [Source:HGNC Symbol;Acc:22004] [ENSECAT00000024452]	ATTCTGTGGAAGACTTTCCTCCTCCGGATGAGTATAAACCATGCCAGAAGATTTACCCCA
A_69_P108706	-1.6344734	-0.70882595	1.6344734	down			CAGGGATAAAAGTCGATCTTCAAATGTTAACTTAAGTAGACCAAAAATTCTGATGACCGC
A_69_P081504	1.5151236	0.5994355	1.5151236	up	LOC100629814	CKLF-like MARVEL transmembrane domain containing 3 [Source:HGNC Symbol;Acc:19174] [ENSECAT00000018705]	TGTTTGCAATCGACTTCTACCTGATCTTTAACGACGTGGCCAAATTCCTCAAACAAGGGG
A_69_P117885	-1.7396249	-0.79877627	1.7396249	down			AAGCCCATTGAAGCCATTTACCTGACCCTAGAGCTTTTATCATAATTAAACATGATTATG
A_69_P048776	1.6985859	0.7643342	1.6985859	up	FAM46A	family with sequence similarity 46, member A [Source:HGNC Symbol;Acc:18345] [ENSECAT00000014837]	CATTTAAAAGTGTCCTGTGGGGAAGCCATTTCAGACAAGATAGGAGGAAAACAAAAAAGA
A_69_P087271	-1.376205	-0.4606954	1.376205	down		Rho guanine nucleotide exchange factor (GEF) 10-like [Source:HGNC Symbol;Acc:25540] [ENSECAT00000007694]	AAGGAGATCTGCTCGGTGGCCATCATCTCTGGTGGGCAGGGCTACCGCAACTTTGGCAGC
A_69_P095971	-1.4907539	-0.5760421	1.4907539	down	TMEM254	transmembrane protein 254 [Source:HGNC Symbol;Acc:25804] [ENSECAT00000014245]	TAAGCCAGGCACTAAATTTGCCTGTTGGCATACCTTTGCTCCCACCTTCTGATTAAAACA
A_69_P050717	-1.3610018	-0.444669	1.3610018	down		TSA: Equus caballus contig18722.EqcaPBMC mRNA sequence. [JL633749]	CTGCCTAGCCGTGTTAAAAAATACTTTGACTCCAAGCCTTAAAATACCCACATGGAGTCT
A_69_P062521	-3.125385	-1.6440339	3.125385	down	MYOT	myotilin [Source:HGNC Symbol;Acc:12399] [ENSECAT00000022238]	CTGGACTCTATGAAAGTGAAGAACTTTAATAACTTTAGCAACATCGGAAAATGCAACAAC
A_69_P107556	-1.6430613	-0.7163863	1.6430613	down		CT020018A20B10 Equine Articular Cartilage cDNA Library Equus caballus cDNA clone CT020018A20B10, mRNA sequence [CX597536]	TAGAAACTTTGAAGTTGCAGAAGCATAGAAGAGAAACTCGCCCATATTTTCATCATCCAG
A_69_P077166	-1.5417043	-0.624526	1.5417043	down	ZNF326	zinc finger protein 326 [Source:HGNC Symbol;Acc:14104] [ENSECAT00000010898]	AGGCACGATATGAACGTTTTGTTAAGGGTGAGAATCCTTTTGAAAATCAAGATCATTCTC
A_69_P108595	-1.4019016	-0.48738503	1.4019016	down		CT020019B20A06 Equine Articular Cartilage cDNA Library Equus caballus cDNA clone CT020019B20A06, mRNA sequence [CX598035]	ATTTGGAGTCTGTATCCCTCTCACTGGGTCCTTTCGTGATGCTCATTAAAACCTTTCCAC
A_69_P129496	9.485923	3.245788	9.485923	up		MONO1_14_G03.g1_A005 Monocytes (MONO1) Equus caballus cDNA, mRNA sequence [BM734883]	AGACAATGCAAAGATTTTTGGTTTGGGTTTTTAGGAGGTGATGTGCTTATGAAACCATAA
A_69_P036486	-1.6116971	-0.68858063	1.6116971	down	SLC22A23	solute carrier family 22, member 23 [Source:HGNC Symbol;Acc:21106] [ENSECAT00000014524]	GAAGGGCTACTTCCTGCACCACATCATCTTTGCCTGCTGCACGCTCATCTGCATCATCTG
A_69_P102131	4.1858063	2.0655055	4.1858063	up		MONO1_9_D10.g1_A005 Monocytes (MONO1) Equus caballus cDNA, mRNA sequence [BM734502]	AAACTTTTCTGATCCCAGCCTACACTAAGAAAAACAACATACAGTGAATTAAGCCTGTTA
A_69_P054050	-1.4329814	-0.51901984	1.4329814	down	SUOX	sulfite oxidase [Source:HGNC Symbol;Acc:11460] [ENSECAT00000025200]	AACATTGTTTGTAAGGCTATAGATGACAGCTACAATGTGCAGCCAGACACCATGGCTCCA
A_69_P024063	-1.4546083	-0.54063076	1.4546083	down	DTD1	D-tyrosyl-tRNA deacylase 1 [Source:HGNC Symbol;Acc:16219] [ENSECAT00000027064]	AGAGGAAAGAAAAGACCAGAGCCAAAGGGCCTTCTGAATCAAGCAAAGAAAGAAACACTC
A_69_P112441	1.5951444	0.673687	1.5951444	up		HL01014B1C11 Equine lymphocyte cDNA Library Equus caballus cDNA clone HL01014B1C11, mRNA sequence [DN505220]	GTGTTTGCTGGTTTTCTTTGGTGTTTTTTCTAATGCAATAAACTCATTTCTGCCTGCTAA
A_69_P030205	-1.8975494	-0.9241375	1.8975494	down	FGF12	fibroblast growth factor 12 [Source:HGNC Symbol;Acc:3668] [ENSECAT00000026223]	TGAAAGGGAACAGAGTGAAGAAAACCAAGCCCTCATCACATTTTGTACCAAAACCTATTG
A_69_P102426	1.8094023	0.8555132	1.8094023	up			ATGTTCCTCTTCTGGAAGCTCTTGAACCGGTCACGGAGAATGTTGCCCTCGGGCTTCAGG
A_69_P103296	1.621841	0.6976323	1.621841	up	FOSL2	PREDICTED: Equus caballus FOS-like antigen 2 (FOSL2), transcript variant X3, mRNA [XM_005600107]	AAGAGAACACAACGAAAGATCCTACACTGTTCCTCAAAAACTATTTTCTCTGTGTGATTA
A_69_P106911	-1.5906979	-0.66965985	1.5906979	down		CT020008A10D06 Equine Articular Cartilage cDNA Library Equus caballus cDNA clone CT020008A10D06, mRNA sequence [CX594290]	TGATCCTTACAGGTCTGACATCCTAATGCCAATAAAGGTTGCTCACTATGGACTGCCAAA
A_69_P042306	-1.7982033	-0.8465562	1.7982033	down	CHRNA1	cholinergic receptor, nicotinic, alpha 1 (muscle) [Source:HGNC Symbol;Acc:1955] [ENSECAT00000021100]	TATGTTGCAATGGTGATGGACCACATTCTCCTTGGAGTCTTCATGCTCGTCTGCATCATT
A_69_P005135	-2.1638746	-1.113617	2.1638746	down	FCER1G	Fc fragment of IgE, high affinity I, receptor for; gamma polypeptide [Source:HGNC Symbol;Acc:3611] [ENSECAT00000009725]	CCCAACTCACAGTAAACAATGGAAAGAGAGTACCACCAATAAAACTGCCACAGACTGGAA
A_69_P111497	-1.560949	-0.6424234	1.560949	down		CT02039B2D02 Equine Articular Cartilage cDNA Library Equus caballus cDNA clone CT02039B2D02, mRNA sequence [CX604874]	ACCTTTGGGACTTCTCAGGACACTGACAATTTGTACACTACAAGTTGACTTTATTTATTT
A_69_P106567	-1.9824551	-0.98728824	1.9824551	down	SIRT5	TSA: Equus caballus contig07405.EqcaPBMC mRNA sequence. [JL622992]	GTACTTTTGCTCTTTGGGTAGAGATAGAAGGAGAGGGATAAAACCCTAGTATTTCTGATT
A_69_P113743	-1.513959	-0.5983262	1.513959	down		HL02014B1F12 Equine placenta cDNA Library Equus caballus cDNA clone HL02014B1F12, mRNA sequence [DN509048]	ATCCTCCCAGACCTCATTCTTTCTTGCTCTATCATTCAGTTTCAATAAAGACATTTTGAA
A_69_P089151	2.8685713	1.5203323	2.8685713	up	OTUD4	OTU domain containing 4 [Source:HGNC Symbol;Acc:24949] [ENSECAT00000025178]	GTTCTATAATCAGACTTATGGAGGCAGGAAGTACAAAAGCGATTGGGGCTATTCTGGTAG
A_69_P072811	12.828579	3.6812894	12.828579	up	SAA1	Equus caballus serum amyloid A1 (SAA1), mRNA [NM_001163892]	TGGAGAGCCTACTCTGACATGAGAGAAGCCAATTACAAAGGAGCAGACAAATACTTCCAC
A_69_P012157	1.5903203	0.66931736	1.5903203	up	PRTFDC1	phosphoribosyl transferase domain containing 1 [Source:HGNC Symbol;Acc:23333] [ENSECAT00000010136]	GGATTTGAGATTCCAAACTTATTTGTGGTGGGTTACGCCTTGGGCTACAATGAATACTTC
A_69_P113609	1.9584885	0.9697406	1.9584885	up		HL02013B2B07 Equine placenta cDNA Library Equus caballus cDNA clone HL02013B2B07, mRNA sequence [DN508789]	AATACCTACCAAGTGCCTGGGACATAGTGGGTGTTAAATAAACTGATTTTTATCTGCAAA
A_69_P044077	-1.4621967	-0.54813737	1.4621967	down	NDUFAF6	NADH dehydrogenase (ubiquinone) complex I, assembly factor 6 [Source:HGNC Symbol;Acc:28625] [ENSECAT00000020368]	ACGGTTGCTCTGGAGGACTATTTAAAGAAAATTCAACAAGTGGATTTTGATATATTCCAC
A_69_P086506	-1.3004459	-0.37900642	1.3004459	down	YTHDF2	YTH domain family, member 2 [Source:HGNC Symbol;Acc:31675] [ENSECAT00000024759]	CATTGCCTTTCTTTTTACCATTAATCACTTCTCAATAAACGTGAGATCCTGTTGAGCATC
A_69_P092665	1.5899106	0.66894567	1.5899106	up		A kinase (PRKA) anchor protein 14 [Source:HGNC Symbol;Acc:24061] [ENSECAT00000022236]	ATCAACAAGAACAAGCCTCCGGATGCACCTATTGATGTCTCTTATGTCTTTGAGGGCCAA
A_69_P110936	2.123439	1.0864027	2.123439	up		CT02036B1C12 Equine Articular Cartilage cDNA Library Equus caballus cDNA clone CT02036B1C12, mRNA sequence [CX603799]	GAACATTGGCTCACGCACTGTGAGATTTTGTTTTTATACTTGGAAGTGGTGAATTATTTT
A_69_P008747	-1.5102762	-0.5948124	1.5102762	down		troponin T type 2 (cardiac) [Source:HGNC Symbol;Acc:11949] [ENSECAT00000023829]	TTCTTCCAGATCAATGTTCTCCGGAACAGGATCAATGATAACCAGAAAGTCTCCAAGACC
A_69_P081032	-1.4777268	-0.56337965	1.4777268	down	GPT2	glutamic pyruvate transaminase (alanine aminotransferase) 2 [Source:HGNC Symbol;Acc:18062] [ENSECAT00000009718]	GAGGACAGTTCTACAGAAGGTGAAAGAGTTTCACATAAAGTTCCTGGAGAAGTATGCGTG
A_69_P086686	-1.3059732	-0.38512522	1.3059732	down	GPN2	GPN-loop GTPase 2 [Source:HGNC Symbol;Acc:25513] [ENSECAT00000012989]	AACAGTGAGCTTCAAGCCTGAGCTTTCACAGGCAATCCTTCCTAGCTAGATCTTAATGTT
A_69_P066427	2.3889017	1.2563475	2.3889017	up	RNF138	ring finger protein 138, E3 ubiquitin protein ligase [Source:HGNC Symbol;Acc:17765] [ENSECAT00000008673]	TCAAAGACATCAGTTTGATTATGGAGAATTTGTGAATCTTCAGCTAGATGAGGAAACCCA
A_69_P128751	1.3941215	0.4793563	1.3941215	up		TSA: Equus caballus contig23629.EqcaPBMC mRNA sequence. [JL638184]	GTCCCAAAATGCATGTTTGTACAACTTGAGCTTTTTGTTTTTCATAAAGGAATGTCTGCT
A_69_P125081	-1.6395838	-0.7133297	1.6395838	down		Uncharacterized protein [Source:UniProtKB/TrEMBL;Acc:F6XSG4] [ENSECAT00000009733]	GATCGTATTCTTGTCTTTGGACTTCAACAGAAGACACACTTGTACGAATGTAGATTTATT
A_69_P023692	-1.9669236	-0.97594094	1.9669236	down	CKB	creatine kinase, brain [Source:HGNC Symbol;Acc:1991] [ENSECAT00000009258]	TTTATTTTTGTGATGGCTAAGACGTTGCTGATGCTGAAATAAACTAGGGTTTTGGCCTGC
A_69_P028529	-1.6737089	-0.74304867	1.6737089	down	ACTBL2	actin, beta-like 2 [Source:HGNC Symbol;Acc:17780] [ENSECAT00000004334]	TGGATCAGTAAGCAGGAATATGATGAGGCTGGTCCTCCCATCGTTCATAGAAAATGTTTC
A_69_P002785	-1.6486031	-0.7212441	1.6486031	down	GLI1	Equus caballus GLI family zinc finger 1 (GLI1), mRNA [NM_001163860]	CTGTATATGCATGGGGGAGGAATTTGATAATGGTACTTTCCTGATAATAAAGAAACTGCA
A_69_P065105	-1.3731235	-0.45746136	1.3731235	down		TSA: Equus caballus contig00059.EqcaPBMC mRNA sequence. [JL616119]	GTTCAGAAAGCAATAAAGGAGAAGGAGATTCCCATTGAAGGACTGGAGTTCATGGGACGT
A_69_P003067	-1.5952345	-0.6737685	1.5952345	down	ALDH2	Uncharacterized protein [Source:UniProtKB/TrEMBL;Acc:F6SL95] [ENSECAT00000019342]	AAATCTCTCGGATCAAGAAAGTCCCAGAATTTGAATCAATAAATAGGGTGGGTTTGAGGT
A_69_P072147	-1.3411548	-0.42347577	1.3411548	down	FAM160A2	family with sequence similarity 160, member A2 [Source:HGNC Symbol;Acc:25378] [ENSECAT00000010006]	CCGATGAATGTTTTGTGGAGAACTTGTTGCAATATGTATAAAAGGGAAATCTCTATTCTG
A_69_P001811	-2.4288158	-1.2802532	2.4288158	down	ACTN3	Equus caballus actinin, alpha 3 (ACTN3), mRNA [NM_001163869]	TTGTGGCCTCCTTCAAGATCCTGGCGGGAGACAAGAACTACATCACCCCTGAGGAGCTAC
A_69_P110928	1.4236453	0.5095897	1.4236453	up		CT02036B1B01 Equine Articular Cartilage cDNA Library Equus caballus cDNA clone CT02036B1B01, mRNA sequence [CX603777]	TAGTTCTTAGAATGCAGAATGTATGTAATAAAATAAGCTTGGCCTAGCATGGCAAATCAG
A_69_P052991	1.3191891	0.3996514	1.3191891	up	MCRS1	microspherule protein 1 [Source:HGNC Symbol;Acc:6960] [ENSECAT00000012570]	TCCCGGAAGCAAGGTGTCATCAAGTTGAAAAACAACGGGGATTTCTTCATTGCCAATGAG
A_69_P107361	1.311937	0.3916984	1.311937	up		CT020010A20G01 Equine Articular Cartilage cDNA Library Equus caballus cDNA clone CT020010A20G01, mRNA sequence [CX595141]	TTCTAACGCCTGTTCCTGGCTGGACAGTCATTTCTAAAACTATTTTGGTACTTGCCCCTG
A_69_P111311	-1.35259	-0.4357245	1.35259	down		CT02038A1H10 Equine Articular Cartilage cDNA Library Equus caballus cDNA clone CT02038A1H10, mRNA sequence [CX604397]	CAGAAGAGAAGAAAAGTTAGTACTACGTGGAGTTGAACTGTAATTGCTTAAGGTTCTATT
A_69_P031081	-1.3214422	-0.4021134	1.3214422	down	TOMM70A	translocase of outer mitochondrial membrane 70 homolog A (S. cerevisiae) [Source:HGNC Symbol;Acc:11985] [ENSECAT00000016148]	TAGCAAAACAGAGCTGCAGAGTACCCGTGATAACTGGCCATGCAAATAAAAACTTTGATT
A_69_P015582	-1.3951983	-0.48047018	1.3951983	down	WRN	Werner syndrome, RecQ helicase-like [Source:HGNC Symbol;Acc:12791] [ENSECAT00000000424]	TGAGATCCTGAGAAAAGATTGTGACAACAGACCGTTATGCCAACCTTCATGTGATTCCAA
A_69_P040996	-1.3684447	-0.45253706	1.3684447	down	TPP2	Uncharacterized protein [Source:UniProtKB/TrEMBL;Acc:F6PPB7] [ENSECAT00000004940]	CCCCATCATGTATCCTCCTGATTATTGTGTATTCTAAAATAGGAACCAGGACTTTAAATT
A_69_P068366	-1.7420822	-0.8008127	1.7420822	down	CRYAB	crystallin, alpha B [Source:HGNC Symbol;Acc:2389] [ENSECAT00000012936]	GCATTTTTTAAAACAAGAAAGTTTCCCCACCAGTGAATGAAAATCTCATGACTAGTGCTG
A_69_P104316	1.6529484	0.7250416	1.6529484	up	FAM46A	PREDICTED: Equus caballus family with sequence similarity 46, member A (FAM46A), mRNA [XM_001503661]	CCATCAAAGTGCCTGTTGCCTTCTGAAAATTTGAAGTGGAAAAATTTTGTGGTTTAATGA
A_69_P048117	-1.4554696	-0.5414848	1.4554696	down		troponin T type 1 (skeletal, slow) [Source:HGNC Symbol;Acc:11948] [ENSECAT00000016548]	AAGTTTGACTTGATGGCGAAGCTGAAGCAGCAGAAATACGAGATCAACGTGCTGTATAAC
(+)E1A_r60_a135	-1.8815564	-0.9119265	1.8815564	down		Unknown
A_69_P000767	11.658287	3.543284	11.658287	up	CCL11	Equus caballus chemokine (C-C motif) ligand 11 (CCL11), mRNA [NM_001081871]	TGCTCTTCCTAAGATGTGTCCTGAGATAATTTCATCATCATTACAAAAGGAATGGCTTTT
A_69_P021611	1.6565251	0.72816014	1.6565251	up	DESI1	desumoylating isopeptidase 1 [Source:HGNC Symbol;Acc:24577] [ENSECAT00000012509]	CATGTAGGACAATGCTGCTAAGAAACAGAACAAAATGCCATCCCTTCTAATAGTATTATA
A_69_P021399	1.5834645	0.6630845	1.5834645	up	GTPBP1	GTP binding protein 1 [Source:HGNC Symbol;Acc:4669] [ENSECAT00000019388]	TCTTTTTATTATATATCTATCTCTCTACCGTGTGTGTGCATGTGTGCGCGTGCGTGTGCG
A_69_P091166	-1.8376557	-0.8778665	1.8376557	down		Uncharacterized protein [Source:UniProtKB/TrEMBL;Acc:F6YHH0] [ENSECAT00000003160]	AACCCTCCGTGTATTTCATCAAGTTTGATGATGATTTCCATATCTATGTCTATGATTTGG
A_69_P039257	-1.7380661	-0.79748297	1.7380661	down	PLA2G7	phospholipase A2, group VII (platelet-activating factor acetylhydrolase, plasma) [Source:HGNC Symbol;Acc:9040] [ENSECAT00000026880]	TGGGATTCTTTGATCGAAGGGGAAGACGATAATCTTATTCCAGGGACCAACATTGACACA
A_69_P043076	-1.4067268	-0.49234223	1.4067268	down	NDUFS1	NADH dehydrogenase (ubiquinone) Fe-S protein 1, 75kDa (NADH-coenzyme Q reductase) [Source:HGNC Symbol;Acc:7707] [ENSECAT00000016689]	CTTGCCACAAATAGTTAATGGACGATTATGTTAGAATGATCTCTTAGAGGATCATCTCTT
A_69_P109568	-1.3679838	-0.45205116	1.3679838	down		CT020028B10G09 Equine Articular Cartilage cDNA Library Equus caballus cDNA clone CT020028B10G09, mRNA sequence [CX601100]	CCCCGCCTGGGCCTTGAGCCTCTGCTTTTTGTCTTGTAGTAAAGACATTAGAATTGAAAA
A_69_P057162	-1.7959268	-0.8447285	1.7959268	down	ATP2C1	ATPase, Ca++ transporting, type 2C, member 1 [Source:HGNC Symbol;Acc:13211] [ENSECAT00000026041]	TTCGTACAACATCTTAGCACCATCCTCCCGCAGATCTTCCTTATCTAGATAAAGAAACAA
A_69_P056171	2.6962101	1.430933	2.6962101	up	TREX1	three prime repair exonuclease 1 [Source:HGNC Symbol;Acc:12269] [ENSECAT00000011071]	TGCTCTGGACGGCGCCTTCTGTGTGGATAGCATTGCTGCCCTGAAGGCCCTAGAGCAAGC
(+)E1A_r60_a22	9.079903	3.1826768	9.079903	up		Unknown
A_69_P043572	2.6787915	1.4215823	2.6787915	up		TSA: Equus caballus contig04409.EqcaPBMC mRNA sequence. [JL620311]	GAAAATATCTATTCTAGAATGATAAAGTCAATGTGATTCAGTAATGTTGCCGTCTGAGCC
(+)E1A_r60_a104	3.7421126	1.9038529	3.7421126	up		Unknown
A_69_P097556	-1.449228	-0.53528464	1.449228	down	CHRNA3	cholinergic receptor, nicotinic, alpha 3 (neuronal) [Source:HGNC Symbol;Acc:1957] [ENSECAT00000011009]	TATTTTTCTGTGGGTTTTCATCCTGGTCTGCATATTGGGGACAGCAGGATTGTTTCTGCA
A_69_P089978	-2.2622063	-1.1777304	2.2622063	down	CLCN4	chloride channel, voltage-sensitive 4 [Source:HGNC Symbol;Acc:2022] [ENSECAT00000017683]	TTTAACCCCTTATGAGTTTCAAGCTGTGTTTCTTAATGAGTTTACTAACTGCTGTGGGGG
A_69_P008317	-1.3974444	-0.48279083	1.3974444	down	PYCR2	Pyrroline-5-carboxylate reductase [Source:UniProtKB/TrEMBL;Acc:F7C780] [ENSECAT00000011399]	TCAAGAAGACCCTCCTGGACAGAGTGAAGCTCGAGTCCCCCACGGTGTCCATGCTGACCC
A_69_P056591	1.5979257	0.6762003	1.5979257	up	ULK4	unc-51 like kinase 4 [Source:HGNC Symbol;Acc:15784] [ENSECAT00000023175]	ATCTTCTGGCTCTCATTAGAGATGTTTTACTTCCCCAGTATGAGCACATTCTCTCGGAGC
A_69_P117781	2.7884738	1.4794757	2.7884738	up		TSA: Equus caballus contig15433.EqcaPBMC mRNA sequence. [JL630569]	GCTAATGTTTGTCCTAAATTTTCAGGACCCTAGAAGAGAGCTTTATACAATTACTGATGT
A_69_P065476	3.2103834	1.6827456	3.2103834	up	ORAI1	ORAI calcium release-activated calcium modulator 1 [Source:HGNC Symbol;Acc:25896] [ENSECAT00000013459]	TTTGAAACTTTCCTCTAAGAGAATAAGCACTTCCTGTTCTTCCAGCTCCAGGTTCACCTC
(+)E1A_r60_a107	-1.8202772	-0.86415815	1.8202772	down		Unknown
A_69_P084705	-1.4044613	-0.49001688	1.4044613	down	RNF4	ring finger protein 4 [Source:HGNC Symbol;Acc:10067] [ENSECAT00000026839]	TAACACTTGCCCAACTTGCAGGAAAAAGATCAACCACAAACGATACCACCCCATTTATAT
(+)E1A_r60_1	1.5487316	0.63108706	1.5487316	up		Unknown
A_69_P029561	1.5016494	0.586548	1.5016494	up	MECOM	MDS1 and EVI1 complex locus [Source:HGNC Symbol;Acc:3498] [ENSECAT00000022694]	AGAATGCCTTAGAAACCTGAAGGGTCACTCATTTAAAGTCTGGTGACCTTAAACTGAATG
A_69_P122693	-1.5426167	-0.6253797	1.5426167	down			CTTTCCATCTCTCAGACCCTGGCGCTTTCTTAATCTCTATCCAATAAAATGAAACCAAAA
A_69_P002017	-1.8674487	-0.90106857	1.8674487	down	ATP2A1	Uncharacterized protein [Source:UniProtKB/TrEMBL;Acc:F6ZUA6] [ENSECAT00000014463]	CTCTTTGAAACCGTCTTGCAGATCCAGAAGATGAAAGAAGGAAGTAACCAGTCCTTCTGC
A_69_P112516	-1.3041302	-0.38308784	1.3041302	down		HL01015A2F01 Equine lymphocyte cDNA Library Equus caballus cDNA clone HL01015A2F01, mRNA sequence [DN505492]	CTCCATGCACAGAAAATAGATATGTCATTCCCCAACAAGGGAAAAGCATTTGTTACTATC
A_69_P123391	-2.324799	-1.217106	2.324799	down		TSA: Equus caballus contig26079.EqcaPBMC mRNA sequence. [JL640016]	GTATGTATTTACTTCAGGTTGACTTGTGTCCTTATAAACTCTTACTCGGATGATTTGAAC
A_69_P040031	2.2357142	1.1607358	2.2357142	up	N4BP2L1	NEDD4 binding protein 2-like 1 [Source:HGNC Symbol;Acc:25037] [ENSECAT00000013177]	GAAAAACCAAGCAGAATGAACAGAAACCAGGACAGGAATAACGCATCCCCTTCCAACAGT
A_69_P088741	2.6918325	1.4285886	2.6918325	up		DEAD (Asp-Glu-Ala-Asp) box polypeptide 60 [Source:HGNC Symbol;Acc:25942] [ENSECAT00000026051]	GTGAAAATGAAGAAGACAACGTGGTTTTAGCATTTGAACAACTGACTGAAACCTTTTTTG
A_69_P065101	-1.406321	-0.49192595	1.406321	down		TSA: Equus caballus contig00059.EqcaPBMC mRNA sequence. [JL616119]	AATAAAGGAGAAGGAGATTCCCATTGAAGGACTGGAGTTCATGGGACGTGGCAAAGAAAA
A_69_P076826	-1.3629632	-0.44674656	1.3629632	down	SLC25A24	solute carrier family 25 (mitochondrial carrier; phosphate carrier), member 24 [Source:HGNC Symbol;Acc:20662] [ENSECAT00000009428]	CTGTGGGCATCAGTTATGTGGTTTATGAAAATATGAAACAAACTTTAGGAATAACCCAGA
A_69_P108866	-1.5613368	-0.64278173	1.5613368	down		CT020022A10A05 Equine Articular Cartilage cDNA Library Equus caballus cDNA clone CT020022A10A05, mRNA sequence [CX598804]	GTGTTCGTGTTCATATCTCCTTGTTTGCTACGATTACATTTTTGAGGTTTTGTAAAACTG
A_69_P095162	-2.3111117	-1.2085869	2.3111117	down	ANKRD1	ankyrin repeat domain 1 (cardiac muscle) [Source:HGNC Symbol;Acc:15819] [ENSECAT00000018136]	GGAAGACCCCAATGGATCTGGTGCTACATTGGCAGAATGGAACCAAAGCAATATTTGACA
(+)E1A_r60_n9	-4.4790316	-2.1631868	4.4790316	down		Unknown
A_69_P116817	-1.4596844	-0.54565644	1.4596844	down		TSA: Equus caballus contig05832.EqcaPBMC mRNA sequence. [JL621556]	GTTTGTAGCTGGATGGTTTCTGTTACAAAGCGTTTGATTTCTCTTCTGTTTAATGGAAAC
A_69_P124306	-2.2908337	-1.1958728	2.2908337	down	MAMDC2	MAM domain containing 2 [Source:HGNC Symbol;Acc:23673] [ENSECAT00000016920]	GTGCAGAAATGGAAGATATAACTCAGCAATCATCAGGGTATTCTGAGGATTTAAATGAAA
A_69_P105981	1.6842726	0.75212574	1.6842726	up			TTATGGCATCTCATTGAGGAAAACGAAAACTGCACAATAAAACCAAGCCTCTGGAAAAAA
A_69_P035548	3.113862	1.638705	3.113862	up	CXCL16	chemokine (C-X-C motif) ligand 16 [Source:HGNC Symbol;Acc:16642] [ENSECAT00000019475]	TCTCTAGCACATGGCAGGCACTCTGTATGTATGTTTAATGTTAATACATTAACACTATGT
A_69_P024559	1.323834	0.40472215	1.323834	up	FKBP1A	TSA: Equus caballus contig03460.EqcaPBMC mRNA sequence. [JL619482]	TGACCTAAATGACATGCCGTAAACCTCAAGTTACTCTCCTTACTTTGTTCCATTTTGGAG
A_69_P101796	3.5576863	1.8309393	3.5576863	up		MONO1_4_E02.b1_A005 Monocytes (MONO1) Equus caballus cDNA, mRNA sequence [BI961358]	CCAGGCTGGTAGCATTCAGGACAAATTACTGGGTGGTTCAGTTTCTGAATCAGTAAAAAA
A_69_P012236	-2.0757043	-1.0536009	2.0757043	down	PLXDC2	plexin domain containing 2 [Source:HGNC Symbol;Acc:21013] [ENSECAT00000018697]	TATGCTGAGGTTGAACCAGTGGGAGAGAAAGAAGGTTTCATTGTATCAGAGCAATGCTAA
A_69_P027370	-1.8126081	-0.85806704	1.8126081	down	KIF24	kinesin family member 24 [Source:HGNC Symbol;Acc:19916] [ENSECAT00000011099]	TGAAGATTTTGTGACCCAGCTGGATGAAATCATGGCTCTGAAATCCAAGTGCATCCAGAG
A_69_P115987	2.533434	1.3410941	2.533434	up		TSA: Equus caballus contig00623.EqcaPBMC mRNA sequence. [JL617071]	TAAGACCATAGCAGTTTCGCTCTGGCAAGTAATGAGCAACATTCTCGCTTCCTGAGTTTG
A_69_P030676	3.6526735	1.8689528	3.6526735	up	PLA1A	phospholipase A1 member A [Source:HGNC Symbol;Acc:17661] [ENSECAT00000024284]	CATGACAATAAAAGGATGGTCTGCTTACCTGAGCCAGTGAGCTTACAAGCAAGTGTGACT
A_69_P030818	2.035736	1.0255506	2.035736	up	BOC	BOC cell adhesion associated, oncogene regulated [Source:HGNC Symbol;Acc:17173] [ENSECAT00000024296]	TTTTATAATTCTGGAGAGAGACGTAGGGATCCTCCCCATTGAGGTATGAGAGGGAAAACA
A_69_P059526	-1.4928033	-0.57802415	1.4928033	down	MTIF2	mitochondrial translational initiation factor 2 [Source:HGNC Symbol;Acc:7441] [ENSECAT00000009685]	CGAAGAAAAGGAAGTTCTAGCCAAGACTTCTTGGGATCCAGGATTTTAAAATTGTATTAA
A_69_P078260	-1.3043163	-0.3832937	1.3043163	down	LOC100052020	Uncharacterized protein [Source:UniProtKB/TrEMBL;Acc:F6X6A6] [ENSECAT00000017494]	TTTTCCTTATCTCCCTCCAAGTCTAGCTGGATTGCAGAGTTAAGTTTATGATTATGAAAT
A_69_P020752	1.4001688	0.48560074	1.4001688	up	ELK3	ELK3, ETS-domain protein (SRF accessory protein 2) [Source:HGNC Symbol;Acc:3325] [ENSECAT00000018843]	CCTTAGCTTTTAAGTGTTGAACACTGTTGACAGTGAAGAACTTTTCTTAATGGTTTTCAG
A_69_P098286	2.2051778	1.140895	2.2051778	up	CGNL1	cingulin-like 1 [Source:HGNC Symbol;Acc:25931] [ENSECAT00000012262]	AAGAACTTAAGACTTAAGAAGCTGCCGAGTAAAGTGCTGGATGACATGGATGACGATGAC
A_69_P077187	2.1036334	1.0728834	2.1036334	up	GBP6	guanylate binding protein family, member 6 [Source:HGNC Symbol;Acc:25395] [ENSECAT00000013954]	GATACTCCCTGGGTTGCAAAAATCTTGGACAGATTTGGCAATGAGGTCACTTCAGTATTA
A_69_P026932	5.141646	2.3622303	5.141646	up	JAK2	Janus kinase 2 [Source:HGNC Symbol;Acc:6192] [ENSECAT00000010434]	CTAGCCAGCAAAGATGTGGAAATACCTGCTCAAAACTTTCAAAGTTTATTGAGTTTTTCT
A_69_P066047	-1.4388443	-0.52491045	1.4388443	down	LOC100630847	SEH1-like (S. cerevisiae) [Source:HGNC Symbol;Acc:30379] [ENSECAT00000019060]	GTATTTTGAAAGGTAATGGGAGCCCTGTCAATGGGAGTTCTCAGCAGGGAAACTCAAATC
A_69_P107507	-1.3766832	-0.46119666	1.3766832	down	CTNNBIP1	PREDICTED: Equus caballus catenin, beta interacting protein 1 (CTNNBIP1), mRNA [XM_003364450]	GTTTATTCTTTGATTGGCTGCAGGTGTTCTGCTGATAGCAACAGCTTCTCTCTTTCAAAT
A_69_P088712	-1.6106776	-0.6876677	1.6106776	down	CLCN3	chloride channel, voltage-sensitive 3 [Source:HGNC Symbol;Acc:2021] [ENSECAT00000015823]	TTTATACGATCACTAAATGCTTGGAGCAGTCACATGCACCACAACAAAGGCTGATCACAC
A_69_P094269	-2.0896852	-1.0632856	2.0896852	down	ABLIM1	actin binding LIM protein 1 [Source:HGNC Symbol;Acc:78] [ENSECAT00000026330]	GAGTTTGACAAGTTACCTCTTTGGAGACGCAATGACCTGAAGAAAAAAGCGAAACTCTTC
A_69_P106466	1.4450574	0.53112674	1.4450574	up		CT02029A1F03 Equine Articular Cartilage cDNA Library Equus caballus cDNA clone CT02029A1F03, mRNA sequence [CX601259]	AGTCTAGACAACTTGCTGGACCTTTTCTGCAAGTTCCAGCTGTTGAATTTAAAGCAGAAG
A_69_P129797	-4.4720826	-2.1609468	4.4720826	down		HL02019A2D09 Equine placenta cDNA Library Equus caballus cDNA clone HL02019A2D09, mRNA sequence [DN510381]	TGTATCTAATCCTTTTGCAGTGGAAATTCCATCTGAAAATTGGCCTCGTGCCTTCCTTTT
A_69_P039987	1.8270001	0.86947674	1.8270001	up	MEDAG	mesenteric estrogen-dependent adipogenesis [Source:HGNC Symbol;Acc:25926] [ENSECAT00000015336]	TCACCCAGATCATCTATGACAGAGCCTCTTTTGGCAGAATTACCATTTCCAAGTGTTCTG
A_69_P075445	2.6760423	1.4201009	2.6760423	up		adenosine deaminase, RNA-specific [Source:HGNC Symbol;Acc:225] [ENSECAT00000002639]	AAAGCTGCCCGTGACTATGAGACAGCCAAGAACTACTTCAAAAAGAGCCTGAAAGACATG
A_69_P038021	1.6455936	0.71860814	1.6455936	up	DDX39B	DEAD (Asp-Glu-Ala-Asp) box polypeptide 39B [Source:HGNC Symbol;Acc:13917] [ENSECAT00000008265]	TGTGCAGGATTGCTTTGAGGTCAATATTAGTGAGCTGCCTGATGAGACAGACATCTCCTT
A_69_P122651	-1.5760273	-0.6562925	1.5760273	down		suprabasin [Source:HGNC Symbol;Acc:24950] [ENSECAT00000027119]	AACAAGCCCTTCATCAACCTTTCAGCTCTGTGGAGGAGTGTCGCCAACATCATTCCCTAA
A_69_P053059	-1.3760732	-0.46055722	1.3760732	down		cytochrome c oxidase assembly homolog 14 (S. cerevisiae) [Source:HGNC Symbol;Acc:28216] [ENSECAT00000008006]	GAAAAAATGCGCATGTTTTCTCTGGTACTGCCATTTTGGGGAGGCCATCAGATCATTACA
A_69_P002591	-2.122693	-1.0858958	2.122693	down		ryanodine receptor 1 (skeletal) [Source:HGNC Symbol;Acc:10483] [ENSECAT00000016698]	TTATGTCTGGAAGATGTACCAAGAGAGATGTTGGGATTTCTTCCCGGCTGGCGATTGTTT
A_69_P089979	-2.1027467	-1.0722752	2.1027467	down	CLCN4	chloride channel, voltage-sensitive 4 [Source:HGNC Symbol;Acc:2022] [ENSECAT00000017683]	CTTTAACCCCTTATGAGTTTCAAGCTGTGTTTCTTAATGAGTTTACTAACTGCTGTGGGG
A_69_P103527	1.4307379	0.5167594	1.4307379	up		TSA: Equus caballus contig28410.EqcaPBMC mRNA sequence. [JL641883]	TCTGATTTTAGGCCTCTGTGCAGATCATTATAGTGTGGTGGGGTAAGACGTTCTGCAATA
A_69_P115631	-2.2562723	-1.1739411	2.2562723	down		MONO1_4_E12.g1_A005 Monocytes (MONO1) Equus caballus cDNA, mRNA sequence [BI961786]	GCCCTGACATTGTAGCTAAACCAACTGGGTAATTGAAATACACCTTTGAATAAATTTTTC
A_69_P102122	-3.7387497	-1.902556	3.7387497	down		TSA: Equus caballus contig26551.EqcaPBMC mRNA sequence. [JL616515]	CCATTAAAGTTCATGATTTCTCTGTTCTGGTGATACAGCTGCTCTTTGCCTATATTCTAG
A_69_P102478	-1.3041444	-0.3831036	1.3041444	down	SSR3	TSA: Equus caballus contig23991.EqcaPBMC mRNA sequence. [JL638457]	GTAGAAAAGCAAGTAAGCAAAATGGGGTTTTGGTCCTGAATTTTTCCTATAGCACTTTTT
A_69_P057371	-1.5455506	-0.6281209	1.5455506	down	FAIM	Fas apoptotic inhibitory molecule [Source:HGNC Symbol;Acc:18703] [ENSECAT00000025474]	CTGCCATGTCCTTAGTTTTTAGTTACTTGAATCTGTAATGTTCCAAGGGTCAGAAAAAAC
A_69_P005405	1.392206	0.47737265	1.392206	up		Equus caballus glucocorticoid receptor beta (GR) mRNA, 3' UTR. [AY550007]	ACCACACATTTGTACTGAATTGGCAGTAAATGTTAGTTAGCCATTTACAGCAATGCCAAA
A_69_P028182	-1.613239	-0.68996024	1.613239	down	SUGP2	SURP and G patch domain containing 2 [Source:HGNC Symbol;Acc:18641] [ENSECAT00000000115]	ACTTTGGGTGCTTACTGTCTCTGGCTTGTTTCCATCACTGGAAATCATAGAGAGAATTTT
A_69_P013546	1.7355868	0.7954235	1.7355868	up	SNX30	sorting nexin family member 30 [Source:HGNC Symbol;Acc:23685] [ENSECAT00000012160]	ATGGAATGTTTCAATGCTGATCTGAAAGCTGACATGGAGAGGTGGCAGAACAACAAGAGG
A_69_P014366	-1.3709632	-0.45518988	1.3709632	down	C25H9orf16	chromosome 9 open reading frame 16 [Source:HGNC Symbol;Acc:17823] [ENSECAT00000007076]	ATGTTGGACCAGATCAACTCCTGTCTGGACCACCTGGAGGAGAAGAACGACCACCTCCAC
A_69_P001131	11.738207	3.5531402	11.738207	up	CCL5	Equus caballus chemokine (C-C motif) ligand 5 (CCL5), mRNA [NM_001081863]	AACTTGTGCAAACTTTCTTGTTGCTTCTTGTTCTTGTCCTAACCTGCTTGGGAGGCTTCC
A_69_P112353	-1.5476222	-0.63005334	1.5476222	down		HL01013A2B03 Equine lymphocyte cDNA Library Equus caballus cDNA clone HL01013A2B03, mRNA sequence [DN504780]	TCGTTTTTGTGCACTTTACTGAAATGGATGGAACATTTCAGTACCTTCTTGCAACCTTTT
A_69_P116816	-1.3492409	-0.43214798	1.3492409	down		TSA: Equus caballus contig05832.EqcaPBMC mRNA sequence. [JL621556]	CTCTTCTGTTTAATGGAAACCTTCACTGTAGTGGATGTGCATCTTCCCTTTTATTTTGTT
A_69_P090285	-1.7221154	-0.78418183	1.7221154	down	SMPX	small muscle protein, X-linked [Source:HGNC Symbol;Acc:11122] [ENSECAT00000020114]	AGATCCAGAATATTAAAAGTGAACTGAAATATGTCCCCAAAGCTGAACAGTAGTTGGAAG
A_69_P058356	-1.5000925	-0.5850515	1.5000925	down	ZC3H8	zinc finger CCCH-type containing 8 [Source:HGNC Symbol;Acc:30941] [ENSECAT00000024311]	TGCTTCATTGAAGGACAGTGGCTCACAAGAACAGGATGGTAAACCTAAAGAGAAGCAGCA
A_69_P070877	-1.329484	-0.41086638	1.329484	down	PICALM	phosphatidylinositol binding clathrin assembly protein [Source:HGNC Symbol;Acc:15514] [ENSECAT00000020894]	CTACAGTAACCCAGTGAAGGCCCATGAAGGAAATTGGGACTAGTCTATAGGAGAACATAT
A_69_P065631	-1.4689893	-0.5548238	1.4689893	down	SBNO1	strawberry notch homolog 1 (Drosophila) [Source:HGNC Symbol;Acc:22973] [ENSECAT00000007507]	TGTAAATCTCCTGTCAACTTCAGACCAGTCTCAACAGCTTGCTGTCCAACAGAAACAGCT
A_69_P011861	3.8747988	1.9541214	3.8747988	up	LOC100050797	Uncharacterized protein [Source:UniProtKB/TrEMBL;Acc:F6U7X8] [ENSECAT00000001749]	ACAGCAGTTTTTGCAGACATACCCGTCTACACCTGGATTCAATAAAGTGCACTTGCCTGT
A_69_P018576	-1.7128952	-0.7764368	1.7128952	down	LOC100065683	myosin light chain, phosphorylatable, fast skeletal muscle [Source:HGNC Symbol;Acc:29824] [ENSECAT00000018609]	GTGGACTACAAGAACATCTGCTACGTCATCACGCATGGTGACGCCAAGGACCAGGAGTAG
A_69_P006806	-1.3897207	-0.47479498	1.3897207	down		MPN domain containing [Source:HGNC Symbol;Acc:25934] [ENSECAT00000010080]	TACAAAGGCCAGAAGCTGGACAAGTACAAGGCTGCCTGGCTCCGGCGACACCAGCTCCAC
A_69_P049191	-1.4512936	-0.53733945	1.4512936	down	C10H6orf203	chromosome 6 open reading frame 203 [Source:HGNC Symbol;Acc:17971] [ENSECAT00000025718]	GAAATACAGAGTAGTGTTACGACGGTGGAAAAAGCTAAAGTTGCCTAAAAAGAGTACATC
A_69_P109229	1.4841335	0.56962085	1.4841335	up		CT020025A10F03 Equine Articular Cartilage cDNA Library Equus caballus cDNA clone CT020025A10F03, mRNA sequence [CX599913]	AATATAAAAATACAATGGCGAGGAGACCCGGTGAAAAAGCAACCCTGAAAAAAGGTACCC
A_69_P006176	-1.8439063	-0.8827653	1.8439063	down	IL-13	Equus caballus interleukin-13 (IL-13), mRNA [NM_001143791]	GCAGTGCCATCCAAAACACGCGGAAGATGCTGACTAAACTCTGCCCTCACCAGCTCTCAG
A_69_P129630	-1.590036	-0.6690595	1.590036	down		TSA: Equus caballus contig04224.EqcaPBMC mRNA sequence. [JL620150]	TTTTAATTTGAATTGCCTGTTCAGGGTTCCTTATGCAGAGAAATAAAGCCGATTCAGGAA
A_69_P115393	2.191408	1.1318581	2.191408	up		LeukoS5_4_C09.g1_A027 Stimulated peripheral blood leukocytes S5 Equus caballus cDNA clone LeukoS5_4_C09_A027 5', mRNA sequence [CD471101]	TCAGACACTGTAGATAATTCCCTTTTTACTACTGAGCTGATGCAGCATTTCTCGTGGATT
A_69_P077043	-1.5703039	-0.65104383	1.5703039	down	BCAR3	breast cancer anti-estrogen resistance 3 [Source:HGNC Symbol;Acc:973] [ENSECAT00000024424]	AGAGATACGAGAAATTCAACCAGATTTTAACTGCCCTCTCACGCAAACTGGAACCTCCTG
A_69_P053206	-1.5583756	-0.640043	1.5583756	down	KRT7	keratin 7 [Source:HGNC Symbol;Acc:6445] [ENSECAT00000021817]	AATGATGAGATCAACTTCTTCAAGACTCTCAGTGAGATGGAGTTGACAGAGCTGCAGTCC
A_69_P012453	1.4001213	0.48555183	1.4001213	up	OPTN	optineurin [Source:HGNC Symbol;Acc:17142] [ENSECAT00000008224]	TACCTTGTTGAAAGAGGAGCTGAGGATAGAAACTGGCAGCAACAGCAACAACGGAATATT
A_69_P000002	1.360285	0.44390896	1.360285	up	ANXA1	Equus caballus annexin A1 (ANXA1), mRNA [NM_001081867]	TATGGTATCTCACTCTGCCAAGCCATCCTGGATGAAACCAAGGGAGATTACGAAAAGATC
A_69_P033132	-1.4982033	-0.58323336	1.4982033	down	EIF1	eukaryotic translation initiation factor 1 [Source:HGNC Symbol;Acc:3249] [ENSECAT00000013091]	GTAGAATTTCCCTTCTGTCCCTTGTCACAAGTTTAAAAACCTCACAGCTTGTATAATGTA
A_69_P081521	-1.455101	-0.54111934	1.455101	down	NAE1	NEDD8 activating enzyme E1 subunit 1 [Source:HGNC Symbol;Acc:621] [ENSECAT00000023443]	AGCAACTTTCCAGTTGTAGAATAAGCACCCTGTGTAGTTTGTTAGTGATTGAAATTGTAA
A_69_P069469	1.4271985	0.513186	1.4271985	up	SRPR	signal recognition particle receptor (docking protein) [Source:HGNC Symbol;Acc:11307] [ENSECAT00000015684]	GTGCTTTAGAGTATGAGCATCTTGTCTTCAGCATAGTACAAAGGCAGAGTGAGAGGAGCT
A_69_P075996	4.7604194	2.2510886	4.7604194	up	C5H1orf54	chromosome 1 open reading frame 54 [Source:HGNC Symbol;Acc:26258] [ENSECAT00000013394]	TACCATTAGTCGTGAAACAGAACATGCAGACCATCAGAAGCCTGTAACGCTGAAACCAGT
A_69_P111566	-1.3997443	-0.48516333	1.3997443	down		TSA: Equus caballus contig02821.EqcaPBMC mRNA sequence. [JL618933]	TGGCTTGAGAACAGGAAGAATTGTTTTGGACAACACTAAAGGCGTGAATTTATGTCTTAG
A_69_P091402	-2.023194	-1.0166347	2.023194	down	SLC7A3	solute carrier family 7 (cationic amino acid transporter, y+ system), member 3 [Source:HGNC Symbol;Acc:11061] [ENSECAT00000022167]	TTTGCTATCTACTTTGGCTATGGGATCCAGCACAGCCTGGAAGAGGTTAAGAGTGATCAA
A_69_P068386	-1.4442582	-0.53032875	1.4442582	down	DLAT	dihydrolipoamide S-acetyltransferase [Source:HGNC Symbol;Acc:2896] [ENSECAT00000023060]	GACTCTCCCAGGTCACACTGGTTCATTCTTATCAAGATATAAATATGTTATTAAACAGGT
A_69_P105596	-2.7704465	-1.4701185	2.7704465	down	FGFR2	Equus caballus fibroblast growth factor receptor 2 (FGFR2), mRNA [NM_001163863]	TTTAAGGGATTGCTTCCGTCTGATTCTGGCAGGACCTCACCAAAAGATCTGGCTTAATAC
A_69_P044975	-1.4997588	-0.58473057	1.4997588	down	SCRIB	scribbled planar cell polarity protein [Source:HGNC Symbol;Acc:30377] [ENSECAT00000014977]	TCGGCAAGACTGTAACTAGTGATGTTTGTACAACCAAAGACTCTATTTTGTGGTTTAAGG
A_69_P064946	1.633863	0.708287	1.633863	up		uracil-DNA glycosylase [Source:HGNC Symbol;Acc:12572] [ENSECAT00000008366]	TTTTGTTCATCCTGGTCATGGAGATTTATCTGGGTGGGCCAAACAAGGTGTTCTCCTACT
A_69_P113606	1.8902233	0.9185567	1.8902233	up		HL02013B2B07 Equine placenta cDNA Library Equus caballus cDNA clone HL02013B2B07, mRNA sequence [DN508789]	ACCTACCAAGTGCCTGGGACATAGTGGGTGTTAAATAAACTGATTTTTATCTGCAAAAAA
A_69_P079971	5.96079	2.5755036	5.96079	up	LOC100067707	Uncharacterized protein [Source:UniProtKB/TrEMBL;Acc:F6T9Z6] [ENSECAT00000016847]	TTTCATCTTTGGCTTCTCCATCTTCTGTGGGCTTACCATTCCCAACTGGGTGAACAAGAA
A_69_P000766	11.259192	3.4930315	11.259192	up	CCL11	Equus caballus chemokine (C-C motif) ligand 11 (CCL11), mRNA [NM_001081871]	GCTCTTCCTAAGATGTGTCCTGAGATAATTTCATCATCATTACAAAAGGAATGGCTTTTA
A_69_P114822	-1.6127568	-0.68952894	1.6127568	down		HL02021B2F03 Equine placenta cDNA Library Equus caballus cDNA clone HL02021B2F03, mRNA sequence [DN511071]	TGTTGTGTGAGCGCAAATGGCATGCGGTGAATATTTCTCCTAAGAATGTAATAAAATAAA
A_69_P024046	-1.4272693	-0.5132576	1.4272693	down		Ras and Rab interactor 2 [Source:HGNC Symbol;Acc:18750] [ENSECAT00000016226]	ATCAAGAATGATCCCTACGGTGTCATTTTCCAGAATGGGGAAGAAGATCTCACCACCTCA
A_69_P003069	-1.5982133	-0.67646	1.5982133	down	ALDH2	Uncharacterized protein [Source:UniProtKB/TrEMBL;Acc:F6SL95] [ENSECAT00000019342]	CGCTTGCATGCTAAAAGTCTCAAAAGAGAAATTCTCCCACAAAATCTCTCGGATCAAGAA
A_69_P081603	1.6109425	0.68790495	1.6109425	up	E2F4	E2F transcription factor 4, p107/p130-binding [Source:HGNC Symbol;Acc:3118] [ENSECAT00000016647]	GATTACATCTACAACCTGGATGAGAGTGAAGGTGTCTGTGACCTCTTTGATGTGCCTGTT
A_69_P042542	-1.5546709	-0.6366092	1.5546709	down	DUSP19	dual specificity phosphatase 19 [Source:HGNC Symbol;Acc:18894] [ENSECAT00000022253]	TGAAAAATGCAAGGCCTTCCATATGTCCAAATGCTGGCTTCATGGAGCAGCTTCGTACAT
A_69_P109561	2.08515	1.0601511	2.08515	up		TSA: Equus caballus contig02320.EqcaPBMC mRNA sequence. [JL618496]	CAGATTGTAAGCTCCTCAAGGGGCAAGAACCCCGTTTTCTCCATGTCATGTAAATTTCCT
A_69_P073951	2.1439185	1.1002501	2.1439185	up	GLUL	glutamate-ammonia ligase [Source:HGNC Symbol;Acc:4341] [ENSECAT00000016824]	AAACTGGCGATGAGCCCTTCCAATACAAAAACTAAGCGGACTAGACTTGCAGCCATCAAA
A_69_P113641	-1.606883	-0.6842649	1.606883	down		HL02014A1C09 Equine placenta cDNA Library Equus caballus cDNA clone HL02014A1C09, mRNA sequence [DN508868]	CTTAGGCTGATCTTGGAAGAAAGACCCCCTGGATCATCTAAAAATAAAGTTTTCTATTTA
A_69_P011131	1.40158	0.4870541	1.40158	up	CFL1	cofilin 1 (non-muscle) [Source:HGNC Symbol;Acc:1874] [ENSECAT00000021133]	TCAAAGTGTTCAATGACATGAAGGTGCGTAAGTCGTCAACACCAGAGGAGGTAAAGAAGC
A_69_P003011	-1.4311243	-0.517149	1.4311243	down	HSPA9	Equus caballus heat shock 70kDa protein 9 (mortalin) (HSPA9), mRNA [NM_001163884]	CGTTTTTCAGCTGCATGTAAAAGGGACGGGAGATGACTTATTGATTATTATAAAGACTTA
A_69_P000336	3.6245615	1.8578064	3.6245615	up	TSG-6	Equus caballus tumor necrosis factor alpha-induced protein 6 (TSG-6), mRNA [NM_001081906]	GAAAAAATACAAGCACTACTTCTACGGGAAATAAAAGCTTTTTAGCTCCAAGTTTTACCC
A_69_P013386	-2.0710623	-1.050371	2.0710623	down	TMEM38B	transmembrane protein 38B [Source:HGNC Symbol;Acc:25535] [ENSECAT00000014020]	CAAAGCCTACAGCTGATGCTTCAGATAAAATGAAAAAGAAACATGCTAAGAAGACTGAGT
A_69_P092662	1.5991001	0.6772603	1.5991001	up		A kinase (PRKA) anchor protein 14 [Source:HGNC Symbol;Acc:24061] [ENSECAT00000022236]	AAGAACAAGCCTCCGGATGCACCTATTGATGTCTCTTATGTCTTTGAGGGCCAATCACTA
A_69_P014261	1.3968745	0.4822025	1.3968745	up		family with sequence similarity 129, member B [Source:HGNC Symbol;Acc:25282] [ENSECAT00000026395]	AACACGTATGAGGAGGTGGTGCTGCAGACGGTGATGAAGGACATCCTGCAGGCTGTGAAG
A_69_P110746	1.3725125	0.4568193	1.3725125	up	ADK	TSA: Equus caballus contig28096.EqcaPBMC mRNA sequence. [JL615945]	CCAAGTTATGCCAAATAATCTCTTCAGTGCGTGCTCAAACATGTAATAAACTTTGGATAA
A_69_P054916	-1.3253134	-0.40633366	1.3253134	down	TAMM41	TAM41, mitochondrial translocator assembly and maintenance protein, homolog (S. cerevisiae) [Source:HGNC Symbol;Acc:25187] [ENSECAT00000014557]	GGATGGCTGAGGAAAACGTCCTGATTTTGGTTGCTTTTATATATGTTATGTATAGATGAA
A_69_P061521	-1.3925089	-0.47768646	1.3925089	down	NUDCD2	NudC domain containing 2 [Source:HGNC Symbol;Acc:30535] [ENSECAT00000019932]	AGATCATGTGAAATGACAGGGTGCCTTCAGGGAAAATTAAGTTTTTCTTTGAATAAGTGT
A_69_P106686	-1.479622	-0.5652287	1.479622	down		CT02030A2H05 Equine Articular Cartilage cDNA Library Equus caballus cDNA clone CT02030A2H05, mRNA sequence [CX601693]	GTAAACCTGGTGGGAGGAAAAAGGAAATACACAGGCTTTTAGAACGAAATAGCGTTGAAA
A_69_P043891	-2.4790027	-1.3097599	2.4790027	down	SNAI2	Uncharacterized protein [Source:UniProtKB/TrEMBL;Acc:F6R5C0] [ENSECAT00000010461]	AAGTCCAAAGGCATTTTCTCTTGTGCTAACTGACCAAATAATATGTATAGACACACACAC
A_69_P090296	-1.604178	-0.68183416	1.604178	down	SMS	spermine synthase [Source:HGNC Symbol;Acc:11123] [ENSECAT00000018780]	AATGGAAAATGTATATTTTGATGAGCTAGGGTGTTATGTTCTTTGAAAGTCAGCTGAAGG
A_69_P004105	1.5716008	0.6522348	1.5716008	up	STAT-3	signal transducer and activator of transcription 3 (acute-phase response factor) [Source:HGNC Symbol;Acc:11364] [ENSECAT00000018255]	GCACTTTAGATTCATTGATGCAGTTTGGAAATAATGGTGAAGGTGCTGAGCCCTCAGCAG
A_69_P047526	-1.8976777	-0.924235	1.8976777	down		Uncharacterized protein [Source:UniProtKB/TrEMBL;Acc:F7DXS6] [ENSECAT00000021107]	GAGGAGGAACACCCCACGCCTATCTCCACCCCAATCACAGCCCCAAACCCATCCCCAACC
A_69_P100402	-1.8465022	-0.884795	1.8465022	down		solute carrier family 7 (amino acid transporter light chain, y+L system), member 7 [Source:HGNC Symbol;Acc:11065] [ENSECAT00000001184]	GCCAATAATGCTCCAAACTTCCGTCTCCTTTAGAGAGACATGAAACTGTCACAGGTGTTG
A_69_P127161	-1.3956226	-0.48090884	1.3956226	down		SWI5 recombination repair homolog (yeast) [Source:HGNC Symbol;Acc:31412] [ENSECAT00000024902]	ACATGTATAATGACATCAAGGATATAGGCCAGATGCTGCTGGGCAAACTAGCTGTGATCC
A_69_P074696	-1.4652776	-0.5511739	1.4652776	down	NHLH1	nescient helix loop helix 1 [Source:HGNC Symbol;Acc:7817] [ENSECAT00000004479]	AGATTGAGATCCTGCGCCTCGCCATCTGCTACATTTCCTACCTGAACCACGTGCTGGACG
A_69_P112507	-1.4527829	-0.53881913	1.4527829	down		HL01015A1F03 Equine lymphocyte cDNA Library Equus caballus cDNA clone HL01015A1F03, mRNA sequence [DN505411]	CTTGGGGGCTGTCTAGGACCCTAGCTCCCTCTGAAATAAAGTTTCTTCAACTTCCAAAAA
A_69_P044921	6.3112307	2.6579213	6.3112307	up		gasdermin D [Source:HGNC Symbol;Acc:25697] [ENSECAT00000015748]	CATGTGGCCAGGTCACCATGGGGTTGGAAGTTGGGGAAAGTCAATAAATGTGATGTACTA
A_69_P079296	-1.3675684	-0.45161295	1.3675684	down	FAM188B	family with sequence similarity 188, member B [Source:HGNC Symbol;Acc:21916] [ENSECAT00000017250]	ATGTTTTCAACGACGTGATTGAGCTGGATTCTGGAAACGGGAACATCACACTCCTCAAAG
A_69_P087686	-1.5333725	-0.6167082	1.5333725	down	SLC25A33	solute carrier family 25 (pyrimidine nucleotide carrier), member 33 [Source:HGNC Symbol;Acc:29681] [ENSECAT00000017872]	CCTGTTGGATATTTCCTTTTGGATTCATGCTTTCTGGAAGGTTTAAAGTCATTAACGTTA
A_69_P038221	2.5168805	1.3316368	2.5168805	up	C4A	Uncharacterized protein [Source:UniProtKB/TrEMBL;Acc:F6XSF7] [ENSECAT00000009809]	TACTACAACCCTGAGCACAAATGTTCTGTGTTTTACGGGGCACCAACTAAGAGCAAACTC
A_69_P021976	-1.3525238	-0.43565392	1.3525238	down	MAPK12	mitogen-activated protein kinase 12 [Source:HGNC Symbol;Acc:6874] [ENSECAT00000018721]	AGTTTGTCTACCAGATGTTGAAGGGAAAGGAATATCCAATGCCTGCTGGTGTCATCCACA
A_69_P061074	-1.3799973	-0.4646654	1.3799973	down	RMND5B	required for meiotic nuclear division 5 homolog B (S. cerevisiae) [Source:HGNC Symbol;Acc:26181] [ENSECAT00000000710]	AACGCATCATATTCTGATTCCTGCCTGGAAGGAACTTTGTTGAAAGCGGTTTTCGCCCAT
A_69_P003526	2.390214	1.2571398	2.390214	up	SLC2A1	Equus caballus solute carrier family 2 (facilitated glucose transporter), member 1 (SLC2A1), mRNA [NM_001163971]	GGATTTTAACAAAAGCAAGACTGTTGCTCAGATCTATTCAGACAAGCAACAGGTTTTATA
A_69_P053236	-1.9056367	-0.93027306	1.9056367	down	LOC100146665	Uncharacterized protein [Source:UniProtKB/TrEMBL;Acc:F6T2K0] [ENSECAT00000016888]	AACATGGACTGCATCCTGGCCGAGATCAAGGCTCAGTATGATGACATCGCCAACCGCAGC
A_69_P072148	-1.390216	-0.47530904	1.390216	down	FAM160A2	family with sequence similarity 160, member A2 [Source:HGNC Symbol;Acc:25378] [ENSECAT00000010006]	GTGGCAAGAGGACTTTTTAATTTATTTCCGATGAATGTTTTGTGGAGAACTTGTTGCAAT
A_69_P024621	2.1581862	1.1098194	2.1581862	up		RanBP-type and C3HC4-type zinc finger containing 1 [Source:HGNC Symbol;Acc:15864] [ENSECAT00000019525]	ATCCATAAGGATATGAACTGCAAGGAGTACCAGGATGACCTGGCCCTGCGGGCTCAGGAT
A_69_P095204	3.330745	1.7358449	3.330745	up	CH25H	cholesterol 25-hydroxylase [Source:HGNC Symbol;Acc:1907] [ENSECAT00000004474]	CTCAGTTTAACTGCAACTTCGCCCCTTACTTCACACACTGGGACAAAATATTGGGAACTC
A_69_P068846	1.9279255	0.94704926	1.9279255	up	OAF	OAF homolog (Drosophila) [Source:HGNC Symbol;Acc:28752] [ENSECAT00000016846]	TACCGCTTCGACTTCTATGTGCCCCAGAGGCAGCTGTGTCTCTGGGACGAGGACCCCTAG
A_69_P018346	-1.3647366	-0.4486225	1.3647366	down		Uncharacterized protein [Source:UniProtKB/TrEMBL;Acc:F6RUR8] [ENSECAT00000013049]	GCTTTGTGGAAAAAGAAATTTTTCTAAGTTTTATCACGGACTGTCTAGTTTCTCTTCTGG
A_69_P052351	-1.3581944	-0.44168997	1.3581944	down	LYRM5	LYR motif-containing protein 5-like protein; Uncharacterized protein [Source:UniProtKB/TrEMBL;Acc:F7AB18] [ENSECAT00000019669]	TTAGTCCATTTCTCCATTTTGCTGGCGAGAATGCCATTTAATGAACATTTAACTAAGCAA
A_69_P011451	1.6310096	0.70576525	1.6310096	up		nudix (nucleoside diphosphate linked moiety X)-type motif 8 [Source:HGNC Symbol;Acc:8055] [ENSECAT00000023868]	TGCTGCAGGCACAGAATCAGGGCTACACCCACTTCTGCCAGGGCGGCTGCTTCCGATACA
A_69_P111809	2.4455407	1.2901535	2.4455407	up		CT02041A2B01 Equine Articular Cartilage cDNA Library Equus caballus cDNA clone CT02041A2B01, mRNA sequence [CX605375]	TGGCGTGTTTTTGAGAGTCTAGGGTCTGCACCTTTGTTTATAATAAATGCAAACATTTGG
A_69_P106573	1.3851169	0.47000775	1.3851169	up	LDLR	PREDICTED: Equus caballus low density lipoprotein receptor (LDLR), mRNA [XM_005611937]	ATAGCCTGAGTGTCTTCCTGTGAGGGATGAAATTTCTTAAATGAACCATTTGGCTTAAAA
A_69_P094371	1.5396425	0.6225953	1.5396425	up	PDCD4	programmed cell death 4 (neoplastic transformation inhibitor) [Source:HGNC Symbol;Acc:8763] [ENSECAT00000022245]	GGCAGAAAACGTTTTGTAAGTGAAGGAGATGGAGGTCGTCTTAAACCAGAGAGCTACTGA
A_69_P034446	-1.8964126	-0.92327285	1.8964126	down	UNC45B	unc-45 homolog B (C. elegans) [Source:HGNC Symbol;Acc:14304] [ENSECAT00000004301]	ACATAAGAAACTGTGCCTCAAGATGACCCAAGTGACAACTCAGTGGTTGGAGATCCTACA
A_69_P048816	-1.3331956	-0.41488838	1.3331956	down	ME1	Malic enzyme [Source:UniProtKB/TrEMBL;Acc:F6RXD9] [ENSECAT00000026550]	GTACCAACTACTGAGAAACTCGTTGTTTTTCTATGAAACTAATGGGAAGACCAAAATTAG
A_69_P062916	-2.0466907	-1.0332931	2.0466907	down	SNX24	sorting nexin 24 [Source:HGNC Symbol;Acc:21533] [ENSECAT00000007412]	CCAAATGTGGTTATTGAAGGAGTTCTCCATGGGATATTTTACCCTCATCTACAGCCCAGG
A_69_P113153	-1.3151461	-0.39522305	1.3151461	down		HL020002000_PLATE_F08_62_063 Equine placenta cDNA Library Equus caballus cDNA clone HL020002000_PLATE_F08_62_063, mRNA sequence [DN507838]	CACCTTGAAAAGTCAGTCTGAAAATTAAAAATAAACCTGCCTGAGTCCTTGATACATACA
A_69_P055136	-5.3782234	-2.4271297	5.3782234	down	LRRN1	leucine rich repeat neuronal 1 [Source:HGNC Symbol;Acc:20980] [ENSECAT00000002791]	AATGAGCTATACCCACCACTCATTAACCTCTGGGAAGGTGACAGCGAGAAAGACAAAGAT
A_69_P083111	48.14474	5.5893064	48.14474	up	LOC100630403	placenta-specific 8 [Source:HGNC Symbol;Acc:19254] [ENSECAT00000015699]	CCTCTTCAGCTTGAGTACTTCTCTACCTTTTGCAACTGAAATATGATAGATGAGTTTAAT
A_69_P000893	1.8924001	0.92021716	1.8924001	up	PTGER2	Equus caballus prostaglandin E receptor 2 (subtype EP2), 53kDa (PTGER2), mRNA [NM_001127352]	TGAGGAACAACCAACAGTGTTTAAGATCCATTGGACTTTTAAGCTTTCCTGTTGAATGAG
(+)E1A_r60_n11	-2.1064987	-1.0748471	2.1064987	down		Unknown
A_69_P107824	-1.3276912	-0.40891957	1.3276912	down	SRP14	signal recognition particle 14kDa (homologous Alu RNA binding protein) [Source:HGNC Symbol;Acc:11299] [ENSECAT00000000247]	TACTTTTGGCCACAAAGCTAGGTTTCTGGTTCTCCTACCAATAACTGTTTTCATGTGAGA
A_69_P036811	-1.6151223	-0.6916435	1.6151223	down	NHLRC1	Equus caballus NHL repeat containing 1 (NHLRC1), mRNA [NM_001257154]	AAGGAGAATGCTCTTCTTGTGCTGGACAGTGCAGCCCATTCTATAAAAGTCTATAAGGTG
A_69_P121381	-1.4380431	-0.524107	1.4380431	down	WDTC1	PREDICTED: Equus caballus WD and tetratricopeptide repeats 1 (WDTC1), transcript variant X2, mRNA [XM_005607303]	TTGTTGCTCCGCTCCCAGGAGAGTGAGGGTGACGCAATTGATTAAAACCATTTTGTTCTA
A_69_P103522	1.5583599	0.6400285	1.5583599	up		TSA: Equus caballus contig07209.EqcaPBMC mRNA sequence. [JL622806]	ACAGGCTTCAACTGAGTGATTCTTAGTTTATTAGCCTCGTAATGGCCAAGAGTACTTGAC
A_69_P075595	-1.7237424	-0.78554416	1.7237424	down	S100A2	S100 calcium binding protein A2 [Source:HGNC Symbol;Acc:10492] [ENSECAT00000006792]	AATATTTTAATCGCTCCGTGATGCGCTGTAACCTAGCTAGATCAGCTGGAGTGTTAGAAA
A_69_P119107	-3.2296152	-1.6913623	3.2296152	down	MYF5	myogenic factor 5 [Source:HGNC Symbol;Acc:7565] [ENSECAT00000021416]	ATGTGCTATGAACTAAAAATCTAGTCTAGATCAGTTCTGCCAGGAGGGCCTATTACACAG
A_69_P031633	1.7547752	0.8112862	1.7547752	up	CBX8	chromobox homolog 8 [Source:HGNC Symbol;Acc:15962] [ENSECAT00000020451]	TTTTAACCGTCACCATTAAGGAAAGTAACACGGACCAAGGCTTTTTTAAAGAGAAAAGAT
A_69_P030641	-1.3034693	-0.38235664	1.3034693	down	NDUFB4	NADH dehydrogenase (ubiquinone) 1 beta subcomplex, 4, 15kDa [Source:HGNC Symbol;Acc:7699] [ENSECAT00000016402]	GGAAGGAAAATTGGATCGCACATTTAACATCTCATATTAAGTCTGGCAATGATGACTATA
A_69_P002741	1.606218	0.68366766	1.606218	up	IGFBP-6	insulin-like growth factor binding protein 6 [Source:HGNC Symbol;Acc:5475] [ENSECAT00000020855]	ACTCGCACACAGGATGTGAACCGCAGAGACCAACAGAGAAATCCGGGGACCTCTACCACT
A_69_P102960	1.4624364	0.5483739	1.4624364	up		LeukoN4_2_B02.b1_A026 Unstimulated peripheral blood leukocytes N4 Equus caballus cDNA clone LeukoN4_2_B02_A026 3', mRNA sequence [CD464177]	GTGCCTGGGAGGAGATGAAGATGAGGAGGTTTTTCCTTACTGTATAAATGAATATTTGTA
A_69_P027326	-1.4143227	-0.50011134	1.4143227	down	BAG1	BCL2-associated athanogene [Source:HGNC Symbol;Acc:937] [ENSECAT00000019100]	AATGAACGAGTATTGTCTTATAATCTTAAGTACAGCTCCTGTCTGTCTTCTCTCCTGTCT
A_69_P126030	1.4213337	0.5072453	1.4213337	up		TSA: Equus caballus contig00586.EqcaPBMC mRNA sequence. [JL617042]	TGTCCACAAGGTTATTGTATAACTTGAGAACTGTCTACAAAGTTGAAAACTGCCCATTTT
A_69_P016436	-1.9189504	-0.94031745	1.9189504	down	MAP3K7CL	MAP3K7 C-terminal like [Source:HGNC Symbol;Acc:16457] [ENSECAT00000022903]	TGTGTAGAGCAACTGGAAAAACTGAGAATACAGTATCAGAAGAGACAGGGCTCCTCCTAA
A_69_P001616	19.408657	4.2786283	19.408657	up	CCL2	Equus caballus chemokine (C-C motif) ligand 2 (CCL2), mRNA [NM_001081931]	AGTTTATCTTCCACGAATACTAGTGTCTGTGAGATATGGAGACTTGAGCAAACTGCTTTC
A_69_P003064	8.905402	3.1546807	8.905402	up	OAS2	Equus caballus 2'-5'-oligoadenylate synthetase 2, 69/71kDa (OAS2), mRNA [NM_001081773]	GCATCCTATTGTCAATGAGATGTTCTCACTCCGAAGTCATAGAATCCTGGCATACCAATG
A_69_P117448	2.6803677	1.422431	2.6803677	up		HL01013A1D11 Equine lymphocyte cDNA Library Equus caballus cDNA clone HL01013A1D11, mRNA sequence [DN504727]	GGGTGGAAATCTTTTGTTGTCATTCTTTTAAGATGGATGATACAGACAGAAATAAACGGT
A_69_P064718	-2.055986	-1.0398304	2.055986	down	RASL10A	RAS-like, family 10, member A [Source:HGNC Symbol;Acc:16954] [ENSECAT00000015903]	TCTGATTGGAAGCTCTCAGACTACTCCTGGAGTTTCATTGGACAAACTCTTAAGTCATGC
A_69_P014541	1.5469538	0.62943006	1.5469538	up	PRRX2	paired related homeobox 2 [Source:HGNC Symbol;Acc:21338] [ENSECAT00000025613]	ACATGGCCAACAGCATCGCCAGCCTGCGTCTCAAGGCCAAGGAGTTCAGCCTGCACCACA
A_69_P057071	-1.4207546	-0.50665736	1.4207546	down	OXNAD1	oxidoreductase NAD-binding domain containing 1 [Source:HGNC Symbol;Acc:25128] [ENSECAT00000015489]	TCCAAGCAACTGGAAAACAGCCATGTTCCCAAAGAACACATTTGCTTTGAGAAGTGGTGG
A_69_P096372	-1.4002236	-0.48565722	1.4002236	down	C1H1orf198	chromosome 1 open reading frame 198 [Source:HGNC Symbol;Acc:25900] [ENSECAT00000013626]	ACAGGTCAGCTCAAGTAATGTCGTCTTGAAGACAGGATTTGATTTTCTGGACAATTGGTA
A_69_P102992	32.993355	5.0441036	32.993355	up	LOC100071611	LeukoS5_6_A10.b1_A027 Stimulated peripheral blood leukocytes S5 Equus caballus cDNA clone LeukoS5_6_A10_A027 3', mRNA sequence [CD471452]	CGATATGGCAACTTTCAGCTGTATCAAATGAAGTGTGAAGACAAGGCCACCCTCCATTTT
A_69_P127996	-1.3454152	-0.42805147	1.3454152	down			CTGCCACAGTAAATTAAAGCATTGCACAGTATTTATCAGTATTTACAAAATGTCCTGTCC
A_69_P076186	-1.4288813	-0.5148861	1.4288813	down	ACP6	acid phosphatase 6, lysophosphatidic [Source:HGNC Symbol;Acc:29609] [ENSECAT00000024195]	CGAGAGTTGGAACTTCAAGATGGAGAGTGACTGATTTATACAAACAGGATGTGTTGATTT
A_69_P017021	1.3212696	0.4019249	1.3212696	up	PFKL	phosphofructokinase, liver [Source:HGNC Symbol;Acc:8876] [ENSECAT00000019626]	AGAAGGTGGTGGCATTCAGCCCTGTCACCGAGCTCAAGAAGGACACTGACTTTGAGCACC
A_69_P041901	-1.5563946	-0.63820785	1.5563946	down	TANC1	tetratricopeptide repeat, ankyrin repeat and coiled-coil containing 1 [Source:HGNC Symbol;Acc:29364] [ENSECAT00000019966]	AGCCCACAGGAGTCACCTTCCTTCAGCAAAACCAAAACGATCATTCATAGAGTCAAACGT
A_69_P101416	1.3883561	0.47337767	1.3883561	up		TSA: Equus caballus contig00586.EqcaPBMC mRNA sequence. [JL617042]	ATTGTATAACTTGAGAACTGTCTACAAAGTTGAAAACTGCCCATTTTGAAGAATCGAGGA
A_69_P111586	1.5084082	0.5930269	1.5084082	up		CT02040A2A12 Equine Articular Cartilage cDNA Library Equus caballus cDNA clone CT02040A2A12, mRNA sequence [CX605021]	TAACCATGCAAAATAAAATTTTAAGGCCGCTGCATTATGTGAGTAACTTCTTACCAGAGT
A_69_P091381	1.6073495	0.6846837	1.6073495	up	GDPD2	glycerophosphodiester phosphodiesterase domain containing 2 [Source:HGNC Symbol;Acc:25974] [ENSECAT00000008286]	ATGATGTGGATCGTTACTGATTGTGTCTCTACCCTGCTGCTTTTGTGGACTTTTCTGCTC
A_69_P057631	-1.6036196	-0.68133193	1.6036196	down		profilin 2 [Source:HGNC Symbol;Acc:8882] [ENSECAT00000026660]	GGCGGATTGAATAAGAAGGCATACTCAATGGCAAAATACTTGAGAGACTCTGGGTTCTAG
A_69_P041922	1.6887125	0.7559237	1.6887125	up		CD302 molecule [Source:HGNC Symbol;Acc:30843] [ENSECAT00000021584]	TGGTTTCACCACAGTCTTTTCAACTGCAACCCAATCTCCTTATAACGATGACTGTGTTTT
A_69_P071046	-1.5079848	-0.59262186	1.5079848	down	TSKU	tsukushi, small leucine rich proteoglycan [Source:HGNC Symbol;Acc:28850] [ENSECAT00000005848]	ACGTGAACCTTAGCCACAACCGGCTCCAGGAGGTCTCAGTGTCCGCCTTCACCACCCACA
A_69_P006321	2.8177428	1.49454	2.8177428	up		Uncharacterized protein [Source:UniProtKB/TrEMBL;Acc:F6XH52] [ENSECAT00000018004]	TGCAAACAGTGACAGTGCCCAAGGCTCTGATGCATCTCTCCCACAGAAAGTGTGAGACAG
A_69_P038114	1.366097	0.4500599	1.366097	up	ABHD16A	abhydrolase domain containing 16A [Source:HGNC Symbol;Acc:13921] [ENSECAT00000014668]	CCTAACCTTCCCCGACACACATCCTGCATTAAATGAATGGATTATCCCTAATAATTAATA
A_69_P024345	1.4924031	0.5776373	1.4924031	up	SMOX	spermine oxidase [Source:HGNC Symbol;Acc:15862] [ENSECAT00000006399]	CCTAATCCTCTGTAGAGTGGACTTGTATCTTTTGTAGGGATAGACACCCTAACTGGCTTT
A_69_P010272	-5.6763062	-2.5049524	5.6763062	down	TCN1	transcobalamin I (vitamin B12 binding protein, R binder family) [Source:HGNC Symbol;Acc:11652] [ENSECAT00000016326]	TAAAGGCCAACAACAATGACAGAACCTACTGGCAACTTCTGAGTGAGGGCAAACCATTGA
A_69_P038363	4.8064427	2.2649696	4.8064427	up	PSMB9	proteasome (prosome, macropain) subunit, beta type, 9 [Source:HGNC Symbol;Acc:9546] [ENSECAT00000017937]	TGAGCTGCCGAAATTCTATGATGAGTGAATCTTCCTCACACTTCCCTTCCTTAGTTTGTA
A_69_P087371	-1.5902491	-0.66925275	1.5902491	down	HSPB7	heat shock 27kDa protein family, member 7 (cardiovascular) [Source:HGNC Symbol;Acc:5249] [ENSECAT00000026425]	CGACGCCACCCACACACAGAGCACGTCCAGCAGATGTTCCGGACGGAGATAAAAATCTGA
A_69_P052478	-1.6461697	-0.719113	1.6461697	down	TMTC1	transmembrane and tetratricopeptide repeat containing 1 [Source:HGNC Symbol;Acc:24099] [ENSECAT00000008810]	TCCTCTGAGATAAGTCATTTGGGAAACTGGACCAAGAGGTGGCTCATTTAATTCTCCAGA
A_69_P101556	1.918827	0.94022465	1.918827	up		MONO1_2_D12.b1_A005 Monocytes (MONO1) Equus caballus cDNA, mRNA sequence [BI960912]	AACTAAGATATACAATTGTGTACAGGGTACAGGGCGGGTTTGGGGAGATAAAGCAGGAAA
A_69_P001441	-1.4955877	-0.58071256	1.4955877	down	AGL	Equus caballus amylo-alpha-1, 6-glucosidase, 4-alpha-glucanotransferase (AGL), mRNA [NM_001110308]	TAGTGGGCAGATGTCATTTTCATGTCTGTGTGCCAAGAAAATAAAAATGTTTTCTAAAGG
A_69_P073451	1.6833948	0.7513735	1.6833948	up	SFT2D2	SFT2 domain containing 2 [Source:HGNC Symbol;Acc:25140] [ENSECAT00000024115]	TCCTTCATACCGTTTGCAAGGGATGCTGTGAAGAAGTGTTTTGCAGCGTGTCTTGCATAA
A_69_P053416	1.8363025	0.87680376	1.8363025	up	RARG	retinoic acid receptor, gamma [Source:HGNC Symbol;Acc:9866] [ENSECAT00000017808]	CCCCGCTGTATCGCATATTGCTGAGTTTTCTATTTTTGCAAAATAAAGTGATAGAAACTC
A_69_P103626	4.932078	2.3021955	4.932078	up	CASP7	TSA: Equus caballus contig07441.EqcaPBMC mRNA sequence. [JL623025]	CTCTAAGTGGGGTAAAATTCATGGTAAAGATTTTTGCACTTTGTTTTCAAGGTGATGTTG
A_69_P031716	-1.3182768	-0.3986533	1.3182768	down	AFMID	arylformamidase [Source:HGNC Symbol;Acc:20910] [ENSECAT00000012647]	TTGGAACCTCACCCAGAAGGACTACGTGCTCACCCAGATGATTTTGAAAACAATCTTCCA
A_69_P105129	1.6792395	0.747808	1.6792395	up		PREDICTED: Equus caballus interferon regulatory factor 2-binding protein 2-like (LOC100059147), mRNA [XM_001916562]	GCTGCTTTTTTAGAGCACTTGGCAAATCAGAAATGCTTCTAGCTGTATTTGTATGCACTT
A_69_P012239	-2.138333	-1.0964866	2.138333	down	PLXDC2	plexin domain containing 2 [Source:HGNC Symbol;Acc:21013] [ENSECAT00000018697]	TGCCTATGCTGAGGTTGAACCAGTGGGAGAGAAAGAAGGTTTCATTGTATCAGAGCAATG
A_69_P016439	-1.9077415	-0.9318657	1.9077415	down	MAP3K7CL	MAP3K7 C-terminal like [Source:HGNC Symbol;Acc:16457] [ENSECAT00000022903]	CAATGTGTAGAGCAACTGGAAAAACTGAGAATACAGTATCAGAAGAGACAGGGCTCCTCC
A_69_P074301	1.8690492	0.90230453	1.8690492	up	G0S2	G0/G1switch 2 [Source:HGNC Symbol;Acc:30229] [ENSECAT00000003375]	TCTGGCCAAGGAGATGATGGCCCAGAAGCCCAACCGGAAGCTGTTAAAGCTGTACGTGCT
A_69_P109049	-2.2398815	-1.1634223	2.2398815	down		CT020023B10D09 Equine Articular Cartilage cDNA Library Equus caballus cDNA clone CT020023B10D09, mRNA sequence [CX599374]	GACCATATTCTTCCTCTAAAAGTTAACTTTGTGACACTCACCACCTTAGAATGACTATAC
A_69_P116521	-1.314877	-0.39492795	1.314877	down		HL01017B1D06 Equine lymphocyte cDNA Library Equus caballus cDNA clone HL01017B1D06, mRNA sequence [DN506232]	GTGTTTGAACATGACTGGTTAAACATGTGCCTTTAACTCTGATTTTGCTTTGCTATCAGA
A_69_P014270	-1.5359596	-0.61914027	1.5359596	down	STXBP1	syntaxin binding protein 1 [Source:HGNC Symbol;Acc:11444] [ENSECAT00000014755]	ACCCCACAGAAACTGCTGGACACGCTGAAGAAACTGAATAAAACAGATGAAGAAATAAGC
A_69_P059191	-1.3615797	-0.44528145	1.3615797	down	AAK1	AP2 associated kinase 1 [Source:HGNC Symbol;Acc:19679] [ENSECAT00000006573]	GAAAAACTAATTGAGGGACTCAAATCTCCTGACACTTCTCTTCTGCTCCCTGACCTCTTG
A_69_P106467	1.4465075	0.5325737	1.4465075	up		CT02029A1F03 Equine Articular Cartilage cDNA Library Equus caballus cDNA clone CT02029A1F03, mRNA sequence [CX601259]	TAGTCTAGACAACTTGCTGGACCTTTTCTGCAAGTTCCAGCTGTTGAATTTAAAGCAGAA
A_69_P077796	-1.4677145	-0.55357146	1.4677145	down	TMEM60	Transmembrane protein 60-like protein; Uncharacterized protein [Source:UniProtKB/TrEMBL;Acc:F6VC56] [ENSECAT00000001724]	GTCTCGGTCAATCACGGACTTCTAGTCAACCCAAAGCTTAATTATTCAATATTTGAGTTA
A_69_P109050	-2.210671	-1.1444843	2.210671	down		CT020023B10D09 Equine Articular Cartilage cDNA Library Equus caballus cDNA clone CT020023B10D09, mRNA sequence [CX599374]	GGACCATATTCTTCCTCTAAAAGTTAACTTTGTGACACTCACCACCTTAGAATGACTATA
A_69_P052321	-1.5286832	-0.6122894	1.5286832	down	C2CD5	Uncharacterized protein [Source:UniProtKB/TrEMBL;Acc:F6W371] [ENSECAT00000022407]	GAGCTCAGCTAAATGAAATCCATCTGTCTCCATGGTTTTGTCATTAATTTTCTTACTAGA
A_69_P098306	2.857805	1.5149075	2.857805	up	TEX9	testis expressed 9 [Source:HGNC Symbol;Acc:29585] [ENSECAT00000026097]	GAGGAATTTATGAAGGCACTTGAATGGGGAAATTCATAAGTGATCTACTCTAATTAGTCT
A_69_P050086	-1.4621334	-0.54807496	1.4621334	down	REPS1	RALBP1 associated Eps domain containing 1 [Source:HGNC Symbol;Acc:15578] [ENSECAT00000017544]	CCGTTAACTGTGAACATGCCCATTTTTAAGCGGTGTTGAGTTCAAGTCAATTTGGAGACC
A_69_P129132	2.5925727	1.3743844	2.5925727	up	BID	BH3 interacting domain death agonist [Source:HGNC Symbol;Acc:1050] [ENSECAT00000006674]	GAACTTTATTAACCAGAACCTACTCACCTATGTGAGGAACTTAGTCAGAAATAGTATGGA
A_69_P104721	3.049059	1.608364	3.049059	up			CCTGGCCAGACTCCAGACTCCAAACAGTTTGCTTCTCAAAAATACCCACTACAGGGGCCA
A_69_P083851	-1.4737931	-0.5595341	1.4737931	down	SLAIN2	SLAIN motif family, member 2 [Source:HGNC Symbol;Acc:29282] [ENSECAT00000025177]	GAGAAATGGGAAGCTTGATATTCAGAATCACATTGAGGTTGATAGGTTGAGAGAATGATA
A_69_P041487	-1.6188596	-0.69497794	1.6188596	down	C18H2orf76	chromosome 2 open reading frame 76 [Source:HGNC Symbol;Acc:27017] [ENSECAT00000001996]	GTTTCATCCTGGTGAAAACCTCACGAGGCTTCCTTTTTGCATACCTATATTAAGCTCTTT
A_69_P002271	-1.3471304	-0.4298895	1.3471304	down	MCT4	Equus caballus monocarboxylate transporter (MCT4), mRNA [NM_001145532]	TTGGGTTTGGCGCTCAACTTCCAGCCCTCCCTCATCATGCTCAACCGCTACTTTAACAAG
A_69_P044372	-1.7809799	-0.83267117	1.7809799	down	ABRA	actin-binding Rho activating protein [Source:HGNC Symbol;Acc:30655] [ENSECAT00000016765]	TGTTCGTATTTCAGATAAAGTAGTAGGCATTCTCATGCGTGCCAGGAAACACGGACTGGT
A_69_P030817	1.6941019	0.7605207	1.6941019	up	BOC	BOC cell adhesion associated, oncogene regulated [Source:HGNC Symbol;Acc:17173] [ENSECAT00000024296]	TTTATAATTCTGGAGAGAGACGTAGGGATCCTCCCCATTGAGGTATGAGAGGGAAAACAA
A_69_P057363	-2.3165333	-1.2119675	2.3165333	down	ESYT3	extended synaptotagmin-like protein 3 [Source:HGNC Symbol;Acc:24295] [ENSECAT00000020481]	ATCAAAAGAAGATCTGATTAAGGGCTTCTCACAATGGTATGAGCTGACTCCAGATGGACA
A_69_P057087	-1.3310823	-0.41259977	1.3310823	down	ANKRD28	ankyrin repeat domain 28 [Source:HGNC Symbol;Acc:29024] [ENSECAT00000021322]	TTCCAAAAGGACTCATTAGACACACTGTTAGATTTACCACATCTAATGAAATCCAAGGTG
A_69_P084965	-1.4449637	-0.5310333	1.4449637	down	TTC4	tetratricopeptide repeat domain 4 [Source:HGNC Symbol;Acc:12394] [ENSECAT00000008382]	AAGCTTCTGGAAATGAGGGCTAAAGCAGACAAGTTGAAGCGAACTGAACAGAGGGATATA
A_69_P065651	-1.4184737	-0.50433946	1.4184737	down	RILPL1	Rab interacting lysosomal protein-like 1 [Source:HGNC Symbol;Acc:26814] [ENSECAT00000006505]	AGCTGGCGTACTATAAGAGTGAAGAAATAGAAGAGGAAAATCGAATACCCCAGCCTCCAC
A_69_P055041	-1.3293804	-0.41075397	1.3293804	down	BRPF1	bromodomain and PHD finger containing, 1 [Source:HGNC Symbol;Acc:14255] [ENSECAT00000022600]	AGCAGAGCAGCGAGACCAGCGATAGTGACTGATACTGCCCAGCACAGCTCAACCTACAGT
A_69_P038149	1.3244816	0.40542778	1.3244816	up	MSH5	Uncharacterized protein [Source:UniProtKB/TrEMBL;Acc:F6TBS7] [ENSECAT00000022079]	CTGAAACTGGATTTGGAAGATCCCAACCTGGACCTGGATATTTTCATGAGTCAGGAAGTG
A_69_P085918	-1.5845178	-0.6640439	1.5845178	down	MACF1	microtubule-actin crosslinking factor 1 [Source:HGNC Symbol;Acc:13664] [ENSECAT00000017611]	GCGGTGCAGGGTTGTAAACCTGCTTTATCTTTTAGGATTATTCCTAAATGCATCTTCTTT
A_69_P017011	1.5387499	0.6217588	1.5387499	up	DNMT3L	DNA (cytosine-5-)-methyltransferase 3-like [Source:HGNC Symbol;Acc:2980] [ENSECAT00000010000]	GGGCCAGCCAAGCTGGTGAAGAATTGTTTTCTCCCCCTGAGAGAATATTTCAAGTATTTT
A_69_P055196	-1.339398	-0.42158478	1.339398	down	GXYLT2	glucoside xylosyltransferase 2 [Source:HGNC Symbol;Acc:33383] [ENSECAT00000008690]	GAGTCAATTAGACATCTCATGAACGAGGAAATATTCATCTTTGAGCCGCCTGGATCTCTT
A_69_P054021	-1.5647008	-0.6458869	1.5647008	down	MMP19	matrix metallopeptidase 19 [Source:HGNC Symbol;Acc:7165] [ENSECAT00000011406]	TACATTAATTTCAGGATGTCTCCTGGCTTCCCCAAGATTCTGAGTGGAGTAGAACCCAAC
A_69_P042864	4.064112	2.0229402	4.064112	up	AOX1	Equus caballus aldehyde oxidase 1 (AOX1), mRNA [NM_001287267]	TTCACAAAAATGATTCCAAGAGATGAACCTGGATCCTATGTTCCTTGGAATATACCCGTA
A_69_P105668	1.5641389	0.6453686	1.5641389	up	ERRFI1	PREDICTED: Equus caballus ERBB receptor feedback inhibitor 1 (ERRFI1), mRNA [XM_001495260]	TCAGTGAGACACGTAGCCCGTGTTCCTGTTTTCACATGTTTCCATGTATTTATCTTGTAT
A_69_P122046	-2.4676902	-1.3031613	2.4676902	down			ATTCCTGTGTCTTTGATGTTTTAATCTCTGGTGACCCCAACTTTACTGTGGCAGCTCAGG
A_69_P035321	2.1935089	1.1332405	2.1935089	up	ANKFY1	ankyrin repeat and FYVE domain containing 1 [Source:HGNC Symbol;Acc:20763] [ENSECAT00000023510]	TGATCTGAACAAGCCTGTGCGAGTTTGCAACATTTGCTTTGATGTACTGACTTTGGGTGG
A_69_P066618	-1.5896869	-0.66874266	1.5896869	down	ATP5A1	ATP synthase, H+ transporting, mitochondrial F1 complex, alpha subunit 1, cardiac muscle [Source:HGNC Symbol;Acc:823] [ENSECAT00000023287]	GTTTGGTTCTCTCGTCGTTTGTTCTAGTAATCAGTTCCATTGGTGAAAGGATTACTCGTA
A_69_P058916	1.7585609	0.81439525	1.7585609	up	WDR54	WD repeat domain 54 [Source:HGNC Symbol;Acc:25770] [ENSECAT00000020000]	ACTCACCTCACATCGAGGAATACAGATGTTTGAGTCTGATGGCTCCATCATGGTCTATTG
A_69_P006021	2.713678	1.4402494	2.713678	up	EQMHCB2	Equus caballus MHC class I heavy chain (EQMHCB2), mRNA [NM_001082506]	AGAGGGATTTACGTGCAGGCTGCAAACAATGACAGTGCCCAAGGCTCTGATGTGTCTCTC
A_69_P063563	1.8927497	0.9204836	1.8927497	up	LHFPL2	lipoma HMGIC fusion partner-like 2 [Source:HGNC Symbol;Acc:6588] [ENSECAT00000023304]	ATTGCAACCTCCAGTGACAAAGTACAGGAAGAGATCGAAGAGGGGAAAAACCTTATCTGC
A_69_P114832	4.2894278	2.1007853	4.2894278	up		HL02021B2G10 Equine placenta cDNA Library Equus caballus cDNA clone HL02021B2G10, mRNA sequence [DN511086]	GGAGATAGCATATGCTATGTGTCAGTCACTTCTTTGAATCTTTTACTGAAATTGAGATAG
A_69_P106575	1.3901237	0.4752133	1.3901237	up	LDLR	PREDICTED: Equus caballus low density lipoprotein receptor (LDLR), mRNA [XM_005611937]	TTATAGCCTGAGTGTCTTCCTGTGAGGGATGAAATTTCTTAAATGAACCATTTGGCTTAA
A_69_P012206	-1.6685021	-0.7385535	1.6685021	down	COMMD3	Uncharacterized protein [Source:UniProtKB/TrEMBL;Acc:F6VM67] [ENSECAT00000020696]	TCTAATTCTAAATTCTGTTCCATTGGAAGCAACTGGCAAATCATCATACTGACTTTCTCT
A_69_P039722	-2.0963993	-1.0679135	2.0963993	down		crystallin, lambda 1 [Source:HGNC Symbol;Acc:18246] [ENSECAT00000006173]	GCAAAATATTTGTATAATTGTTTTCCAATCCCTTTCTGAAGACTCTATGGCGCTGCATTT
A_69_P049181	-1.3518417	-0.43492627	1.3518417	down	QRSL1	glutaminyl-tRNA synthase (glutamine-hydrolyzing)-like 1 [Source:HGNC Symbol;Acc:21020] [ENSECAT00000022585]	GGAGCTTCTTACAATTGCCAAATGGTTTGAAAAACAAGTACAGTTTCCTGTTATTCAACT
A_69_P101660	-1.4714609	-0.55724925	1.4714609	down		CT02038A1D05 Equine Articular Cartilage cDNA Library Equus caballus cDNA clone CT02038A1D05, mRNA sequence [CX604346]	TTCGCTCTGTGCCTCCTGAGAAATTCGTCTCTTTTTGTATAAATAACTAAGTGTTGACAA
A_69_P046748	-1.3483288	-0.43117234	1.3483288	down	RTN2	reticulon 2 [Source:HGNC Symbol;Acc:10468] [ENSECAT00000024603]	GTATGTGGGATTGGTGACTAATCAGTTGAGCCACATCAAAGCTAAGATCCGAGCTAAGAT
A_69_P091441	-3.0566788	-1.611965	3.0566788	down	ITGB1BP2	integrin beta 1 binding protein (melusin) 2 [Source:HGNC Symbol;Acc:6154] [ENSECAT00000016364]	GAGGCTGAAGGAGGGGAGAACAAAAGTGTCCAAACTATGCTGTTTTTTCCCTTAAATAAA
A_69_P127846	-1.5517204	-0.63386863	1.5517204	down	LYRM2	TSA: Equus caballus contig06409.EqcaPBMC mRNA sequence. [JL622072]	ACTCAAGGCAATATGCAGCTCAAGGAGTTAGAAAAAACACTTGCCTTAGCCAAATCTTAA
A_69_P119081	-1.6184978	-0.6946554	1.6184978	down	CIDEA	cell death-inducing DFFA-like effector a [Source:HGNC Symbol;Acc:1976] [ENSECAT00000029164]	ACACATTTCATGATCTTGGAAAAAGGGCAGAAGTGGACACCGGGTAGTAACTATGTCCCA
A_69_P038361	4.8538465	2.2791286	4.8538465	up	PSMB9	proteasome (prosome, macropain) subunit, beta type, 9 [Source:HGNC Symbol;Acc:9546] [ENSECAT00000017937]	AGCTGCCGAAATTCTATGATGAGTGAATCTTCCTCACACTTCCCTTCCTTAGTTTGTAAT
A_69_P069597	-1.4266851	-0.51266694	1.4266851	down	JAM3	junctional adhesion molecule 3 [Source:HGNC Symbol;Acc:15532] [ENSECAT00000016432]	CAGACGTGGCTACTTCATCAACAACAAACAGAATGGGGAAAGTTACAAGAATACAGGGAA
A_69_P098592	16.490528	4.0435658	16.490528	up	NMES1	Equus caballus normal mucosa of esophagus-specific gene 1 protein (NMES1), mRNA [NM_001195008]	GATTATGGGTACCAGTGTGCGGAAATGCTTCTGCTACATTTTTAGGGCTTGCCTACTTTT
A_69_P105127	1.6427691	0.7161297	1.6427691	up		PREDICTED: Equus caballus interferon regulatory factor 2-binding protein 2-like (LOC100059147), mRNA [XM_001916562]	TGCTTTTTTAGAGCACTTGGCAAATCAGAAATGCTTCTAGCTGTATTTGTATGCACTTAT
A_69_P112725	13.01515	3.70212	13.01515	up	LOC102147598	TSA: Equus caballus contig18597.EqcaPBMC mRNA sequence. [JL633627]	TTTCCCTAGCCTGGAATAGGCCGTGGATGACAGTTAATAAACGTTTGTTGTGTGAGCGAA
A_69_P009901	7.483592	2.9037309	7.483592	up	UBE2L6	ubiquitin-conjugating enzyme E2L 6 [Source:HGNC Symbol;Acc:12490] [ENSECAT00000011038]	ATCAGCAATGAGAACTGGAAGCCTTGCACCAAGACCTGCCAAGTCCTGGAGGCCCTCAAC
A_69_P022181	-1.3851725	-0.4700656	1.3851725	down	KTN1	kinectin 1 (kinesin receptor) [Source:HGNC Symbol;Acc:6467] [ENSECAT00000017497]	TTCTGAGAAGGAGACAATGTCTGTAAGTCTCAATCAGACTGTGACACAGCTGCAGCAGTT
A_69_P084703	-1.4367384	-0.5227974	1.4367384	down	RNF4	ring finger protein 4 [Source:HGNC Symbol;Acc:10067] [ENSECAT00000026839]	ACACTTGCCCAACTTGCAGGAAAAAGATCAACCACAAACGATACCACCCCATTTATATAT
A_69_P106687	-1.4578862	-0.5438781	1.4578862	down		CT020026A20H09 Equine Articular Cartilage cDNA Library Equus caballus cDNA clone CT020026A20H09, mRNA sequence [CX600360]	TGCCTGCTTCCCACAGGTGTTTGATTTGTTTCTGGTGGTTTTTGAAATCCTGATTTGTAG
A_69_P077197	12.674639	3.6638727	12.674639	up	GBP5	guanylate binding protein 5 [Source:HGNC Symbol;Acc:19895] [ENSECAT00000018799]	ACCAGACAATGACACATGTATCTTACTCTAAAGAGCTAAACATCAGAACTTCCTTTTCTT
A_69_P012922	-1.3693801	-0.45352295	1.3693801	down	RNF38	ring finger protein 38 [Source:HGNC Symbol;Acc:18052] [ENSECAT00000017322]	TCCTCATCACCTGTATATATGGACTATCCATTGAACTTAATCTGTGTGGCTTCCAGCCCC
A_69_P105667	1.5959952	0.6744563	1.5959952	up	ERRFI1	PREDICTED: Equus caballus ERBB receptor feedback inhibitor 1 (ERRFI1), mRNA [XM_001495260]	TCCATGTATTTATCTTGTATAGATAAGCACAGAAGAGAAGGTGCTCACTAACAGAGGTAC
A_69_P109743	-1.7029307	-0.7680197	1.7029307	down		CT02029B1C04 Equine Articular Cartilage cDNA Library Equus caballus cDNA clone CT02029B1C04, mRNA sequence [CX601398]	AGACAACATGCTATACACGGTTGACATTTTGAGTGTGAACAAAGTCAACTATGGGCAAAA
A_69_P078937	-1.3855168	-0.47042415	1.3855168	down	BZW2	basic leucine zipper and W2 domains 2 [Source:HGNC Symbol;Acc:18808] [ENSECAT00000023713]	AAAGCCATTCAACGTGGAGTCAACTAGGAATCTGAAAGTTAAATACTCAACAGACTCCTG
A_69_P109566	-1.40724	-0.4928684	1.40724	down		CT020028B10G09 Equine Articular Cartilage cDNA Library Equus caballus cDNA clone CT020028B10G09, mRNA sequence [CX601100]	CCGCCTGGGCCTTGAGCCTCTGCTTTTTGTCTTGTAGTAAAGACATTAGAATTGAAAAAA
A_69_P103426	1.8233553	0.86659575	1.8233553	up		LeukoN1_7_G09.b1_A023 Unstimulated peripheral blood leukocytes N1 Equus caballus cDNA clone LeukoN1_7_G09_A023 3', mRNA sequence [CD465722]	ACTGCCTCTGTTTAACCATTGTTTTTAATGGTTGAACGTGGTCCCATTTTCTAGATATAT
A_69_P062469	-1.4442203	-0.53029084	1.4442203	down	FAM53C	family with sequence similarity 53, member C [Source:HGNC Symbol;Acc:1336] [ENSECAT00000001697]	TCTGTGTGTGTTAAACATGAGGTCCTGCCTCTGTGGCTGTGTTTGAAAAAATAAAGTTTT
A_69_P116931	-2.006047	-1.0043554	2.006047	down			CCTGCACTTTGTTACATCTGGGATACAGTCTAACTCATCTGATTTAATATGCATTTCAAA
A_69_P027961	10.910383	3.44763	10.910383	up	BST2	bone marrow stromal cell antigen 2 [Source:HGNC Symbol;Acc:1119] [ENSECAT00000003403]	TTCTGCTTGTGACCACGATCATCTTCGCTGTCCAGGCCAACAGCAAGGCCTGCAAGGATG
A_69_P104921	-1.344035	-0.42657068	1.344035	down	MAP1LC3B	TSA: Equus caballus contig01082.EqcaPBMC mRNA sequence. [JL617449]	GGGGACTTACATCCCACATTAGTGGGTGATCACTCTATTTATAGGATCTTTAAAACAAGT
A_69_P075571	-1.3896222	-0.47469276	1.3896222	down	S100A1	S100 calcium binding protein A1 [Source:HGNC Symbol;Acc:10486] [ENSECAT00000024606]	AAGGGCGCAAGAGTAGTGGGCCAGGCCTGCCACTCATCTTTCATTAAAGGCTCCTCTCTC
A_69_P095849	-1.3091322	-0.38861084	1.3091322	down	CHCHD1	coiled-coil-helix-coiled-coil-helix domain containing 1 [Source:HGNC Symbol;Acc:23518] [ENSECAT00000006833]	CATTTTAGAAACATTTGCACTGTTATACTCTCTTTGCAGAGTAAAAGGAGACAAAACCAC
A_69_P000405	4.4714136	2.160731	4.4714136	up	PTGES	Equus caballus prostaglandin E synthase (PTGES), mRNA [NM_001081935]	TCCACGTGTCTCTCCTAGACTCCTGTTCTGAGACGTGTGTGGCTTTAATCATTAAATGGA
A_69_P129556	2.0514314	1.0366309	2.0514314	up		TSA: Equus caballus contig09565.EqcaPBMC mRNA sequence. [JL624985]	GGTTTTCAGCATTTACTTTTTCTCTACGCGTTTTCTAAACAGAAAGGAGTTACTATCTTC
A_69_P012641	1.8496565	0.88725734	1.8496565	up	LOC100057212	Uncharacterized protein [Source:UniProtKB/TrEMBL;Acc:F7CZQ1] [ENSECAT00000000142]	GGATCCAATCTTGAATGCTATTGCCAAGAAACACAATCGAAGTCCAGGCCAGATTGCTCT
A_69_P085917	-1.5597711	-0.6413343	1.5597711	down	MACF1	microtubule-actin crosslinking factor 1 [Source:HGNC Symbol;Acc:13664] [ENSECAT00000017611]	CGGTGCAGGGTTGTAAACCTGCTTTATCTTTTAGGATTATTCCTAAATGCATCTTCTTTA
A_69_P112851	1.3860898	0.47102073	1.3860898	up		HL01019A1A10 Equine lymphocyte cDNA Library Equus caballus cDNA clone HL01019A1A10, mRNA sequence [DN506707]	GAGGGGCTGCGTGTGATTTCTTTTCTAAATGTGTCCTAATAGTGTTTTAAATTCTCTAAA
A_69_P023981	-1.3969113	-0.48224038	1.3969113	down	NKX2-2	NK2 homeobox 2 [Source:HGNC Symbol;Acc:7835] [ENSECAT00000020059]	AGTCTCTGCAGCACATGCAGTACAACGCCCAGTACAGCTCGGCCAGCACCCCCCAGTATC
A_69_P012685	1.5265881	0.6103108	1.5265881	up	KLF6	Kruppel-like factor 6 [Source:HGNC Symbol;Acc:2235] [ENSECAT00000025128]	CAGAAAGCACACTGGTGCCAAACCTTTTAAATGTTCTCACTGTGACAGGTGTTTCTCCAG
A_69_P088031	1.339133	0.42129928	1.339133	up	LOC100065915	taste receptor, type 1, member 3 [Source:HGNC Symbol;Acc:15661] [ENSECAT00000023964]	TGATGCCACAGGATGGGGTGGCAGTGCGGGTGGGGAGGAGACTCAGGGCAAAAATAAGTG
A_69_P001396	1.4783778	0.564015	1.4783778	up	CAV1	Equus caballus caveolin 1, caveolae protein, 22kDa (CAV1), mRNA [NM_001114143]	CTTTTTTATCCTGCATGTCCTGTAAAGGTGACAAGTCTGCACAATAAAAATGTTTAACAG
A_69_P088263	-1.5851791	-0.66464585	1.5851791	down	C2H8orf58	Uncharacterized protein [Source:UniProtKB/TrEMBL;Acc:F6VZI6] [ENSECAT00000021884]	AGACCTTTATGCCATCATTAGTTGTTAAGAAGCAGCGAGCAAAAAACCTGTCTGCCTGCT
A_69_P059066	-1.7398839	-0.7989911	1.7398839	down	DYSF	dysferlin [Source:HGNC Symbol;Acc:3097] [ENSECAT00000008744]	ATGACACTTTCCACCCAGAGTGGTTTGTGTCCCTTTTTGAACAGAAAACTGTGAAGGGCT
A_69_P113610	1.9194914	0.94072413	1.9194914	up		HL02013B2B07 Equine placenta cDNA Library Equus caballus cDNA clone HL02013B2B07, mRNA sequence [DN508789]	AAATACCTACCAAGTGCCTGGGACATAGTGGGTGTTAAATAAACTGATTTTTATCTGCAA
A_69_P104386	3.4914668	1.8038332	3.4914668	up		HL01021B2G02 Equine lymphocyte cDNA Library Equus caballus cDNA clone HL01021B2G02, mRNA sequence [DN507688]	AGAAACGATATCAAAACCAATGACAGCCTGAAGGAGCCACAGAATCCTGCATTAGAAGCC
A_69_P045262	-1.3393085	-0.42148829	1.3393085	down	PDCD5	programmed cell death 5 [Source:HGNC Symbol;Acc:8764] [ENSECAT00000020536]	AATTCTAGGATAGCTAATACTTGGCAGAAGTTGAGATCTGACTTGAACGTTTACTTTGTT
A_69_P112352	-1.4666604	-0.5525348	1.4666604	down		HL01013A2B03 Equine lymphocyte cDNA Library Equus caballus cDNA clone HL01013A2B03, mRNA sequence [DN504780]	CGTTTTTGTGCACTTTACTGAAATGGATGGAACATTTCAGTACCTTCTTGCAACCTTTTT
A_69_P129628	-1.6146927	-0.69125956	1.6146927	down		TSA: Equus caballus contig04224.EqcaPBMC mRNA sequence. [JL620150]	TTAATTTGAATTGCCTGTTCAGGGTTCCTTATGCAGAGAAATAAAGCCGATTCAGGAAAA
A_69_P113246	4.3733945	2.1287534	4.3733945	up		TSA: Equus caballus contig26907.EqcaPBMC mRNA sequence. [JL640718]	AAGAATGCTGGGGTTGTAATCCCTATTACATCTCCATTCGATTCAGCAGTCTGGCTTCTG
A_69_P004994	-1.3747903	-0.45921162	1.3747903	down	HSF2	heat shock transcription factor 2 [Source:HGNC Symbol;Acc:5225] [ENSECAT00000013329]	ATCATCGGAAGTTACCTCCTCTGTAGATAAACCCATAGAAGTTGATGAGCTTCTGGACAG
A_69_P005416	1.3088342	0.3882823	1.3088342	up	ARG2	arginase 2 [Source:HGNC Symbol;Acc:664] [ENSECAT00000017770]	AAATACACAATACAGGGTTGCTGTCAGCACTGGATCTTGTTGAAGTCAATCCTTGGGTGG
A_69_P098297	-1.4093709	-0.49505135	1.4093709	down	ZNF280D	zinc finger protein 280D [Source:HGNC Symbol;Acc:25953] [ENSECAT00000008781]	GGCTACACACTTAAGTCAACATGAAACTCATACTTGCCAAGTTGTAATGGAGAAAGTTTC
A_69_P112662	-1.3623058	-0.44605058	1.3623058	down		TSA: Equus caballus contig06194.EqcaPBMC mRNA sequence. [JL621877]	GAGCCAGTGTTTGTTTATATCTAGAACACTTACTGTCCTGTGAAGTAGAATGTTTGTCAA
A_69_P019666	-1.4078856	-0.49353004	1.4078856	down		tigger transposable element derived 7 [Source:HGNC Symbol;Acc:18331] [ENSECAT00000004312]	AGGTCTCATATTATTAAGGATTCCTTCAATATGCCTTCAGCTTCTGGTTCTAGTAATTAG
A_69_P004835	2.1361048	1.0949824	2.1361048	up	CX43	Gap junction protein [Source:UniProtKB/TrEMBL;Acc:F6SK35] [ENSECAT00000005498]	AGGAAGAGAAACTGAACAAGAAAGAGGAGGAACTCAAAGTTGCCCAAACTGATGGTGTCA
A_69_P037261	-1.5453991	-0.6279794	1.5453991	down	ZNF184	TSA: Equus caballus contig03273.EqcaPBMC mRNA sequence. [JL619317]	GCCTTTAGTTACTGCTCATCCCTTACTCAACATCGGAGAATTCACACCAGAGAAAAGCCA
A_69_P085338	2.6799645	1.4222139	2.6799645	up		MOB kinase activator 3C [Source:HGNC Symbol;Acc:29800] [ENSECAT00000025642]	CAAGCATATTTGGGAAATGTGGATGTGGCTGAGTTGATGGCAAGAAAGGTACAAGAGAGT
A_69_P002431	1.5691292	0.6499642	1.5691292	up	DRB	Equus caballus MHC class II DR-beta chain (DRB), mRNA [NM_001142815]	ATCCACCGCAGAAACCAGAAAGGACATGCTGGGCTTCAGCCAACAGGACTCCTGAGCTGA
A_69_P004832	2.1868253	1.128838	2.1868253	up	CX43	Gap junction protein [Source:UniProtKB/TrEMBL;Acc:F6SK35] [ENSECAT00000005498]	AAGAGAAACTGAACAAGAAAGAGGAGGAACTCAAAGTTGCCCAAACTGATGGTGTCAATG
A_69_P109047	-2.2135155	-1.1463394	2.2135155	down		CT020023B10D09 Equine Articular Cartilage cDNA Library Equus caballus cDNA clone CT020023B10D09, mRNA sequence [CX599374]	CCATATTCTTCCTCTAAAAGTTAACTTTGTGACACTCACCACCTTAGAATGACTATACAA
A_69_P106902	-2.1478183	-1.1028719	2.1478183	down		CT020022A10A01 Equine Articular Cartilage cDNA Library Equus caballus cDNA clone CT020022A10A01, mRNA sequence [CX598801]	CAAGCAAGTCTGCATTGAGATAAAGACCCTAAAAACACATGCTTTGTACCAGCTGCCTAA
A_69_P065491	1.5545809	0.63652575	1.5545809	up	RHOF	ras homolog family member F (in filopodia) [Source:HGNC Symbol;Acc:15703] [ENSECAT00000026710]	TTCCGAGAGGCCGCCAAGGTTGCCCTCAGTGCTCTGAAGAAAGCACAGAGGCAGAAAAAA
A_69_P031082	-1.3364433	-0.4183986	1.3364433	down	TOMM70A	translocase of outer mitochondrial membrane 70 homolog A (S. cerevisiae) [Source:HGNC Symbol;Acc:11985] [ENSECAT00000016148]	GCAACAAAAGCTTAGAACCTGTTAAAGGGATAGCAAAACAGAGCTGCAGAGTACCCGTGA
A_69_P024586	1.7423223	0.80101156	1.7423223	up	PSMF1	proteasome (prosome, macropain) inhibitor subunit 1 (PI31) [Source:HGNC Symbol;Acc:9571] [ENSECAT00000025813]	TTGTGTCTGGAATCATCACACCTATCCATGAACACTGGGAAAAGGCTAGTGTAAGCAGTG
A_69_P001582	1.8400695	0.87976027	1.8400695	up	LY96	Equus caballus lymphocyte antigen 96 (LY96), mRNA [NM_001081898]	ACAGCTGTATTGCAGAGGCCGTCGTTGGGAATACTGAAGAAGCGCTCTTTTGTTTGAATT
A_69_P026861	-1.4716449	-0.5574296	1.4716449	down		PREDICTED: Equus caballus doublesex and mab-3 related transcription factor 2 (DMRT2), mRNA [XM_005605140]	AATGAACCACTGTCGTTTTCTGTTGAGTCTATTCTTAAGAGGCCTTCGTCTGCCATCACT
A_69_P048021	1.4158137	0.50163144	1.4158137	up		CDC42 effector protein (Rho GTPase binding) 5 [Source:HGNC Symbol;Acc:17408] [ENSECAT00000019228]	CGCCGCTCGGCGACTTCCGGCACACGCTGCATGTGGGGCGCGGCGGCGACGCCTTCGGGG
A_69_P055731	-1.6647383	-0.7352954	1.6647383	down	PCBP4	Uncharacterized protein [Source:UniProtKB/TrEMBL;Acc:F6XLG7] [ENSECAT00000026188]	AAGATGGCAGCGGCCAATGGGAGCAAGAAAGCTGAGCGGCAGAAATTCTCCCCCTACTGA
A_69_P066076	-1.5238286	-0.60770065	1.5238286	down		AFG3-like AAA ATPase 2 [Source:HGNC Symbol;Acc:315] [ENSECAT00000006867]	CATGGTTGAACTTTTGGGCCCCAGACCATTTGCGGAAAAATCCACCTATGAGGAATTTGT
A_69_P100691	1.553478	0.63550186	1.553478	up	NFATC4	nuclear factor of activated T-cells, cytoplasmic, calcineurin-dependent 4 [Source:HGNC Symbol;Acc:7778] [ENSECAT00000011481]	AGGGTATCACGCTGGAGGAAGTGAGTGAGATTATTGGCCGAGACCTGAGTGGCTTCCCAG
A_69_P086746	1.4554853	0.5415003	1.4554853	up		UBX domain protein 11 [Source:HGNC Symbol;Acc:30600] [ENSECAT00000010107]	ATCAAGTCTGAGAATGGCGAGCAGGCTTTCCTCCTAATGATGCGGCCCGAGGACACTGTC
A_69_P114152	2.7315528	1.4497213	2.7315528	up		HL02017B1A08 Equine placenta cDNA Library Equus caballus cDNA clone HL02017B1A08, mRNA sequence [DN509850]	ACCACCTTACTCCCTCTGTAACTTACCTAAACAGATATAAATGGCTGGTTTTTAGAAAAA
A_69_P030526	6.7536254	2.7556622	6.7536254	up	PARP15	poly (ADP-ribose) polymerase family, member 15 [Source:HGNC Symbol;Acc:26876] [ENSECAT00000009079]	AAAGCTATTTGTGGTATTCTCTGATCATCAAGCTTACCCAGAATATCTCATAACTTTCAG
A_69_P053981	-1.3083428	-0.3877406	1.3083428	down	BLOC1S1	biogenesis of lysosomal organelles complex-1, subunit 1 [Source:HGNC Symbol;Acc:4200] [ENSECAT00000020603]	ACTCCTCCTGCCTCCCCATGGGGCAGGAGGGAGGCTCACAGACCATGAATAAAACACAAT
A_69_P129022	-1.5678401	-0.64877844	1.5678401	down		TSA: Equus caballus contig28221.EqcaPBMC mRNA sequence. [JL641733]	CTGTTTTACTTAACATTTTGGGGAGTAACTGCCTCTGATTTCAACTCAAGAAAACACTTT
A_69_P015813	-1.5325872	-0.6159692	1.5325872	down	PCM1	pericentriolar material 1 [Source:HGNC Symbol;Acc:8727] [ENSECAT00000012621]	TCTGGTGAAATATGTGAAATGCAGACTGAAGAGTTAGCTGGGAATTCTCAGACACTAAAA
A_69_P013540	-1.8909609	-0.9191196	1.8909609	down	KIAA1958	KIAA1958 [Source:HGNC Symbol;Acc:23427] [ENSECAT00000008002]	ACTTAGCCAAGAAGGTCAAGCTGGAAAACTGTGAGAACTTCACCTTCGTCTCGTTTACTC
A_69_P038976	-1.4688815	-0.554718	1.4688815	down	MRPS10	mitochondrial ribosomal protein S10 [Source:HGNC Symbol;Acc:14502] [ENSECAT00000016046]	TACCAGAACACATCAAGGAGCCAATCTGGGAAACGATACCAGAGGAAAAAGAAGAAAGCA
A_69_P105806	1.5120348	0.5964913	1.5120348	up		CT02036A1F01 Equine Articular Cartilage cDNA Library Equus caballus cDNA clone CT02036A1F01, mRNA sequence [CX603642]	GCTCCATCCAGACCAGTCTGAAAGTGTACAGTGTATTTTATAGATTTGGAGTTAACATTC
A_69_P005153	1.9669558	0.97596455	1.9669558	up	CX43	Gap junction protein [Source:UniProtKB/TrEMBL;Acc:F6SK35] [ENSECAT00000005498]	CAGAAACAATTCTTCCTGCCGCAATTACAACAAACAAGCAAGTGAGCAAAACTGGGCCAA
A_69_P103290	1.6354873	0.7097206	1.6354873	up		TSA: Equus caballus contig25989.EqcaPBMC mRNA sequence. [JL639929]	CTTTACTTTGATCTGTTTTCATTGATGTGCACAGCCAGTTTCCAATAAAGTGCTAGAAGA
A_69_P103234	6.1779385	2.6271255	6.1779385	up		LeukoN1_1_E11.g1_A023 Unstimulated peripheral blood leukocytes N1 Equus caballus cDNA clone LeukoN1_1_E11_A023 5', mRNA sequence [CD465069]	CTTTCCACAGCACCATGTACAGACATACCTGTCTACACCTGGATTCAATAAAGTTCACTG
A_69_P003066	-1.5992998	-0.6774404	1.5992998	down	ALDH2	Uncharacterized protein [Source:UniProtKB/TrEMBL;Acc:F6SL95] [ENSECAT00000019342]	GTCCCAGAATTTGAATCAATAAATAGGGTGGGTTTGAGGTCAGGAGTGCTACTAGCCTTC
A_69_P109027	2.9647632	1.5679169	2.9647632	up	MYD88	TSA: Equus caballus contig03986.EqcaPBMC mRNA sequence. [JL619941]	CAATTTTAGGAAACTATCTTTTACTACGGTTTTGTATGCATTGTGAGAATCTCAGAGAGC
A_69_P115041	30.22081	4.9174705	30.22081	up		Uncharacterized protein [Source:UniProtKB/TrEMBL;Acc:F6REY3] [ENSECAT00000012809]	CAGGGTGGGGGAATATGTGTGTACGTCTATTTTTCTAACTTTTTAAAGGAATGTCAGTTA
A_69_P114066	1.5584323	0.6400955	1.5584323	up		HL02016B2A01 Equine placenta cDNA Library Equus caballus cDNA clone HL02016B2A01, mRNA sequence [DN509650]	GTGCTTGGACTCCTGACCCACAGAAACTGTGGGACAATAAACGTATGTTGTTCCAAAAAA
A_69_P027116	-1.3498423	-0.43279088	1.3498423	down	DENND4C	DENN/MADD domain containing 4C [Source:HGNC Symbol;Acc:26079] [ENSECAT00000000697]	ATCAGAGATCCTTGAAAAGCTGCCGAAAATTGATGCTCCACCAAGTGTCAGCATGGAATG
A_69_P120621	1.4000973	0.485527	1.4000973	up			GGATATGGCTGCTGCCGCCCATCATGCTATGGAGGATCTGGATTCTCCAGCTTCTTCTGA
A_69_P112661	-1.3920159	-0.47717568	1.3920159	down		TSA: Equus caballus contig06194.EqcaPBMC mRNA sequence. [JL621877]	GAACACTTACTGTCCTGTGAAGTAGAATGTTTGTCAATATCTGAAATGAATAAAAAGGGG
A_69_P001442	-1.5696822	-0.6504726	1.5696822	down	AGL	Equus caballus amylo-alpha-1, 6-glucosidase, 4-alpha-glucanotransferase (AGL), mRNA [NM_001110308]	GTGAACATTATAACCTAGCGAATTGTAATCCGTTTCTGCTATGTCTTCAACTGCTCCATC
A_69_P097482	1.52108	0.60509604	1.52108	up	CTSH	cathepsin H [Source:HGNC Symbol;Acc:2535] [ENSECAT00000013967]	CGTGGACCAAGAATATTCTTTCCTTCCTGAAGGGCTACTTTTCACATTTGGAGAGTACTG
A_69_P002116	-2.158954	-1.1103325	2.158954	down	PRNP	Equus caballus prion protein (PRNP), mRNA [NM_001143798]	TTACTATCGTGAAAACATGTACCGTTACCCCAACCAAGTGTACTACAGGCCGGTAAGTGA
A_69_P114667	-1.3647562	-0.44864327	1.3647562	down		HL02020B1G03 Equine placenta cDNA Library Equus caballus cDNA clone HL02020B1G03, mRNA sequence [DN510748]	TCTGATTCTATGGCTCTTATGCATCAGTTGTGGACATGGACTTTAAATAAATATACACAC
A_69_P115331	1.6903381	0.7573118	1.6903381	up			TTCGGTCATCCCTGTACCCTCCTCACAATTTTTGCATATCTATGTACCATCTGTATGTTT
A_69_P108635	-1.4858377	-0.5712765	1.4858377	down		CT020019B20F10 Equine Articular Cartilage cDNA Library Equus caballus cDNA clone CT020019B20F10, mRNA sequence [CX598088]	CCACCCTCCATGAACCAAAAACAGGGTTGAAGTTACTTTGACAGATTTTTGAATAAAGTC
A_69_P068401	-1.4880415	-0.5734148	1.4880415	down	TIMM8B	translocase of inner mitochondrial membrane 8 homolog B (yeast) [Source:HGNC Symbol;Acc:11818] [ENSECAT00000015474]	GCTATTACCAAGCCTGTTGGTACGAAAAAGGAACAGATCAAATGTTCAAAAAGTGAATTT
A_69_P018296	-1.8553556	-0.89169574	1.8553556	down	CRCP	CGRP receptor component [Source:HGNC Symbol;Acc:17888] [ENSECAT00000011475]	GAGGCTGAGCAAAAGAAAAATACCAATGATGATATGACAATGGACGAAGAGAACCCAGCA
A_69_P054256	1.9501935	0.9636173	1.9501935	up	NDUFA4L2	NADH dehydrogenase (ubiquinone) 1 alpha subcomplex, 4-like 2 [Source:HGNC Symbol;Acc:29836] [ENSECAT00000025262]	AAGTTCCTTGCAGTTTCCACTGACTATAAGAAGCTGAAGAAGGACCGGCCAGACTTCTAA
A_69_P114878	-1.8035332	-0.850826	1.8035332	down		HL02022A2C12 Equine placenta cDNA Library Equus caballus cDNA clone HL02022A2C12, mRNA sequence [DN511161]	TTAGTCACCCATGTTCCGATTTGCCAGCTAATCTAATTAAACTTCCTTTCTCAGCTAAAA
A_69_P018481	-1.4627622	-0.5486953	1.4627622	down	FBXL19	F-box and leucine-rich repeat protein 19 [Source:HGNC Symbol;Acc:25300] [ENSECAT00000020027]	ATCGAAGATGTTAAAGACTCCCAGCTCCGCGAGCTGCTACTGCCTCCGCCTGACACCAAA
A_69_P115806	5.0096984	2.3247237	5.0096984	up		TSA: Equus caballus contig02234.EqcaPBMC mRNA sequence. [JL618422]	AAATTATGCCTATAAACGTGTGTAATTAGTTGGCAGCCCAAGTGTTCGGGAGTGCGAGGA
A_69_P050065	-1.3758849	-0.46035978	1.3758849	down	HEBP2	heme binding protein 2 [Source:HGNC Symbol;Acc:15716] [ENSECAT00000013193]	GCTTAACAGAAACAACGAGGTGTGGTTGATTCAGAAAAATGAACCCTCCGAAGAAAAGGA
A_69_P081276	-2.0631895	-1.0448763	2.0631895	down	SLC12A3	solute carrier family 12 (sodium/chloride transporter), member 3 [Source:HGNC Symbol;Acc:10912] [ENSECAT00000016156]	CCTCCTGTCATCCTGATCCGAGGAAACCAGGAAAATGTGCTCACCTTTTACTGCCAGTAA
A_69_P111387	-1.489592	-0.5749172	1.489592	down		CT02038B1E10 Equine Articular Cartilage cDNA Library Equus caballus cDNA clone CT02038B1E10, mRNA sequence [CX604537]	TGCCTTTTAGTTTTTCCAAGGATTTTTACACTATATTCCTGCCACCAAGGCCTTTTTAAA
A_69_P094076	-1.9571829	-0.9687786	1.9571829	down	TACC2	Uncharacterized protein [Source:UniProtKB/TrEMBL;Acc:F6ZFQ6] [ENSECAT00000019763]	TGCACAGGGACTCTCGCCTTAAGGAGTGTAAACTTGATCTGCATTTACTGATTTGTTAAA
A_69_P097231	1.6134135	0.69011617	1.6134135	up	CHSY1	chondroitin sulfate synthase 1 [Source:HGNC Symbol;Acc:17198] [ENSECAT00000011271]	TGAACAAAAATGTGATCATGTTTGCCTTTGAACACATTTTCTTGCTGAACGTCATGTAGC
A_69_P127164	-1.4400368	-0.5261057	1.4400368	down		SWI5 recombination repair homolog (yeast) [Source:HGNC Symbol;Acc:31412] [ENSECAT00000024902]	TCCACATGTATAATGACATCAAGGATATAGGCCAGATGCTGCTGGGCAAACTAGCTGTGA
A_69_P083333	-1.4423552	-0.5284264	1.4423552	down	USO1	USO1 vesicle transport factor [Source:HGNC Symbol;Acc:30904] [ENSECAT00000014446]	ATGATGCCACCCCTATTGGAAACCCTGAAACTCTAACTTTATGCAGAACACACATCTTTT
A_69_P041495	2.0548234	1.0390143	2.0548234	up	STEAP3	STEAP family member 3, metalloreductase [Source:HGNC Symbol;Acc:24592] [ENSECAT00000006653]	AGAATGACACACACGTGCGTGTGATGTATATGTTCCTATATATTTCATATGTATAACAGG
A_69_P090516	-2.4267263	-1.2790115	2.4267263	down		Uncharacterized protein [Source:UniProtKB/TrEMBL;Acc:F6Z1L7] [ENSECAT00000023688]	GCCATGGAGTCCTTAGTTTCAGTCATGACAGATGAAGAAGGGGCAGAATAAATGTTTTAC
A_69_P083771	-2.1252441	-1.0876286	2.1252441	down	LNX1	ligand of numb-protein X 1, E3 ubiquitin protein ligase [Source:HGNC Symbol;Acc:6657] [ENSECAT00000018133]	ATGCTGAAAGAACTTAAAGGAAAAATTACTCTCACAATTGTTTCTTGGCCTGGCACTTTT
A_69_P101666	10.340807	3.370277	10.340807	up		Uncharacterized protein [Source:UniProtKB/TrEMBL;Acc:F7DE81] [ENSECAT00000020839]	AAGACAATTCTCGAGAGCTTCAAAAATGTTGTCACTTCCTATAGAGGAGGGAGCAGAACC
A_69_P065156	-1.6194074	-0.69546604	1.6194074	down	HSPB8	heat shock 22kDa protein 8 [Source:HGNC Symbol;Acc:30171] [ENSECAT00000020461]	AGAACTTCACAAAGAAAATCCAGCTTCCTGCAGAGGTGGATCCTGTGACAGTATTTGCCT
A_69_P002341	7.643698	2.9342709	7.643698	up	CCL13	Equus caballus chemokine (C-C motif) ligand 13 (CCL13), mRNA [NM_001163887]	AAGTGGGTCCAGAATTACATGAAATACCTGGCTCAAAAATCTCCCACCCGGAAGACTTGA
A_69_P023072	-1.3701012	-0.45428252	1.3701012	down	SLIRP	SRA stem-loop interacting RNA binding protein [Source:HGNC Symbol;Acc:20495] [ENSECAT00000000568]	ATGTTCAAGCTCAAAGACCAAAAGTTTTGCAAGGGGATCAAACATCTGATGAAGAGAAAG
A_69_P086029	-1.4660761	-0.55196005	1.4660761	down	MEAF6	MYST/Esa1-associated factor 6 [Source:HGNC Symbol;Acc:25674] [ENSECAT00000024079]	CCACCACAGCAGCCATAAAAAACGAAAGAACAAAAACCGGCACAGGATTGATCTGAAGTT
A_69_P009906	4.1380816	2.048962	4.1380816	up	SERPING1	serpin peptidase inhibitor, clade G (C1 inhibitor), member 1 [Source:HGNC Symbol;Acc:1228] [ENSECAT00000011379]	TGGAGAAGCTAGAATTCTTTGACTTTAGTTACGACCTCAACCTGTGCAGGATGACTGAGG
A_69_P062480	-1.6683531	-0.73842466	1.6683531	down	GFRA3	GDNF family receptor alpha 3 [Source:HGNC Symbol;Acc:4245] [ENSECAT00000009651]	GGCAGACTCTACCTTTTCTGTGATGCAACACCAGAATAAAAACCTTGCTATGAGGCCACA
A_69_P085412	-1.3374218	-0.41945446	1.3374218	down	GPBP1L1	GC-rich promoter binding protein 1-like 1 [Source:HGNC Symbol;Acc:28843] [ENSECAT00000025329]	CTTCTTTTTTAGGGGAAATGCTTTTAGAAGTCTGAGGGAAATCTGAATTCAGACCCACTT
A_69_P022336	1.5328146	0.6161833	1.5328146	up	SIX1	SIX homeobox 1 [Source:HGNC Symbol;Acc:10887] [ENSECAT00000024472]	AGGAAAGGGAGAACACCGAAAACAATAACTCCTCCTCCAACAAGCAGAATCAACTCTCTC
A_69_P079931	-1.6187075	-0.69484234	1.6187075	down	AKR1B1	aldo-keto reductase family 1, member B1 (aldose reductase) [Source:HGNC Symbol;Acc:381] [ENSECAT00000015641]	TAACAATTGGATTTTGCCTGCTTGAAACTGTAACCCTTTCAGCCAGGCTTTTCTTTGCCT
A_69_P005271	2.595827	1.3761942	2.595827	up		Equus caballus isolate 128 MHC class I antigen mRNA, partial cds. [AY176116]	AAAGGGATTTACGTGCAGGCTGCAAACAGTGACAGTGCCCAGGGATCTGATGCGTCTCTC
A_69_P015313	-1.8850433	-0.91459763	1.8850433	down		ankyrin 1, erythrocytic [Source:HGNC Symbol;Acc:492] [ENSECAT00000016145]	CTAGTGAGCTGGAAGCCGATATTGATTACTTTATGAAACACGCCAAGGATCACACCTCGA
A_69_P012456	-2.364745	-1.2416846	2.364745	down		coiled-coil domain containing 3 [Source:HGNC Symbol;Acc:23813] [ENSECAT00000019815]	TCAAGAGAACAGAAGGATGTTTTCCAGCCTTTTCCAGTTTTCGAACTGTTCCCAAGGGCA
A_69_P026807	-2.8274407	-1.4994968	2.8274407	down	PIP5K1B	phosphatidylinositol-4-phosphate 5-kinase, type I, beta [Source:HGNC Symbol;Acc:8995] [ENSECAT00000021469]	AGACATGAACACAGTCGTGGGAGAGAAGTTTCTCCACTCCAGAATCACTCAAAGGAACTT
A_69_P052891	2.399737	1.2628763	2.399737	up	RND1	Rho family GTPase 1 [Source:HGNC Symbol;Acc:18314] [ENSECAT00000022372]	GGGAGGGGGGAATGTTTCAATCTGTTATATGTTCTGTGTTTAAAGAAGAAAACCTATTTA
A_69_P011206	-1.5939595	-0.67261493	1.5939595	down		kinesin light chain 2 [Source:HGNC Symbol;Acc:20716] [ENSECAT00000008502]	ATATGGCAGCTGGTACAAGGCTTGTAAAGTCGACAGCCCCACGGTCAACACCACCCTTCG
A_69_P103110	2.1920187	1.1322601	2.1920187	up		LeukoN4_6_B07.b1_A026 Unstimulated peripheral blood leukocytes N4 Equus caballus cDNA clone LeukoN4_6_B07_A026 3', mRNA sequence [CD464716]	TTTGGCTCATTTGCAATCATGGTGCAATACAGTGTAATGTTCATTTGTTTTCAGTCAACA
A_69_P092178	-1.3339946	-0.4157528	1.3339946	down	NGFRAP1	nerve growth factor receptor (TNFRSF16) associated protein 1 [Source:HGNC Symbol;Acc:13388] [ENSECAT00000012427]	GTTTGCTGTGAACCTTATGTAATTTCCATGTGTCCGATGGGTTCTGTGTTACCAGCTTCT
A_69_P062816	-1.3648579	-0.44875076	1.3648579	down	ISOC1	isochorismatase domain containing 1 [Source:HGNC Symbol;Acc:24254] [ENSECAT00000005330]	TCCAAAATTCAAGGAAATACAGAATCTTATTAAGGCGAGTGCTCCGGAGTCGGGTCTGCT
A_69_P026046	-2.7139313	-1.4403841	2.7139313	down	PHACTR3	phosphatase and actin regulator 3 [Source:HGNC Symbol;Acc:15833] [ENSECAT00000008448]	AGTAATGAAATGGAGGTACATGCATCAAGCAAGCATTTGACAAGATTCCACAGGCCATAG
A_69_P086931	-2.056414	-1.0401307	2.056414	down		Uncharacterized protein [Source:UniProtKB/TrEMBL;Acc:F6UG83] [ENSECAT00000024630]	AGCAAGGTCAAGTACTACAACGTGGAGTACATGAAGACTGCCTGGTTCCACAAAGAGAAA
A_69_P093081	-1.4430943	-0.52916557	1.4430943	down	SLC9A6	solute carrier family 9, subfamily A (NHE6, cation proton antiporter 6), member 6 [Source:HGNC Symbol;Acc:11079] [ENSECAT00000020591]	TGAAAGTGGATGCTATTTGGCAATGCTGAAAATACCTAAAGGTGCATGGACACTTGGAAG
A_69_P059736	-1.5890445	-0.6681595	1.5890445	down	LRPPRC	leucine-rich pentatricopeptide repeat containing [Source:HGNC Symbol;Acc:15714] [ENSECAT00000025535]	AGAGCTCGGCCTACAAGACTTCAGTGGTTTTGTGATAGGTGTATTTCAAGTAATCAGGTT
A_69_P003595	2.146434	1.1019418	2.146434	up	FGF2	Equus caballus fibroblast growth factor 2 (basic) (FGF2), mRNA [NM_001195221]	TGGAATCTAATAACTACAATACTTACCGGTCAAGGAAATACTCCAGTTGGTATGTGGCCC
A_69_P017399	-1.3072896	-0.38657883	1.3072896	down	WIPI2	WD repeat domain, phosphoinositide interacting 2 [Source:HGNC Symbol;Acc:32225] [ENSECAT00000023722]	TATGCTGCTATGAACTTTGACCCGAGTTGCGGGAGAGGATGGCAGAGACTTAAAAAGAAA
A_69_P128301	-1.9162194	-0.9382627	1.9162194	down			CGCAATGATCGCCTGCTCTTTCTTGGAAAATGCAAAGGTTTCAACATCTTGCTTCAATAA
A_69_P110723	1.5337849	0.6170962	1.5337849	up		HL02016A1G02 Equine placenta cDNA Library Equus caballus cDNA clone HL02016A1G02, mRNA sequence [DN509494]	CAGCCTATGGTATATAATTAGGACTTCTCTAGTAAGTACTTGGTCCTAATATATCACACA
A_69_P005966	1.8768598	0.9083209	1.8768598	up		Equus caballus clone 4-9 immunoglobulin heavy chain variable region mRNA, partial cds. [DQ125453]	TATGATTACTTTGCTGGTGCTTATGGCCTCATCCCTTATGCTATAAAGTACTGGGGCCAG
A_69_P017759	-1.4500692	-0.5361217	1.4500692	down		stromal antigen 3 [Source:HGNC Symbol;Acc:11356] [ENSECAT00000014796]	TCAAGTGAAGAATGGCAATATACAAACAAGAGTAATTCTCCCCACTCTTCCCCCAGTGAG
A_69_P002041	-2.8059714	-1.4885002	2.8059714	down	MYF5	myogenic factor 5 [Source:HGNC Symbol;Acc:7565] [ENSECAT00000021416]	GGTCCAAAACGTCCAAAAGCAAGACAACCTGTATATAAAGATTTCCATTCAACTGTAAAT
A_69_P000895	1.9735569	0.9807981	1.9735569	up	PTGER2	Equus caballus prostaglandin E receptor 2 (subtype EP2), 53kDa (PTGER2), mRNA [NM_001127352]	TTTGAGGAACAACCAACAGTGTTTAAGATCCATTGGACTTTTAAGCTTTCCTGTTGAATG
A_69_P098746	-1.783641	-0.8348253	1.783641	down	MAP1A	microtubule-associated protein 1A [Source:HGNC Symbol;Acc:6835] [ENSECAT00000024263]	ATATGTGGATCTCGCCTATATCCCGAATCATTGCAGTGGCAAGACTGCTGATCTTGACTT
A_69_P025757	2.9705806	1.5707449	2.9705806	up	RNF114	ring finger protein 114 [Source:HGNC Symbol;Acc:13094] [ENSECAT00000007411]	TCTTACGACACTTTTGTGGATTACGATGTGGACGAAGAGGACATGATGAACCAGGTGTTG
A_69_P060826	-2.0981104	-1.0690906	2.0981104	down	SH3YL1	SH3 and SYLF domain containing 1 [Source:HGNC Symbol;Acc:29546] [ENSECAT00000011511]	GAGGGAAAGCTTCGAGGACAAACTGGCATTTTTCCAGCCAACTATGTTACGATGAATTAA
A_69_P108594	-1.3911383	-0.47626588	1.3911383	down		CT020019B20A06 Equine Articular Cartilage cDNA Library Equus caballus cDNA clone CT020019B20A06, mRNA sequence [CX598035]	TTTGGAGTCTGTATCCCTCTCACTGGGTCCTTTCGTGATGCTCATTAAAACCTTTCCACT
A_69_P068711	1.3855692	0.47047877	1.3855692	up	BCL9L	B-cell CLL/lymphoma 9-like [Source:HGNC Symbol;Acc:23688] [ENSECAT00000012530]	ATGACCCAGCAGAATTTCATGCTGATGAAGCAACGGGGTGTGGGGGGTGAGGTCTACAGC
A_69_P037281	1.6002405	0.6782887	1.6002405	up		histone cluster 1, H4j [Source:HGNC Symbol;Acc:4785] [ENSECAT00000004418]	ATGGACGTGGTCTACGCGCTCAAGCGCCAGGGGCGCACCCTCTACGGCTTCGGCGGCTGA
A_69_P051695	7.0974994	2.8273108	7.0974994	up	C1R	complement component 1, r subcomponent [Source:HGNC Symbol;Acc:1246] [ENSECAT00000023112]	ATCCAGAGAGCAGTGTGTAAAAAGAAAAATCATCTGACCAACTCTTGATAACCACGAAGA
A_69_P060007	-1.4454751	-0.5315438	1.4454751	down	SPAST	spastin [Source:HGNC Symbol;Acc:11233] [ENSECAT00000010851]	TAAAACGCAGCGTGAGCCCTCAAACCTTAGAAGCATACATACGTTGGAACAAGGACTTTG
A_69_P013493	-1.3214076	-0.40207547	1.3214076	down	KIAA0368	KIAA0368 [Source:HGNC Symbol;Acc:29020] [ENSECAT00000022800]	AAATTAGAAGGGGAAGAAACAAACAAGTGCCATGTTCATTGGGGGTTGAAATGGTGGTAT
A_69_P115227	2.2562935	1.1739547	2.2562935	up		LeukoN5_5_A04.b1_A027 Unstimulated peripheral blood leukocytes N5 Equus caballus cDNA clone LeukoN5_5_A04_A027 3', mRNA sequence [CD535826]	GCATCTGAGAGATGTCATTATTTTCTGTGTTTTAATTGTTGTGCCTTTGAGTTAAACTGC
A_69_P049282	1.824196	0.8672607	1.824196	up		Uncharacterized protein [Source:UniProtKB/TrEMBL;Acc:F7AGA0] [ENSECAT00000014111]	CTATTAAACACACAACAAGGACTGACCATGCCTTCCTACCTAATGTGGCAGAAACTGTTC
A_69_P124046	-1.4060305	-0.4916279	1.4060305	down	RRAS2	TSA: Equus caballus contig02028.EqcaPBMC mRNA sequence. [JL616027]	AGTTGTCACTTTACTGAACGTGTACAACAGTCCCATGAAGTTTATAAAGCGTACCCTTGT
A_69_P068941	-1.5564766	-0.63828385	1.5564766	down	ZNF202	zinc finger protein 202 [Source:HGNC Symbol;Acc:12994] [ENSECAT00000026233]	GTTATTATATTTTCCCCAAAATAGCCTGTTACATATCCTAAAGACTCCTTAACAGCCAAG
A_69_P042368	1.3110632	0.39073718	1.3110632	up	HOXD3	homeobox D3 [Source:HGNC Symbol;Acc:5137] [ENSECAT00000023568]	AGCCCTCGCCACTCGACACAGTTTATTGATTTCAAATTGTCTGGTAATATTTGAACAAAT
A_69_P083657	-1.3515668	-0.4346328	1.3515668	down	POLR2B	polymerase (RNA) II (DNA directed) polypeptide B, 140kDa [Source:HGNC Symbol;Acc:9188] [ENSECAT00000014599]	CACTTGATTGAGTGTCTTCAAGGGAAGGTATCAGCTAACAAGGGTGAAATTGGTGATGCC
A_69_P114237	3.2105742	1.6828313	3.2105742	up		HL02018A1A08 Equine placenta cDNA Library Equus caballus cDNA clone HL02018A1A08, mRNA sequence [DN510002]	TATATTGGTTGCAGCAGCGTGAGCGACACATATTATTAAAGAGGATTTGAGAAGGAAAAA
A_69_P013539	-1.798569	-0.8468495	1.798569	down	KIAA1958	KIAA1958 [Source:HGNC Symbol;Acc:23427] [ENSECAT00000008002]	CTTAGCCAAGAAGGTCAAGCTGGAAAACTGTGAGAACTTCACCTTCGTCTCGTTTACTCA
A_69_P102166	1.6139665	0.69061065	1.6139665	up		LeukoS1_6_F12.g1_A023 Stimulated peripheral blood leukocytes S1 Equus caballus cDNA clone LeukoS1_6_F12_A023 5', mRNA sequence [CD467721]	CCGAACTCCAAGATGGGAGGCAAGCTGAGCAAGAAGAAGAAGGGGTACAATGTGAATGAT
A_69_P114114	-1.4448944	-0.53096414	1.4448944	down		TSA: Equus caballus contig09467.EqcaPBMC mRNA sequence. [JL624892]	TTCCTATGCAAATAACGGAGCAAACAGCTGTATAGTTGTAGAATTTTTTGAGAGAATGAG
A_69_P022217	-1.4368572	-0.52291673	1.4368572	down	NAA30	N(alpha)-acetyltransferase 30, NatC catalytic subunit [Source:HGNC Symbol;Acc:19844] [ENSECAT00000013399]	GCCATAGTTTTCTGAAGGGGATGGGAGAAAGCTTCAATTTTAGGTTTTATTTTTCCAATA
A_69_P113304	1.6756105	0.7446869	1.6756105	up		HL020008000_PLATE_G06_47_050 Equine placenta cDNA Library Equus caballus cDNA clone HL020008000_PLATE_G06_47_050, mRNA sequence [DN508250]	AAGGTGTAATCGGCCAAGTCTTTCAAAGTCTTCTATTTTCCCCATACTTCATATTTTAAG
A_69_P086280	-1.4757864	-0.561484	1.4757864	down		fibronectin type III domain containing 5 [Source:HGNC Symbol;Acc:20240] [ENSECAT00000020393]	GGACAATCCCAATAACAACAAGGAAAAAACCAAGAGTGCGTCAGAAACCAGCACACCAGA
A_69_P052893	2.3666847	1.2428675	2.3666847	up	RND1	Rho family GTPase 1 [Source:HGNC Symbol;Acc:18314] [ENSECAT00000022372]	GGGGGAGGGGGGAATGTTTCAATCTGTTATATGTTCTGTGTTTAAAGAAGAAAACCTATT
A_69_P001156	6.495898	2.699529	6.495898	up	OAS3	Equus caballus 2'-5'-oligoadenylate synthetase 3, 100kDa (OAS3), mRNA [NM_001081757]	AGATGGCTTCTGCCTCCTTCCTTTAGCACAGTTTAAATTACAGCCAGAATTCTGGCTGCA
A_69_P102151	-1.3311763	-0.4127017	1.3311763	down		TSA: Equus caballus contig21336.EqcaPBMC mRNA sequence. [JL636302]	GGATGTGGTTCTTGGCAACACATTTTATGGTGGGGTCTTTAATTCAATGATAAAATCTAA
A_69_P073886	2.221969	1.1518387	2.221969	up	LOC100629233	Uncharacterized protein [Source:UniProtKB/TrEMBL;Acc:F6VKE1] [ENSECAT00000001645]	CCCTGCATTACAGTTAATCTTGACCAGAACAGACAAAACCTTAAACAAAAAACTTGGCCA
A_69_P098761	-1.3141253	-0.3941028	1.3141253	down	TUBGCP4	tubulin, gamma complex associated protein 4 [Source:HGNC Symbol;Acc:16691] [ENSECAT00000007168]	TAACAGTCAATCCTACTGCATTCCCAAGTCTGTAACAGAAGATTCAAAACAAACACCCGT
A_69_P111071	-1.4267716	-0.51275444	1.4267716	down		CT02037A1B09 Equine Articular Cartilage cDNA Library Equus caballus cDNA clone CT02037A1B09, mRNA sequence [CX603968]	CCACATATTTACTCTGCAGAGTGCCTATATTCCAATAAAATGTTCTTCTTTGAAGAGGTA
A_69_P015562	1.6811702	0.7494658	1.6811702	up	FUT10	fucosyltransferase 10 (alpha (1,3) fucosyltransferase) [Source:HGNC Symbol;Acc:19234] [ENSECAT00000021590]	ACCTAGGAGCTCTTTGCGACAGATGTGGATACCAAGCTTTGAACAATCCAAGAAAGAAGC
A_69_P074060	-1.3078498	-0.38719678	1.3078498	down	FAM129A	family with sequence similarity 129, member A [Source:HGNC Symbol;Acc:16784] [ENSECAT00000007658]	CGTGACTGAAAAGGATACAAATCAAGAGACTCTTGTTCCCCAAGAAATCGGAAAAGAGGG
A_69_P011511	-1.5926832	-0.6714594	1.5926832	down	GAL	galanin/GMAP prepropeptide [Source:HGNC Symbol;Acc:4114] [ENSECAT00000017444]	AACAATGTTGTGCGCACGATAATCGAGTTTCTGAATTTCTTGCATCTCAAAGAGGCCGGG
A_69_P092972	-1.4003701	-0.48580813	1.4003701	down	GPC4	glypican 4 [Source:HGNC Symbol;Acc:4452] [ENSECAT00000005053]	TTGCAGGAAAAGGGGACTTGTACGTAAAGTCAGTTCCTGCTCCCCCAGAATCATGTTAAA
A_69_P001631	-1.4574068	-0.5434036	1.4574068	down	PRKAB2	Equus caballus protein kinase, AMP-activated, beta 2 non-catalytic subunit (PRKAB2), mRNA [NM_001081914]	TTAAGGACAGTGTGATGGTCCTTAGCGCAACCCATCGCTACAAGAAGAAGTATGTCACTA
A_69_P042741	-1.6744565	-0.7436929	1.6744565	down	STK17B	Serine/threonine-protein kinase 17B-like protein; Uncharacterized protein [Source:UniProtKB/TrEMBL;Acc:F7D434] [ENSECAT00000000416]	GCTGCTAGTAGAATTTTATTTCCTATCCTGAGATATCAAGTCTGCAGAGAAGAAGATATT
A_69_P013536	-1.6099501	-0.6870159	1.6099501	down	KIAA1958	KIAA1958 [Source:HGNC Symbol;Acc:23427] [ENSECAT00000008002]	AGAAGGTCAAGCTGGAAAACTGTGAGAACTTCACCTTCGTCTCGTTTACTCAGGTGTCTA
A_69_P077432	-1.7301223	-0.790874	1.7301223	down	NEXN	nexilin (F actin binding protein) [Source:HGNC Symbol;Acc:29557] [ENSECAT00000016039]	GAGGAGAAACTTACTGCCTTTATTTACCAGAAACTTTCCCAGAAGATGAAGGAGAGTATA
A_69_P002213	-2.6226406	-1.39102	2.6226406	down	HSPB3	heat shock 27kDa protein 3 [Source:HGNC Symbol;Acc:5248] [ENSECAT00000004444]	AAGAAGCTTCACCCGACAGTATAAACTGCCAGATGGCATTGAAACCAAAGATTTGTCCGC
A_69_P104257	1.5720689	0.6526644	1.5720689	up		TSA: Equus caballus contig06644.EqcaPBMC mRNA sequence. [JL622288]	GGTTTTCTTGTTTTTGTATAATGTGTACAGTTTATGTCAAGGGCATTAAAAAGCCTCCTG
A_69_P042296	-1.5712768	-0.6519373	1.5712768	down	GPR155	G protein-coupled receptor 155 [Source:HGNC Symbol;Acc:22951] [ENSECAT00000008957]	TCCTGCTATTAATGCAAGCACCCCCCAACAGGAAAGATACCAAAAAATTGAGCCTTCATC
A_69_P122868	-1.4150442	-0.50084716	1.4150442	down	ACYP1	acylphosphatase 1, erythrocyte (common) type [Source:HGNC Symbol;Acc:179] [ENSECAT00000018198]	AGCAAGCTTCAGCAATGAGAAAGTCATCTTAAAGTTGGATTACTCAGATTTCCAAATTGT
A_69_P007566	-4.486909	-2.165722	4.486909	down	PACRG	PARK2 co-regulated [Source:HGNC Symbol;Acc:19152] [ENSECAT00000014930]	CACCTCTCTAGCAGCTGTGCGGAACAATGTGCTTTGACATTCAATAAAACTGTTGAATCT
A_69_P032891	8.591887	3.1029751	8.591887	up	IFI35	interferon-induced protein 35 [Source:HGNC Symbol;Acc:5399] [ENSECAT00000001791]	TGATGTCCTGGATGGCCCGGAGCTGCATGATATCCTGGAGATTCACTTCCAGAAGCCCAC
A_69_P049951	1.3527433	0.43588808	1.3527433	up	SGK1	serum/glucocorticoid regulated kinase 1 [Source:HGNC Symbol;Acc:10810] [ENSECAT00000021724]	TGAATGTACTGTAATTAACCTGGTTATAATATGGACAGTTCCTCCCTCCTCCCCACCACA
A_69_P039256	-1.5522943	-0.6344021	1.5522943	down	PLA2G7	phospholipase A2, group VII (platelet-activating factor acetylhydrolase, plasma) [Source:HGNC Symbol;Acc:9040] [ENSECAT00000026880]	GCCAACCAACATGTCACTTTACAGAACTCTACAGGAATAGAGAAATCGAATTTAGATTAA
A_69_P033064	12.750117	3.6724386	12.750117	up		DEXH (Asp-Glu-X-His) box polypeptide 58 [Source:HGNC Symbol;Acc:29517] [ENSECAT00000012002]	CTTCCCTGCGAAGGCCACTTCTATTTTTTGAGGCTCCCCATAAATTAAAAGTAAAGAAAT
A_69_P003586	3.835992	1.9395998	3.835992	up	IL15	Equus caballus interleukin 15 (IL15), mRNA [NM_001163986]	TATCTTCTAATGGGAATGTTACAGAATCTGGATGCAAAGAATGTGAGGAACTGGAGGAAA
A_69_P044447	-1.5438824	-0.62656283	1.5438824	down	RAD21	Uncharacterized protein [Source:UniProtKB/TrEMBL;Acc:F6W1M4] [ENSECAT00000017207]	TCTTAAAAAGCAGCAAGCTATTGAGCTGACACAGGAAGAACCATACAGTGACATCATTGC
A_69_P016321	-2.329742	-1.2201701	2.329742	down	CXADR	coxsackie virus and adenovirus receptor [Source:HGNC Symbol;Acc:2559] [ENSECAT00000024899]	TATTCCAAGACTCAGTACAACCAAGTACCAAGCGAAGACTTTGAACGTGCTCCTCAGAGT
A_69_P076476	2.6387875	1.3998752	2.6387875	up	MOV10	Mov10, Moloney leukemia virus 10, homolog (mouse) [Source:HGNC Symbol;Acc:7200] [ENSECAT00000012328]	AATGACACATCAAGCTGCTAACAATTGGGGGAAGGGGGAGGAAGAAAAACTCTGTAAACA
A_69_P014224	-2.0292106	-1.0209186	2.0292106	down	RALGPS1	Ral GEF with PH domain and SH3 binding motif 1 [Source:HGNC Symbol;Acc:16851] [ENSECAT00000014137]	AGACCACCTTTGAGAAATTGGACTACCTGATGTCTAAAGAAGATAATTACAAGCGGACTC
A_69_P108469	-1.3141061	-0.39408183	1.3141061	down		TSA: Equus caballus contig00915.EqcaPBMC mRNA sequence. [JL617308]	GATCAAGTCCTTTGTGAATATTTCAACCATGCAGGCAAATTCTTAACGTTCACATCACTA
A_69_P101626	7.3974853	2.887035	7.3974853	up	LOC100630516	PREDICTED: Equus caballus uncharacterized LOC100630516 (LOC100630516), misc_RNA [XR_287820]	GTTTTGTTCGCTTCTGCTGTTTTGAGAAGAACGATTTGAAAGTGAGCCAAATAAAGTGTT
A_69_P052951	-2.541156	-1.345485	2.541156	down	LOC100051840	tubulin, alpha 1a [Source:HGNC Symbol;Acc:20766] [ENSECAT00000014577]	GTTACAGACCCAAGCTGTCCATTTCTCTGATGGGTTTGAATAAAGTATTCCCTGTCTTAA
A_69_P102563	-1.3107694	-0.390414	1.3107694	down		APL1_6_F10.g1_A008 Liver (APL1) Equus caballus cDNA, mRNA sequence [BM780634]	GAAACCTGTACTGCTGCTGCTGCCTGCCTGCCAGGCTATTAAAATAAAGATAAGAGACTT
A_69_P117111	1.6779575	0.74670625	1.6779575	up	LOC100059242	PREDICTED: Equus caballus ras-related protein Rap-2a-like (LOC100059242), mRNA [XM_001491906]	TTTTTTCCTATATGGAGAGAGTACTACCCTTTTCTTCAAGTGGAACCTGTTACGGGATTT
A_69_P113258	-2.0162013	-1.0116396	2.0162013	down		HL020005000_E10_77_071 Equine placenta cDNA Library Equus caballus cDNA clone HL020005000_E10_77_071, mRNA sequence [DN508027]	TAGGAGTTGCTGAATAGTGGTTTGCTAATTTTATCATTTCTCCAGCAATTACTAGCTGAA
A_69_P029396	1.4372932	0.5233544	1.4372932	up	TIPARP	TCDD-inducible poly(ADP-ribose) polymerase [Source:HGNC Symbol;Acc:23696] [ENSECAT00000025824]	AGTGAAGGTTTTAGAGAAAGGAAGTACATCTGTAACCGAATTCATAAGGTTTATTACCGT
A_69_P000597	5.046501	2.3352835	5.046501	up	CD40	Equus caballus CD40 molecule, TNF receptor superfamily member 5 (CD40), mRNA [NM_001081902]	TGTCCACCAACAGGGGACTGGCTAAATAAAATTATAATATATTTATACAACGGGATCTCA
A_69_P106381	-1.4398754	-0.52594393	1.4398754	down		CT020004B20E10 Equine Articular Cartilage cDNA Library Equus caballus cDNA clone CT020004B20E10, mRNA sequence [CX593349]	GACACACACAAAAGAAAATGACTTTTTTGTTTTTGGCCAAGGCCAGTGTTGCTGCCTAAA
A_69_P125065	-1.6200266	-0.6960175	1.6200266	down	SMPX	small muscle protein, X-linked [Source:HGNC Symbol;Acc:11122] [ENSECAT00000020114]	CAACCTATCGGAGATCCAGAATATTAAAAGTGAACTGAAATATGTCCCCAAAGCTGAACA
A_69_P114825	-1.6523106	-0.7244849	1.6523106	down		HL02021B2F03 Equine placenta cDNA Library Equus caballus cDNA clone HL02021B2F03, mRNA sequence [DN511071]	TTCTGTTGTGTGAGCGCAAATGGCATGCGGTGAATATTTCTCCTAAGAATGTAATAAAAT
A_69_P109101	-1.6615087	-0.7324939	1.6615087	down		CT02036A1C08 Equine Articular Cartilage cDNA Library Equus caballus cDNA clone CT02036A1C08, mRNA sequence [CX603613]	CCTCCCATGTAACTAAATCATGGCTATATTTCATATCAACGTTATATTGAAAGTGAAGGG
A_69_P022761	-1.4931248	-0.5783348	1.4931248	down		Uncharacterized protein [Source:UniProtKB/TrEMBL;Acc:F7BQE2] [ENSECAT00000010254]	CCAGGTGGATGCTTGGAAGCAGCTGCAGGCTTTCTTCCACAAACACTTGGGTGGCAAAGA
A_69_P081282	-1.3246118	-0.40556955	1.3246118	down		homocysteine-inducible, endoplasmic reticulum stress-inducible, ubiquitin-like domain member 1 [Source:HGNC Symbol;Acc:13744] [ENSECAT00000011996]	GTTTATGAGCACAGCCTGGCTTGTTTTCAAGACTTTCTTTGCCTCTCTTCTTCCAGAAGG
A_69_P035550	3.122748	1.6428161	3.122748	up	CXCL16	chemokine (C-X-C motif) ligand 16 [Source:HGNC Symbol;Acc:16642] [ENSECAT00000019475]	AGTCTCTAGCACATGGCAGGCACTCTGTATGTATGTTTAATGTTAATACATTAACACTAT
A_69_P117286	-1.7313237	-0.7918755	1.7313237	down	CPE	PREDICTED: Equus caballus carboxypeptidase E (CPE), mRNA [XM_001915786]	TTAGGGTTTTCTCTTGGTTGTAGATTGGCCCAGATTTGCATTCTGAATGAATAAAAGTAA
A_69_P113642	-1.5999281	-0.6780071	1.5999281	down		HL02014A1C09 Equine placenta cDNA Library Equus caballus cDNA clone HL02014A1C09, mRNA sequence [DN508868]	ACAGTTTCCTCCGAAAAAATCTTAGGCTGATCTTGGAAGAAAGACCCCCTGGATCATCTA
A_69_P055317	-1.3323181	-0.41393852	1.3323181	down	THOC7	Uncharacterized protein [Source:UniProtKB/TrEMBL;Acc:F7C615] [ENSECAT00000000589]	TTCTTCTCAGCACCATCCATGAACTTCAGCAAACACTGGAAAATGATGAAAAGCTCTCAG
A_69_P024496	1.361805	0.44552013	1.361805	up	SNRPB	small nuclear ribonucleoprotein polypeptides B and B1 [Source:HGNC Symbol;Acc:11153] [ENSECAT00000012498]	AAGAACTCAAAACAAGCAGAAAGAGAAGAGAAGCGAGTCCTTGGTCTGGTGCTACTTCGA
A_69_P097341	-1.3226762	-0.40345985	1.3226762	down	LOC100050644	small nuclear ribonucleoprotein polypeptide N [Source:HGNC Symbol;Acc:11164] [ENSECAT00000019401]	TTGTGATGAGTTCAGGAAGATCAAGCCAAAGAATGCGAAGCAGCCAGAGCGTGAAGAAAA
A_69_P109228	1.3825501	0.46733177	1.3825501	up		CT020025A10F03 Equine Articular Cartilage cDNA Library Equus caballus cDNA clone CT020025A10F03, mRNA sequence [CX599913]	ATATAAAAATACAATGGCGAGGAGACCCGGTGAAAAAGCAACCCTGAAAAAAGGTACCCG
A_69_P000997	12.281861	3.6184573	12.281861	up	PTGS2	Equus caballus prostaglandin-endoperoxide synthase 2 (prostaglandin G/H synthase and cyclooxygenase) (PTGS2), mRNA [NM_001081775]	TTAGATTAAGATTTGTAGGGGCCAGCCCAGCGTCCCACATACAAAATAGAGGAAGATTGG
A_69_P052526	-1.7964183	-0.8451233	1.7964183	down	FGD4	FYVE, RhoGEF and PH domain containing 4 [Source:HGNC Symbol;Acc:19125] [ENSECAT00000016553]	AAATGGCTGAAAATCATCCGTTTAGCTGTCACAGGTGAGACACCAGATGGTCCTAATGAG
A_69_P047922	-1.3127354	-0.39257613	1.3127354	down		Uncharacterized protein [Source:UniProtKB/TrEMBL;Acc:F6U1S8] [ENSECAT00000006826]	CGTGCCTAGAAGCCATTACAAAAATCTCACTGGTAGAAGAGATCTACAACATCATAAATC
A_69_P075936	3.7528164	1.9079738	3.7528164	up	CTSS	Uncharacterized protein [Source:UniProtKB/TrEMBL;Acc:F6VUW2] [ENSECAT00000024268]	GCAAGAAATAGTGGAAATCATTGTGGGATTGCTAATTATTGCTCTTACCCAGAAATCTAG
A_69_P122695	-1.5781499	-0.65823424	1.5781499	down			TGCTTTCCATCTCTCAGACCCTGGCGCTTTCTTAATCTCTATCCAATAAAATGAAACCAA
A_69_P025848	1.310857	0.39051038	1.310857	up		Uncharacterized protein [Source:UniProtKB/TrEMBL;Acc:F6ZXT8] [ENSECAT00000012196]	GGCAAATGGTGAAAGCTACTGAAATAAGCTGTGATTGTACTGTACATACAACAGATGAGG
A_69_P095658	1.4278448	0.5138391	1.4278448	up		eukaryotic translation initiation factor 4E binding protein 2 [Source:HGNC Symbol;Acc:3289] [ENSECAT00000016950]	TGAACAATCATGACAGGAAGCATACAGTTGGGGATGATGCTCAGTTTGAGATGGACATCT
A_69_P025636	2.1281953	1.0896305	2.1281953	up	ELMO2	engulfment and cell motility 2 [Source:HGNC Symbol;Acc:17233] [ENSECAT00000013713]	CAAGAAGCTGCTTCTTGAGTTGGAGTTAATAATGCCACTCACCTTTTCTTCTGAGCCTGC
A_69_P086789	-2.2421508	-1.1648833	2.2421508	down	TRIM63	tripartite motif containing 63, E3 ubiquitin protein ligase [Source:HGNC Symbol;Acc:16007] [ENSECAT00000026380]	ATGGACTACTTTACTTTGGACTTAGAGCACATAGCAGATACCCTCAGGGCCATCGACTTT
A_69_P001247	4.173461	2.0612442	4.173461	up	RNASEL	Equus caballus ribonuclease L (2',5'-oligoisoadenylate synthetase-dependent) (RNASEL), mRNA [NM_001089586]	ACTCTAATACATAACTAGGAGGTGTCACTCTCTTGATTTGAACAGATTTTTTGGGCTTAA
A_69_P025682	-1.4092801	-0.4949584	1.4092801	down	SULF2	sulfatase 2 [Source:HGNC Symbol;Acc:20392] [ENSECAT00000015564]	CCAAAAACAGAGGCATCATCTGCCTGTACAGACAACGAGAAACCATGTATGATTTCAAGG
A_69_P114868	-1.4419367	-0.52800786	1.4419367	down		HL02022A2B03 Equine placenta cDNA Library Equus caballus cDNA clone HL02022A2B03, mRNA sequence [DN511147]	GAGAGCATCTTTCTACCCAGGTCCAAACTTCTGCCATTTTCTTCTTAAAAAACAAACAAA
A_69_P019566	-1.3681927	-0.45227146	1.3681927	down	DNAJA3	DnaJ (Hsp40) homolog, subfamily A, member 3 [Source:HGNC Symbol;Acc:11808] [ENSECAT00000005377]	TATGGAGATCACTACATTCACATCAAGATAAGAGTTCCGAAGAGACTGACAAGCCGGCAG
A_69_P000886	1.8993102	0.9254756	1.8993102	up	MHCB3	Equus caballus MHC class I heavy chain (MHCB3), mRNA [NM_001082508]	AGCTACACTCAGGCTGCAAGCAGTGACAGTGCCCAGGGTTCTGATGTGTCTCTCAAGGCA
A_69_P003068	-1.6085815	-0.6857891	1.6085815	down	ALDH2	Uncharacterized protein [Source:UniProtKB/TrEMBL;Acc:F6SL95] [ENSECAT00000019342]	CAAAAGAGAAATTCTCCCACAAAATCTCTCGGATCAAGAAAGTCCCAGAATTTGAATCAA
A_69_P095554	-1.6562408	-0.7279124	1.6562408	down		Uncharacterized protein [Source:UniProtKB/TrEMBL;Acc:F6V082] [ENSECAT00000017026]	AATTCCTTCTCATAAAGCATTAACATTAACCCATGACAACGTTGTCACCGTGTCCCCTTA
A_69_P076613	-1.4137319	-0.49950862	1.4137319	down		late endosomal/lysosomal adaptor, MAPK and MTOR activator 5 [Source:HGNC Symbol;Acc:17955] [ENSECAT00000023220]	GAAAGGATCATGTTTTGAAGCAGCAGGTCCAGGTCATTTTGTATATAGAATTTTGTTATG
A_69_P059737	-1.9090124	-0.9328265	1.9090124	down	LRPPRC	leucine-rich pentatricopeptide repeat containing [Source:HGNC Symbol;Acc:15714] [ENSECAT00000025535]	GCCTTTCTACAAACAGGAAATTACAAAGAGGCCAAGAAGATCATTGAGACTCCAGGCATT
A_69_P068405	-1.4287765	-0.5147803	1.4287765	down	TIMM8B	translocase of inner mitochondrial membrane 8 homolog B (yeast) [Source:HGNC Symbol;Acc:11818] [ENSECAT00000015474]	TCAGGCTATTACCAAGCCTGTTGGTACGAAAAAGGAACAGATCAAATGTTCAAAAAGTGA
A_69_P102553	1.9504633	0.9638169	1.9504633	up		CT020011B10F01 Equine Articular Cartilage cDNA Library Equus caballus cDNA clone CT020011B10F01, mRNA sequence [CX595512]	CACTTTTCAGACAAACCCTTTGTATTGTAGATAAAAAGACGGAGCATGCTCACTTTTTTG
A_69_P049712	3.8964822	1.9621723	3.8964822	up		nuclear receptor coactivator 7 [Source:HGNC Symbol;Acc:21081] [ENSECAT00000015085]	TGGCTAGATGCTGATTTATACCATGGACGAAGCAACTCCTGCAGCACTTTCAATAATGAT
A_69_P113103	-1.3654977	-0.4494269	1.3654977	down	BPTF	bromodomain PHD finger transcription factor [Source:HGNC Symbol;Acc:3581] [ENSECAT00000021547]	CACCATTATCTTGTCAAGATCAAATGGTTTTACTATTGTGGCAGAAGCAGGAAAACTTTG
A_69_P129027	-1.4695485	-0.55537295	1.4695485	down	STK17B	TSA: Equus caballus contig26573.EqcaPBMC mRNA sequence. [JL616416]	CTTGTGTTCAGTCCTACTGGGGGCAGATTCACTCCTTTTTGGGTAATCTTTGGTGACTTT
A_69_P059151	-1.3028334	-0.3816526	1.3028334	down		TIA1 cytotoxic granule-associated RNA binding protein [Source:HGNC Symbol;Acc:11802] [ENSECAT00000024161]	AACCAACAGGGATTTAATCAGACACAGTCTTCTGCACCATGGATGGGACCAAATTACGGA
A_69_P032512	1.598361	0.6765933	1.598361	up	TLK2	tousled-like kinase 2 [Source:HGNC Symbol;Acc:11842] [ENSECAT00000023191]	TATTGCATCAACTTCTGGGGCGTCCAATAACAGTTCTTCGAATTGAGACCCACTTCTAGG
A_69_P116326	2.099125	1.069788	2.099125	up		TSA: Equus caballus contig23453.EqcaPBMC mRNA sequence. [JL638050]	TATTAAGCTGATGTGAAAGGATCCCCTCCTTTGTGGAATTAAATCTGTGCTAGAGCACTT
A_69_P076216	-2.995684	-1.5828854	2.995684	down	PDE4DIP	phosphodiesterase 4D interacting protein [Source:HGNC Symbol;Acc:15580] [ENSECAT00000024835]	ATGTTTTGAAGAAGGCAAGGACTAATTTACAGGCAAAATCCCTAAGGGCTCTGCCGTGCA
A_69_P005352	-1.4109125	-0.49662855	1.4109125	down	HSPA9	Equus caballus heat shock 70kDa protein 9 (mortalin) (HSPA9), mRNA [NM_001163884]	ATTAATAGGAACACCACTATTCCAACCAAGAAGAGCCAGGTGTTTTCTACAGCCGCTGAT
A_69_P053060	-1.3680815	-0.45215416	1.3680815	down		cytochrome c oxidase assembly homolog 14 (S. cerevisiae) [Source:HGNC Symbol;Acc:28216] [ENSECAT00000008006]	GGAAAAAATGCGCATGTTTTCTCTGGTACTGCCATTTTGGGGAGGCCATCAGATCATTAC
A_69_P034520	-1.5787133	-0.6587492	1.5787133	down	TMEM98	transmembrane protein 98 [Source:HGNC Symbol;Acc:24529] [ENSECAT00000007879]	GCTTTATTTAGCCCACCTAGTGTTTTCAAGAAAATCGAGCAACCCTCTAAGAATCAGGAG
A_69_P059172	2.3034995	1.2038273	2.3034995	up	MXD1	MAX dimerization protein 1 [Source:HGNC Symbol;Acc:6761] [ENSECAT00000011693]	CACCTTCACCAAAATCAGCTTTGTAAAAGTTCCCAAGGAAGTGCTTAGGATTGTGGGTTT
A_69_P111126	-1.4896896	-0.57501173	1.4896896	down		CT02037A2C11 Equine Articular Cartilage cDNA Library Equus caballus cDNA clone CT02037A2C11, mRNA sequence [CX604071]	GTGCCCAAGTTGGCGATGGTTGCTCTAACATTGATAAATAAAACTTCTTCTAAGCACAAA
A_69_P101071	-1.3727378	-0.45705602	1.3727378	down	KLHL28	kelch-like family member 28 [Source:HGNC Symbol;Acc:19741] [ENSECAT00000008846]	TTTGTTGGGTACTTTGAACTGACAAGTAACTGGTTGCTCTTGATTACACAGTGAATCAAT
A_69_P107322	1.8300074	0.87184954	1.8300074	up		HL02017B1A02 Equine placenta cDNA Library Equus caballus cDNA clone HL02017B1A02, mRNA sequence [DN509844]	TGGTTTTTACATTCTCCCATGGGGAACTTCTTCCTTCCTGATGTGGAATTGTAAATTTAA
A_69_P057526	-2.0208485	-1.0149611	2.0208485	down		chromosome 3 open reading frame 58 [Source:HGNC Symbol;Acc:28490] [ENSECAT00000009203]	GCTATGTGCGGTACACTTTTACTGTTAGGGCAGGATTCCCAGGTTTACTGTGTTTTTTCT
A_69_P113306	-1.7009854	-0.7663708	1.7009854	down		HL020008000_PLATE_G12_95_098 Equine placenta cDNA Library Equus caballus cDNA clone HL020008000_PLATE_G12_95_098, mRNA sequence [DN508256]	AAACCCAGGTCACCATTGCTTTATACATTTTCACTTAGCACAGATTTGTAATTATGCATG
A_69_P017591	3.9182205	1.9701986	3.9182205	up	ZNF789	zinc finger protein 789 [Source:HGNC Symbol;Acc:27801] [ENSECAT00000011385]	AGTTGGCGCACAAGCTTTATTAAGCATCAGAGTACTCACAGAGAGCAGATATCTACTTGA
A_69_P107377	-1.3836277	-0.4684558	1.3836277	down	TRAPPC6B	TSA: Equus caballus contig23510.EqcaPBMC mRNA sequence. [JL638096]	AGAGAGAAAGCACGTGAATTGTGCTCCTGAATTAACCAATCCTGGAACTGCTTTACCTTT
A_69_P110706	-1.6126744	-0.68945515	1.6126744	down		TSA: Equus caballus contig16694.EqcaPBMC mRNA sequence. [JL631779]	GGTCTCACAGCCATCACTTCACCATGAAAATTTGGTTGTAGTTTTCAAATAATAGGTTTA
A_69_P114199	-1.3118447	-0.39159697	1.3118447	down		HL02017B2B09 Equine placenta cDNA Library Equus caballus cDNA clone HL02017B2B09, mRNA sequence [DN509938]	CTGGAAAAGAAGATGTCTCTAATTACTGGCTTCAATAAACACGAATCCAGACTGCTCAAA
A_69_P085851	1.682721	0.75079596	1.682721	up	RLF	rearranged L-myc fusion [Source:HGNC Symbol;Acc:10025] [ENSECAT00000013323]	CCTGAGGGTGCTTTGTGTAATATATTGTACACTACAGCATCTTATATTTTTTGAGTTGAG
A_69_P103936	11.588063	3.5345676	11.588063	up			AGAAATCTTACCACATGGTTTCTAACCACTTGCCATCCCATTAGGTGGCTAGTTCCTGAG
A_69_P113957	-1.3005346	-0.3791048	1.3005346	down		HL02016A1G08 Equine placenta cDNA Library Equus caballus cDNA clone HL02016A1G08, mRNA sequence [DN509499]	TCGTTTTGCTATAATGAATCCTCCATGGTTGGTCAGATTCGTGAAGTCTTACGCTCCCCA
A_69_P052336	-1.9188836	-0.9402672	1.9188836	down	BCAT1	branched chain amino-acid transaminase 1, cytosolic [Source:HGNC Symbol;Acc:976] [ENSECAT00000022642]	AAATTGACTGATATTCAGTATGGAAGAGAAGAGAGCAACTGGACAATCATAGTATCCTGA
A_69_P106943	-2.028011	-1.0200655	2.028011	down	C15H2orf40	Equus caballus chromosome 2 open reading frame 40 (C15H2orf40), mRNA [NM_001242543]	ACAAAGGATAAATGCCTTTTGATATTTCATGCGAGTGCCTTACACTGCATTTCATTTAAG
A_69_P113622	-1.4244133	-0.5103679	1.4244133	down	KIAA0947	KIAA0947 [Source:HGNC Symbol;Acc:29154] [ENSECAT00000025728]	AGATTATAGTTCAGGGGACTCTGTTTCAGAATGTTCTAGCAAAGGAACCCTAAAGAAAAA
A_69_P089991	-1.4083754	-0.4940319	1.4083754	down	LOC100053680	Cytochrome c-type heme lyase-like protein; Uncharacterized protein [Source:UniProtKB/TrEMBL;Acc:F6YF82] [ENSECAT00000009781]	ATATGTCATTGACTACTACGATGGTGGCGAAGTCAACCAGAACTACCAGTTCACCATCCT
A_69_P096060	-1.9675534	-0.97640276	1.9675534	down	RASSF4	Equus caballus Ras association (RalGDS/AF-6) domain family member 4 (RASSF4), mRNA [NM_001242540]	AAAGAAGAGGAGGAAAGAGAAATAATCAAACTGACCATGAAGTTCCAAGCCCTGCGTCTG
A_69_P114647	-1.3605694	-0.44421053	1.3605694	down		HL02020B1D03 Equine placenta cDNA Library Equus caballus cDNA clone HL02020B1D03, mRNA sequence [DN510723]	CCTTTATACATTTCTGTAGTTAACAGAACACTGTAATGTGCCTTGGAGCTTAGTAACTTG
A_69_P113572	-1.3285226	-0.4098227	1.3285226	down		HL02013B1E06 Equine placenta cDNA Library Equus caballus cDNA clone HL02013B1E06, mRNA sequence [DN508741]	GGAGCATGTGGAGAGCAACTTGGGAGGAACAAGTTTATTTTGTATTGAATGATTTTTAAT
A_69_P111069	-1.7335855	-0.7937589	1.7335855	down		CT02037A1A07 Equine Articular Cartilage cDNA Library Equus caballus cDNA clone CT02037A1A07, mRNA sequence [CX603954]	CAAGACCTTGAATTTCAGGCCCCTCTTATTCAATAAGAGTTTTGACAGTTCACCATTTAA
A_69_P117921	2.0533938	1.0380104	2.0533938	up	MHCB1	Equus caballus (clone pcDNACG2) MHC class I mRNA, complete cds. [L42623]	TTAACTCCGCCTACGACGGCGCCGATTACATCGCCCTGAACGAGGACCTACGCTCCTGGA
A_69_P060408	-1.5749743	-0.6553283	1.5749743	down	NCOA1	nuclear receptor coactivator 1 [Source:HGNC Symbol;Acc:7668] [ENSECAT00000018980]	ATTTTTCTGAGATTTTTGATATCTCAATCTGCAGCCATTCTTCAGGTCGTAGCATTTGGA
A_69_P049207	-1.3773433	-0.4618882	1.3773433	down	PDSS2	prenyl (decaprenyl) diphosphate synthase, subunit 2 [Source:HGNC Symbol;Acc:23041] [ENSECAT00000025835]	TCCAGCCTTTTATTAAAGAAAAGACCAGTGACTCCACAACTTTTCATCTGAACTCAGCTC
A_69_P111939	1.8362023	0.87672496	1.8362023	up		CT02042A1B03 Equine Articular Cartilage cDNA Library Equus caballus cDNA clone CT02042A1B03, mRNA sequence [CX605638]	TTGTTAGTCCCTGCTCTGTGCTGGTCAGAGGTTAATAAAACACGGTTCTGGGTGTTTAAA
A_69_P083212	-1.5076412	-0.5922931	1.5076412	down		Uncharacterized protein [Source:UniProtKB/TrEMBL;Acc:F6TBD0] [ENSECAT00000002285]	ACAGTCCCAATCAGTCGAATTAGACCCATTTGGTGCTGCTCCATTTCCTTCTAAACAGTA
A_69_P038362	4.8645887	2.2823179	4.8645887	up	PSMB9	proteasome (prosome, macropain) subunit, beta type, 9 [Source:HGNC Symbol;Acc:9546] [ENSECAT00000017937]	GAGCTGCCGAAATTCTATGATGAGTGAATCTTCCTCACACTTCCCTTCCTTAGTTTGTAA
A_69_P064001	1.6760217	0.7450408	1.6760217	up	LOC100051903	Uncharacterized protein [Source:UniProtKB/TrEMBL;Acc:F6UAY0] [ENSECAT00000022584]	TATTTTGGCTACGGCATCCGGCACAGCAAGGAAAACCAGCGGGAGAGGTCGGAGTTGACT
A_69_P019206	-1.8434227	-0.8823869	1.8434227	down	SYT17	synaptotagmin XVII [Source:HGNC Symbol;Acc:24119] [ENSECAT00000009185]	TTTCTACAACGAGTCCTTCAGCTTCAAAGTTCCCCAAGAAGAACTGGAAAATGCCAGCCT
A_69_P111056	1.99463	0.99612117	1.99463	up	HVCN1	TSA: Equus caballus contig15319.EqcaPBMC mRNA sequence. [JL630462]	ACTTACGTCAAACAAACGGGAAGAAGAAATTGAAGGGCAGCTTGGCATTGATGGTTGGCT
A_69_P084925	3.3575566	1.7474117	3.3575566	up	PPAP2B	phosphatidic acid phosphatase type 2B [Source:HGNC Symbol;Acc:9229] [ENSECAT00000024042]	TTTGTAAAATGACTGCTGACAGCAAGTCCTTGCTGCTCTCCAATCTCATCAGACAGTAGA
A_69_P109061	1.3004736	0.3790371	1.3004736	up		TSA: Equus caballus contig03494.EqcaPBMC mRNA sequence. [JL619514]	ATCAGTGATGGGTTTGGGTTGGTGGTTTTTAATGTTTCTTATACTATTATATGCCAGCAA
A_69_P030816	1.9435833	0.9587189	1.9435833	up	BOC	BOC cell adhesion associated, oncogene regulated [Source:HGNC Symbol;Acc:17173] [ENSECAT00000024296]	TTATAATTCTGGAGAGAGACGTAGGGATCCTCCCCATTGAGGTATGAGAGGGAAAACAAG
A_69_P066438	-2.8905025	-1.5313203	2.8905025	down	GAREM	GRB2 associated, regulator of MAPK1 [Source:HGNC Symbol;Acc:26136] [ENSECAT00000012124]	GAAGAAAATCATGCAATTCATTAATGGCTGGAGGCCCAAAATATAGCCAAATGACCCCAG
A_69_P058886	1.325869	0.40693817	1.325869	up	TTC31	tetratricopeptide repeat domain 31 [Source:HGNC Symbol;Acc:25759] [ENSECAT00000017348]	TTCTGCAACTCTCTCTGCAGGATCAGCGAAGAGGAATCCCTGCGCCACCTCTGTCTACTG
A_69_P050646	8.455386	3.0798707	8.455386	up		Uncharacterized protein [Source:UniProtKB/TrEMBL;Acc:F7DE81] [ENSECAT00000020859]	ATGAAATCCAAGAGAAGCTCCAAGTGGTGGATCAGGCAACTCAAAAGAAGGACGACTCAA
A_69_P102381	-1.5828648	-0.66253805	1.5828648	down		CT020021B20C11 Equine Articular Cartilage cDNA Library Equus caballus cDNA clone CT020021B20C11, mRNA sequence [CX598748]	GTGGCAGCCAAATGTCATTTGCTCTCATTTAGAGGCTCCAGAGTCTTCACAGTGAAAAAA
A_69_P126203	-1.3081058	-0.3874793	1.3081058	down	PPP1R2	protein phosphatase 1, regulatory (inhibitor) subunit 2 [Source:HGNC Symbol;Acc:9288] [ENSECAT00000019219]	TCAAAAGACCTACACGAGGATGAGGAAGATGAAGAAATGTCAGAGACTGCAACTGGAGAA
A_69_P094268	-2.0886123	-1.0625447	2.0886123	down	ABLIM1	actin binding LIM protein 1 [Source:HGNC Symbol;Acc:78] [ENSECAT00000026330]	AGTTTGACAAGTTACCTCTTTGGAGACGCAATGACCTGAAGAAAAAAGCGAAACTCTTCT
A_69_P044971	-1.5305376	-0.61403847	1.5305376	down	SCRIB	scribbled planar cell polarity protein [Source:HGNC Symbol;Acc:30377] [ENSECAT00000014977]	CAAGACTGTAACTAGTGATGTTTGTACAACCAAAGACTCTATTTTGTGGTTTAAGGAGAA
A_69_P016438	-1.9275953	-0.94680214	1.9275953	down	MAP3K7CL	MAP3K7 C-terminal like [Source:HGNC Symbol;Acc:16457] [ENSECAT00000022903]	AATGTGTAGAGCAACTGGAAAAACTGAGAATACAGTATCAGAAGAGACAGGGCTCCTCCT
A_69_P113257	-1.9012259	-0.92692995	1.9012259	down		HL020005000_E10_77_071 Equine placenta cDNA Library Equus caballus cDNA clone HL020005000_E10_77_071, mRNA sequence [DN508027]	AGGAGTTGCTGAATAGTGGTTTGCTAATTTTATCATTTCTCCAGCAATTACTAGCTGAAA
A_69_P085916	-1.5739801	-0.6544173	1.5739801	down	MACF1	microtubule-actin crosslinking factor 1 [Source:HGNC Symbol;Acc:13664] [ENSECAT00000017611]	GGTGCAGGGTTGTAAACCTGCTTTATCTTTTAGGATTATTCCTAAATGCATCTTCTTTAT
A_69_P022051	-2.3491511	-1.2321396	2.3491511	down	CPT1B	carnitine palmitoyltransferase 1B (muscle) [Source:HGNC Symbol;Acc:2329] [ENSECAT00000013295]	AGAGAACACCATCTTCTTCCACGTTTCAAGCAAGTTCTCAAGCTCAGAGACGAATGCTCA
A_69_P101798	3.7134507	1.8927604	3.7134507	up		MONO1_4_E02.b1_A005 Monocytes (MONO1) Equus caballus cDNA, mRNA sequence [BI961358]	CACCAGGCTGGTAGCATTCAGGACAAATTACTGGGTGGTTCAGTTTCTGAATCAGTAAAA
A_69_P076996	1.4143113	0.50009966	1.4143113	up	CNN3	calponin 3, acidic [Source:HGNC Symbol;Acc:2157] [ENSECAT00000021552]	CCATTGTTTTTATTCAGTGAGAACCAAGCTAGCCTTGAGTAATTTTTATCTTGTCTTCCT
A_69_P076478	2.5473928	1.3490214	2.5473928	up	MOV10	Mov10, Moloney leukemia virus 10, homolog (mouse) [Source:HGNC Symbol;Acc:7200] [ENSECAT00000012328]	AGAATGACACATCAAGCTGCTAACAATTGGGGGAAGGGGGAGGAAGAAAAACTCTGTAAA
A_69_P112371	2.1810055	1.1249934	2.1810055	up		HL01013B1A10 Equine lymphocyte cDNA Library Equus caballus cDNA clone HL01013B1A10, mRNA sequence [DN504857]	GATCAAATCAACAGGTCGTACACCTCTGACATGCACAATATTATATGTCAATTTTATCTC
A_69_P111654	1.653339	0.72538257	1.653339	up		CT02040B1E01 Equine Articular Cartilage cDNA Library Equus caballus cDNA clone CT02040B1E01, mRNA sequence [CX605142]	CTCTGATCTGTCTTGGTCGTTTGTGTTATACAACCAAAGTTCTCTACAGACTTTATTTTT
A_69_P008436	-1.3668487	-0.4508536	1.3668487	down	IARS2	isoleucyl-tRNA synthetase 2, mitochondrial [Source:HGNC Symbol;Acc:29685] [ENSECAT00000024407]	ACCAAAGAGAAATGCCCTCGTTGTTGGAAGTATACAGCTGAGTCTTCAGATACGCTCTGT
A_69_P103361	-1.7390267	-0.79828006	1.7390267	down		LeukoN1_4_D06.b1_A023 Unstimulated peripheral blood leukocytes N1 Equus caballus cDNA clone LeukoN1_4_D06_A023 3', mRNA sequence [CD465425]	GAGTGACAATTGACTGATACTTTTGAATAAGTGTTATCTGGGCTTTTGAATTGTTGACTG
A_69_P044711	-1.5714294	-0.65207744	1.5714294	down	PHF20L1	Uncharacterized protein [Source:UniProtKB/TrEMBL;Acc:F7BZM0] [ENSECAT00000015878]	CAAAGCAATAACTGATGGAAGAGGAGCTCCAACAGCATCAGGAATATCGAAAACAGAAAA
A_69_P011512	-1.6138227	-0.69048214	1.6138227	down	GAL	galanin/GMAP prepropeptide [Source:HGNC Symbol;Acc:4114] [ENSECAT00000017444]	GAACAATGTTGTGCGCACGATAATCGAGTTTCTGAATTTCTTGCATCTCAAAGAGGCCGG
A_69_P109251	-1.354025	-0.43725443	1.354025	down		HL02020B1C05 Equine placenta cDNA Library Equus caballus cDNA clone HL02020B1C05, mRNA sequence [DN510718]	TTGCTGTAGCTCCTGTCACTGTGTGCTGTAAGTTCAACTTCATCAATAAAAAGAATGTCT
A_69_P013456	1.4897294	0.57505035	1.4897294	up		Uncharacterized protein [Source:UniProtKB/TrEMBL;Acc:F6RID0] [ENSECAT00000010944]	GGAATATTTATTAAAGTGCAAACAAACTCAGCAATCCTTATGTAGACCAGAAGCTGCAAT
A_69_P012796	-1.5546942	-0.6366308	1.5546942	down	RUSC2	RUN and SH3 domain containing 2 [Source:HGNC Symbol;Acc:23625] [ENSECAT00000026463]	GAGGGAGGAGGAGCCCAGGCTTCTGTTTATGTATTTTATTTATTTATTTATTACACCTAT
A_69_P117151	1.864149	0.89851713	1.864149	up	ITGBL1	integrin, beta-like 1 (with EGF-like repeat domains) [Source:HGNC Symbol;Acc:6164] [ENSECAT00000019322]	TGCTGGGATGGATGGAATGGAAATGCATGTGAAATCTGGCTTGGCACAGAATATCCTTAA
A_69_P090346	2.267339	1.1810001	2.267339	up	SAT1	spermidine/spermine N1-acetyltransferase 1 [Source:HGNC Symbol;Acc:10540] [ENSECAT00000023615]	TCTGTCCAGCGAAGAGGGATGGAGACTCTTCAAGATCGACAAGGAGTACTTGCTAAAAAT
A_69_P078376	-1.3820407	-0.46680015	1.3820407	down	COBL	cordon-bleu WH2 repeat protein [Source:HGNC Symbol;Acc:22199] [ENSECAT00000023022]	AATAAAAGAAGCAATAGTAAGGGCTGTCTAACTACCCCCAACTCCCCATCCGTGAATTCC
A_69_P057206	6.4167323	2.6818388	6.4167323	up	ACKR4	atypical chemokine receptor 4 [Source:HGNC Symbol;Acc:1611] [ENSECAT00000022479]	CAAATCTCAAACACGGTGGTGGCAGCTTATAACAAAGAAGAGGTTAAGGTGAGGAAGGAG
A_69_P077212	24.16125	4.594623	24.16125	up	LOC100052081	Uncharacterized protein [Source:UniProtKB/TrEMBL;Acc:F6Q015] [ENSECAT00000022942]	CAAAAAACTTGCAAAGACATGTGGTGCTATAATTGAAGTCATGTCCACCTTCTAACAATA
A_69_P001245	-1.7900983	-0.8400388	1.7900983	down	SCX	Equus caballus scleraxis (SCX), mRNA [NM_001105150]	TTCTGGTCACTACGTGCTGGCATCTTGTGTCTTTGATATGATAATATAAAGTCTGAAATT
A_69_P102193	2.8414102	1.506607	2.8414102	up		APL1_9_G09.g1_A008 Liver (APL1) Equus caballus cDNA, mRNA sequence [BM780851]	CACAACTTGCCTGTTTCTATGAGATCTGTGAATTCCAAATAAACGTGTGTTGACTCTAAA
A_69_P124896	1.5795983	0.6595577	1.5795983	up	CCL19	chemokine (C-C motif) ligand 19 [Source:HGNC Symbol;Acc:10617] [ENSECAT00000013993]	GTGCGAGCCTTTCGCTACCTCCTCCTCAAGGATGGCTGCAGAGTGCCTGCCATTGTGTGA
A_69_P026226	4.061401	2.0219774	4.061401	up		helicase with zinc finger 2, transcriptional coactivator [Source:HGNC Symbol;Acc:30021] [ENSECAT00000014661]	TAAAGGCTGGCTCAAGAAGTTCCTCGGCTTTGTGGTGGACCCCAACCAAGTGAACGTGGC
A_69_P001452	1.4370165	0.52307665	1.4370165	up	TLR4	Equus caballus toll-like receptor 4 (TLR4), mRNA [NM_001099769]	CCTCCCTCCTCTTTAAGGCAGTTTCCTTATGAAGGTTAAACTCTTACGACTAATTCCTAA
A_69_P011113	1.3120718	0.39184666	1.3120718	up	KAT5	K(lysine) acetyltransferase 5 [Source:HGNC Symbol;Acc:5275] [ENSECAT00000016183]	TAAAAATTTCTTTTGTAAAGTAGGAGTTGGGAGTGGGGTGGGTACTGGCTGCTAAAATTC
A_69_P129557	2.410592	1.2693875	2.410592	up		TSA: Equus caballus contig09565.EqcaPBMC mRNA sequence. [JL624985]	GTAGACTAAGAAACAATGACTAATTCTTGCATATTTTGTAGCTGTTGTGTGAGTCTGCAT
A_69_P101542	1.5390863	0.6220741	1.5390863	up	MRPS6	mitochondrial ribosomal protein S6 [Source:HGNC Symbol;Acc:14051] [ENSECAT00000013068]	TATTTCTTGGTGGATTTTTATGCACCACCAACAGCTGTTGAAAGCATAATGGAGTACTTG
A_69_P113607	1.9632579	0.9732497	1.9632579	up		HL02013B2B07 Equine placenta cDNA Library Equus caballus cDNA clone HL02013B2B07, mRNA sequence [DN508789]	TACCTACCAAGTGCCTGGGACATAGTGGGTGTTAAATAAACTGATTTTTATCTGCAAAAA
A_69_P052156	-2.2298176	-1.1569257	2.2298176	down	MGP	matrix Gla protein [Source:HGNC Symbol;Acc:7060] [ENSECAT00000011027]	GTGAAGGTTGAAGGGGAGTTAAGATGTGTAATTACTACACAATAAACTTCTGGTTGGATC
A_69_P005441	-1.3290179	-0.41036057	1.3290179	down	ROCK1	Equus caballus Rho-associated, coiled-coil containing protein kinase 1 (ROCK1), mRNA [NM_001163985]	GCAGAAGTAGTTCTTGCTTTGGATGCAATCCATTCCATGGGTTTTATTCATAGGGATGTG
A_69_P114917	-1.3013867	-0.3800497	1.3013867	down	AIFM1	apoptosis-inducing factor, mitochondrion-associated, 1 [Source:HGNC Symbol;Acc:8768] [ENSECAT00000003999]	GGGCTTATCAACAATAGGAGCTGGTGCATATGCCTACAAGACTATAAAAGATGACAAAAA
A_69_P110069	-1.4170392	-0.5028797	1.4170392	down		CT02031A2E05 Equine Articular Cartilage cDNA Library Equus caballus cDNA clone CT02031A2E05, mRNA sequence [CX601980]	CTTCACTCCAGAAGGCGCTGGGTACAGTGGAAATCATAATAAACAGATTGTGATGTTAAA
A_69_P006636	5.0316153	2.3310215	5.0316153	up	CCL5	Equus caballus chemokine (C-C motif) ligand 5 (CCL5), mRNA [NM_001081863]	ACATCCAAGAGTATTTCTACACCAGCAGCAAGTGCTCTATACCAGCAGTCGTCTTTGTCA
A_69_P038356	3.0896866	1.6274605	3.0896866	up	TAP1	transporter 1, ATP-binding cassette, sub-family B (MDR/TAP) [Source:HGNC Symbol;Acc:43] [ENSECAT00000024416]	TATTGCCTATGGCCTGATCCAGAAGCCAACTATGGAGAAAGTCATAGCTGCTGCAATGAA
A_69_P008271	-1.871051	-0.9038489	1.871051	down	PSEN2	presenilin 2 (Alzheimer disease 4) [Source:HGNC Symbol;Acc:9509] [ENSECAT00000008666]	TACTGTGTTGACTTCGTGAAGAGGAAGATCCGGCTTTTTGGTGCTAGTTGTTTGTCACCT
A_69_P080093	-1.3594241	-0.44299567	1.3594241	down	C4H7orf55	chromosome 7 open reading frame 55 [Source:HGNC Symbol;Acc:26946] [ENSECAT00000026536]	CTCGCAGTTAATTTACTGAACTTCCTACACTACACTGATTGATGTTCTTGATCTGCTTTT
A_69_P106042	-1.5724547	-0.6530185	1.5724547	down	LDLRAD3	TSA: Equus caballus contig24696.EqcaPBMC mRNA sequence. [JL638998]	AAGTGGTTACTTAACAGTGTGTGATGTTCACAGCTGATGCAAACTGGGAAGGTTGTGTGT
A_69_P081269	3.0928032	1.6289151	3.0928032	up	LOC100630858	Metallothionein [Source:UniProtKB/TrEMBL;Acc:F6VKN2] [ENSECAT00000001640]	ACCCCTGACTTGATTGCTACATTCCTTTTTCTATGAAATGTTTGAGTGGCAATAAACTCA
A_69_P016682	-1.3458849	-0.42855504	1.3458849	down	SETD4	SET domain containing 4 [Source:HGNC Symbol;Acc:1258] [ENSECAT00000016355]	GCTGAAGAAATCGCTTTGATAAACCAGCTTACTTTAGTGGAAACATTGTGGACAGAAGAA
A_69_P059401	-1.4885544	-0.5739119	1.4885544	down	CCT4	chaperonin containing TCP1, subunit 4 (delta) [Source:HGNC Symbol;Acc:1617] [ENSECAT00000018270]	CTATGAATTCTTGGGGCCTGGTCTTCCAGTTGGCATTTGCTTGAAATTGTATTGACAGCA
A_69_P053091	2.1284065	1.0897737	2.1284065	up	SLC11A2	solute carrier family 11 (proton-coupled divalent metal ion transporter), member 2 [Source:HGNC Symbol;Acc:10908] [ENSECAT00000022049]	GAGTCGTGCTCTTTTTCAGAATGAACTGGTCAAACTGACTTACCTTTTAAAGTGATGGTT
A_69_P063041	-2.0899365	-1.0634592	2.0899365	down	PGGT1B	protein geranylgeranyltransferase type I, beta subunit [Source:HGNC Symbol;Acc:8895] [ENSECAT00000017203]	CATCAGAGCTGGAAAACCAAGGACTCTAAACAATGCTCAGAGAATGTCCACATCTCCACA
A_69_P116125	1.4903362	0.5756378	1.4903362	up		protein tyrosine phosphatase, receptor type, C [Source:HGNC Symbol;Acc:9666] [ENSECAT00000008088]	CCCTCGGCAAAATAGAACTTCTTTGTAGTCTTTGCATGTGTGTGTGTGTGTGTGTGTGTG
A_69_P108089	1.6211817	0.6970458	1.6211817	up		CT02040B2C01 Equine Articular Cartilage cDNA Library Equus caballus cDNA clone CT02040B2C01, mRNA sequence [CX605210]	TCAACCAATGCACGAAACTTTTGCATGTTCTTCTGAAACAGTACTGCTTCCACGTTCTGT
A_69_P044361	1.7204158	0.7827573	1.7204158	up	ZFPM2	zinc finger protein, FOG family member 2 [Source:HGNC Symbol;Acc:16700] [ENSECAT00000021424]	AAGAGTAGCAATACTGCACCTGGTGATCACAAAGATAATGTTCTACTTCTGATAGAAATA
A_69_P101757	6.999209	2.8071918	6.999209	up			AATTGTAACAAAAATGCATCCTCTGCTGTAGGATGTTGATCATGGGGGAGGTGATGCATG
A_69_P005111	13.032538	3.7040462	13.032538	up	CCL8	Equus caballus chemokine (C-C motif) ligand 8 (CCL8), mRNA [NM_001081864]	AAGCTGTGATCTTCAAGACCAAAGTGGACAAGGAGATCTGTGCTGACCCCAAGAAGAAGG
A_69_P068011	1.9001802	0.92613626	1.9001802	up	ENDOD1	endonuclease domain containing 1 [Source:HGNC Symbol;Acc:29129] [ENSECAT00000018614]	TTTAGTGTCTGCAAGAGGATTGGCTACAAGGTTAATTTTGCCAATTCTGAGGAATTATAG
A_69_P104701	1.319366	0.39984486	1.319366	up	CD6	PREDICTED: Equus caballus CD6 molecule (CD6), transcript variant X1, mRNA [XM_005598209]	GGGCTCAGGGCCAGCTTCCGGTGTCCTGTTTTCAGCATCCAGGGATTAAACTAATTGCTG
A_69_P068896	-2.0893462	-1.0630515	2.0893462	down	SORL1	sortilin-related receptor, L(DLR class) A repeats containing [Source:HGNC Symbol;Acc:11185] [ENSECAT00000020979]	CCATGGTGATAGCCTGAAAGAGCTTTCCTTACTAGAAACCAAATGGTGTAAATATTTTAT
A_69_P126841	1.4779335	0.56358135	1.4779335	up		Uncharacterized protein [Source:UniProtKB/TrEMBL;Acc:F7C282] [ENSECAT00000015182]	TATTTTGGCTATGGCATCAGGCACAGCAAGGAGAACCAGCAGGAGCGGCCCAGGTTGATG
A_69_P049706	1.6098003	0.6868818	1.6098003	up	HEY2	hes-related family bHLH transcription factor with YRPW motif 2 [Source:HGNC Symbol;Acc:4881] [ENSECAT00000014779]	GTAGCCATACAGATGTCTACAGATCCACAAAGGAGCAATAAAGCTATTTGAGACACAAAC
A_69_P108670	-1.7856628	-0.83645964	1.7856628	down	CDC42EP3	CDC42 effector protein (Rho GTPase binding) 3 [Source:HGNC Symbol;Acc:16943] [ENSECAT00000024281]	TTGCAAAATAGACATTCTCAAATTCCAAAATGCCAGCCAAGACCCCCATTTACCTGAAAG
A_69_P003732	-1.6939063	-0.76035404	1.6939063	down	GOT1	Aspartate aminotransferase [Source:UniProtKB/TrEMBL;Acc:F7CDB4] [ENSECAT00000000188]	CTATCTGCTGCCAAGTGGTCGGATCAACATGTGTGGCTTGACCACCAAAAATCTAGATTA
A_69_P095641	1.4214532	0.50736666	1.4214532	up	PPA1	pyrophosphatase (inorganic) 1 [Source:HGNC Symbol;Acc:9226] [ENSECAT00000020025]	CCTATTCGTCTGCAAGTATTAGATGCAAAAGTGGTAGCTGTTCAAAGCTTTAAATTATAG
A_69_P075661	-1.4499146	-0.53596795	1.4499146	down		Uncharacterized protein [Source:UniProtKB/TrEMBL;Acc:F7D1T1] [ENSECAT00000016026]	GGCGTCCCGGTCTACCACCAGACCCAGCAGAAGCAGGCACCCACCTGGCCAAGCAAATAA
A_69_P002561	-1.3087959	-0.38824013	1.3087959	down	DNAPK	Equus caballus DNA-dependent protein kinase catalytic subunit (DNAPK), mRNA [NM_001163858]	AAGTGAAGATCACAATATCCGTGCCCAAGAACTGGAGAGTGACCTTTCAGAAGAAGCTCA
A_69_P118866	-1.6757361	-0.74479496	1.6757361	down			GCTTTAGCATAGAATTTTACCAGTCGCGTATGATCAAAATCACGTTTGTAGTATCATATC
A_69_P038147	1.3070115	0.38627183	1.3070115	up	MSH5	Uncharacterized protein [Source:UniProtKB/TrEMBL;Acc:F6TBS7] [ENSECAT00000022079]	GAAACTGGATTTGGAAGATCCCAACCTGGACCTGGATATTTTCATGAGTCAGGAAGTGCT
A_69_P109948	-1.3941888	-0.47942594	1.3941888	down		CT02030B2D08 Equine Articular Cartilage cDNA Library Equus caballus cDNA clone CT02030B2D08, mRNA sequence [CX601800]	AGGCAGGCTGCCCTGACCAAAAATATCTGCCATGAATAAAGGTGCCTGAAATCCTGAAAA
A_69_P031671	2.8705776	1.5213411	2.8705776	up	LGALS3BP	lectin, galactoside-binding, soluble, 3 binding protein [Source:HGNC Symbol;Acc:6564] [ENSECAT00000000775]	AAGTCCGGCTACGTGGATCCCACCATCGGCTATGAAAACAAAGCGCTGATGCTCTGTGGG
A_69_P025713	6.8601513	2.7782404	6.8601513	up	ZNFX1	zinc finger, NFX1-type containing 1 [Source:HGNC Symbol;Acc:29271] [ENSECAT00000008632]	AGCCAATAACCTGATGAACTTTGAGGAGATCCAGAGGATGTTGTAGGAAGATGGCATACC
A_69_P098621	-1.9980968	-0.9986265	1.9980968	down		dual oxidase maturation factor 1 [Source:HGNC Symbol;Acc:26507] [ENSECAT00000009304]	GCTTCCTCTGAGACATGCTGTAAGGAGGAGCACCCCAGAGAGCCTGACTGTGCTCCTTAA
A_69_P112506	-1.3839282	-0.4687691	1.3839282	down		HL01015A1F03 Equine lymphocyte cDNA Library Equus caballus cDNA clone HL01015A1F03, mRNA sequence [DN505411]	TTGGGGGCTGTCTAGGACCCTAGCTCCCTCTGAAATAAAGTTTCTTCAACTTCCAAAAAA
A_69_P014986	1.4280356	0.514032	1.4280356	up	TMEM141	transmembrane protein 141 [Source:HGNC Symbol;Acc:28211] [ENSECAT00000019907]	TCATTCAGAGGAAGTTTCCGTACCCCTTTCAGTGGAACGTGCTGGTGGCCGTGGTTGCAG
A_69_P061386	4.378088	2.130301	4.378088	up		fibroblast growth factor 18 [Source:HGNC Symbol;Acc:3674] [ENSECAT00000020231]	ACTTCATGAAGCGCTACCCCAAGGGGCAGACGGAGCTGCAGAAGCCCTTCAAATACACCA
A_69_P117701	1.5299028	0.61344004	1.5299028	up			CTGTTATGCCTTTCAGTGCGTTACTATGGGAGGAACAACTAAAAAATAAAGACTTTCAAA
A_69_P030522	5.954974	2.5740952	5.954974	up	PARP14	poly (ADP-ribose) polymerase family, member 14 [Source:HGNC Symbol;Acc:29232] [ENSECAT00000026964]	GCTCAAAATCCTACTGACCTCTATGACACAGTCACAGATAACATGCAGAATCCAAGTTTA
A_69_P094846	1.3145705	0.39459157	1.3145705	up	AVPI1	arginine vasopressin-induced 1 [Source:HGNC Symbol;Acc:30898] [ENSECAT00000008381]	ATTCCCCTGGGGGTCCAGTGATGGACACTCAAGACTGCATCTCACCACTCCTGCTACCAA
A_69_P120601	-2.2221627	-1.1519644	2.2221627	down		TSA: Equus caballus contig07897.EqcaPBMC mRNA sequence. [JL623434]	GTCCAGTAATTTCAATCTGATCCTTACTTTGTCTTCATTGTGCTTATGCTGAATACTCCT
A_69_P024211	-1.4829007	-0.5684221	1.4829007	down	SLX4IP	SLX4 interacting protein [Source:HGNC Symbol;Acc:16225] [ENSECAT00000019651]	ACACTGGAAGATTATCTACAGTTCAGGGCAGCCCAGCCGAGAAAAGAAAGAAACGAAAGA
A_69_P112531	1.3662508	0.45022225	1.3662508	up		TSA: Equus caballus contig04261.EqcaPBMC mRNA sequence. [JL620183]	GCAGCCCCATAGCATATTTTTTGGCATATGAAAACTTACTGTTTGTTGAATAAAGTGCTT
A_69_P020936	-1.3431839	-0.4256568	1.3431839	down	C28H12orf73	chromosome 12 open reading frame 73 [Source:HGNC Symbol;Acc:34450] [ENSECAT00000001044]	GTATTTGCACTGACTCTTGCCCTTATAATTCTGGTTTATTTCTCTGAATAACCTTGACTA
A_69_P031496	-1.5739385	-0.6543791	1.5739385	down	LOC100055744	oxidoreductase-like domain containing 1 [Source:HGNC Symbol;Acc:27901] [ENSECAT00000012084]	GAGAACCTCAAGGCCTTCCTCAGGATGGAGATCCGGCTCCGAGTGAGGAGTGGAGGCTGA
A_69_P036976	1.4879452	0.57332134	1.4879452	up	TRIM38	tripartite motif containing 38 [Source:HGNC Symbol;Acc:10059] [ENSECAT00000026293]	CGGCCCTATTTCCAGGTTTATCAATATTCTCCTTTGTTCCTGCCTTCCCCGAATGAGTAA
A_69_P065381	-1.4525125	-0.5385506	1.4525125	down	MYL2	myosin, light chain 2, regulatory, cardiac, slow [Source:HGNC Symbol;Acc:7583] [ENSECAT00000008314]	AACCTGGACTACAAGAACCTGGTGCACATCATCACCCACGGGGAAGAGAAGGACTGAGGG
A_69_P018206	-1.3459243	-0.4285972	1.3459243	down		general transcription factor IIi [Source:HGNC Symbol;Acc:4659] [ENSECAT00000022482]	TGGGAAAATGACAGGGACAATGACAGGGATGACTCGCATCAGATTTTTTACGTATCAGCA
A_69_P014395	-1.3552314	-0.43853924	1.3552314	down		SWI5 recombination repair homolog (yeast) [Source:HGNC Symbol;Acc:31412] [ENSECAT00000024902]	GCTCCAAGGTTCCTGAAATGTCCCAGTGATACCTCTGTATGTGTATATATATCCTATTTG
A_69_P030316	-1.4904094	-0.5757086	1.4904094	down	PIGX	phosphatidylinositol glycan anchor biosynthesis, class X [Source:HGNC Symbol;Acc:26046] [ENSECAT00000027013]	TACACACCTCTTTAGTATGCTCTGTGACTCTGCTCATTACCATCCTGTGTTCGGCTTTGA
A_69_P030820	1.9487673	0.96256185	1.9487673	up	BOC	BOC cell adhesion associated, oncogene regulated [Source:HGNC Symbol;Acc:17173] [ENSECAT00000024296]	GTTTTTATAATTCTGGAGAGAGACGTAGGGATCCTCCCCATTGAGGTATGAGAGGGAAAA
A_69_P114431	-1.6825801	-0.7506752	1.6825801	down			CCTCACCAGGGCTCCACCAGGAGTCCTGGACTCATCAATAAATACAGTTACAGCAAAAAA
A_69_P089563	-1.8879155	-0.9167942	1.8879155	down	SYNPO2	synaptopodin 2 [Source:HGNC Symbol;Acc:17732] [ENSECAT00000019242]	CATCTTATTTTGTAGCACCAAGGCCGAAGTTCTCAGCCAAGAAAAGTGGTGTCACAGTTC
A_69_P095196	30.384033	4.9252415	30.384033	up		interferon-induced protein with tetratricopeptide repeats 1 [Source:HGNC Symbol;Acc:5407] [ENSECAT00000004408]	ACAGAAACCATGAGAATCCTTCAGTTCATTCACAAATTGAAAGCAGAAATGAATAAAGCC
A_69_P002595	-2.2912796	-1.1961535	2.2912796	down		ryanodine receptor 1 (skeletal) [Source:HGNC Symbol;Acc:10483] [ENSECAT00000016698]	ATAAACAAGGACGAGACAGAACACACGGGTCAGGAGTCTTATGTCTGGAAGATGTACCAA
A_69_P003711	1.3039703	0.382911	1.3039703	up	ADD3	Uncharacterized protein [Source:UniProtKB/TrEMBL;Acc:F7CCE0] [ENSECAT00000015130]	CAAAATCACCATCGAAGAAAAAGAAGAAATTCCGCACTCCTTCTTTTCTGAAAAAGAACA
A_69_P059947	-1.3341904	-0.41596448	1.3341904	down		fasciculation and elongation protein zeta 2 (zygin II) [Source:HGNC Symbol;Acc:3660] [ENSECAT00000010650]	CCACCATCTGTTGAAGATCTTCAAATATTAACGAAAATTCTTCATGCCATGAAAGAGGAC
A_69_P045666	1.5047741	0.5895469	1.5047741	up		cytochrome c oxidase subunit VIIa polypeptide 1 (muscle) [Source:HGNC Symbol;Acc:2287] [ENSECAT00000011798]	TTCCCCCACAAGAAGTGAGACCAAGAAGCCTACAGGACCTGAAACAGTATCAATAAACGT
A_69_P033089	2.3710165	1.2455057	2.3710165	up	TTC25	Uncharacterized protein [Source:UniProtKB/TrEMBL;Acc:F6T4B2] [ENSECAT00000008378]	ATGCCAACAAGGGCATCATTGAAGAGCTGAAGAAAACCAACTATAAAGAGATGCTCAAAG
A_69_P106211	1.5556058	0.63747644	1.5556058	up		CT02031B2E08 Equine Articular Cartilage cDNA Library Equus caballus cDNA clone CT02031B2E08, mRNA sequence [CX602153]	ACCGCTTTCTAGTCCTTTAAATCCTAAAGGCAAACTTTTGGGGGATAAGGAAGGCTGGGA
A_69_P113925	-1.6353337	-0.7095851	1.6353337	down	GPC4	PREDICTED: Equus caballus glypican 4 (GPC4), mRNA [XM_001490604]	TGAAATATCGGGGGCTGTTGTAAACAGAGGCTTAATTTTATTAGAAGTAGCCAGTTATTT
A_69_P098446	1.6287049	0.7037252	1.6287049	up	TNFAIP8L3	tumor necrosis factor, alpha-induced protein 8-like 3 [Source:HGNC Symbol;Acc:20620] [ENSECAT00000004628]	ATCAATAAATTGCTAGATGAGAAAGTCCTTTGAATGTCTTCCCTCCTCTTGGACTTTGCT
A_69_P047201	1.3790535	0.46367845	1.3790535	up	BCAT2	branched chain amino-acid transaminase 2, mitochondrial [Source:HGNC Symbol;Acc:977] [ENSECAT00000012050]	GAGGAGCTGAAGGCGATTCAGTATGGAACAGGAGCCCACGAGTGGATGTTCCCAGTGTGA
A_69_P092567	2.092233	1.0650434	2.092233	up	IL13RA1	interleukin 13 receptor, alpha 1 [Source:HGNC Symbol;Acc:5974] [ENSECAT00000020642]	TTTGGAGACCAGAATGATGATACCCTGCACTGGAAGAAGTATGACATCTATGAGAAGCAA
A_69_P005404	1.3599179	0.44351953	1.3599179	up		Equus caballus glucocorticoid receptor beta (GR) mRNA, 3' UTR. [AY550007]	CCACACATTTGTACTGAATTGGCAGTAAATGTTAGTTAGCCATTTACAGCAATGCCAAAT
A_69_P036471	-1.3914609	-0.4766004	1.3914609	down		Uncharacterized protein [Source:UniProtKB/TrEMBL;Acc:F6TLD9] [ENSECAT00000016290]	AACAAGAACAGCAGCTACTTCGTCGAGTGGATCCCCAACAACGTGAAGACGGCCGTGTGC
A_69_P107697	-1.5294003	-0.6129661	1.5294003	down	TPPP3	tubulin polymerization-promoting protein family member 3 [Source:HGNC Symbol;Acc:24162] [ENSECAT00000007216]	AAGCTGCTGCTCTGGCCAAGTGCCTAATTCTTACCTAGACCTCAATAAAGATAGCTTTTT
A_69_P117221	2.4390826	1.2863386	2.4390826	up		CT02032B2B05 Equine Articular Cartilage cDNA Library Equus caballus cDNA clone CT02032B2B05, mRNA sequence [CX602461]	TCGGCAAAATGTGGAGTGTATGTTCTTTTCACAGTAATATATGCCTTTTGTAACTTCACT
A_69_P042696	2.4019387	1.2641993	2.4019387	up	LOC100069633	signal transducer and activator of transcription 1, 91kDa [Source:HGNC Symbol;Acc:11362] [ENSECAT00000010206]	ATTGATTTCTGTGTCTGAAGTTCACCCTTCTCGACTTCAGACTACAGACAACCTTCTTCC
A_69_P043112	-1.4584727	-0.5444584	1.4584727	down	FASTKD2	FAST kinase domains 2 [Source:HGNC Symbol;Acc:29160] [ENSECAT00000009137]	GTCAATAATTGGGAGATGGAAAAACTAGAGATGGAGGATGCAGTCACATTTCTGAAGACT
A_69_P000751	-2.082254	-1.058146	2.082254	down	IL18	Equus caballus interleukin 18 (interferon-gamma-inducing factor) (IL18), mRNA [NM_001082512]	CAGGACATGATGATAAGATACAGTTTGAGTCTTCACTGTATAAAGGATACTTTCTAGCTT
A_69_P001351	57.294487	5.8403244	57.294487	up	CXCL10	Equus caballus chemokine (C-X-C motif) ligand 10 (CXCL10), mRNA [NM_001114940]	TTACTGAAAGCAATTAGCAAGCAAAGGTCTAAAAGATCTCCTCGAACACTGAGAGAAGTA
A_69_P027366	-1.8726963	-0.9051169	1.8726963	down	KIF24	kinesin family member 24 [Source:HGNC Symbol;Acc:19916] [ENSECAT00000011099]	ATTTTGTGACCCAGCTGGATGAAATCATGGCTCTGAAATCCAAGTGCATCCAGAGTCTGA
A_69_P081508	1.8353008	0.8760165	1.8353008	up	CMTM4	CKLF-like MARVEL transmembrane domain containing 4 [Source:HGNC Symbol;Acc:19175] [ENSECAT00000019547]	CAAGTTTTCTTTCCCTCGTCACGTCAGATTTTCATGTGATTAAGTTGAATTTTGTCCTCT
A_69_P043674	-2.7872567	-1.4788458	2.7872567	down		TSA: Equus caballus contig16160.EqcaPBMC mRNA sequence. [JL631272]	GAAAGCAGTTCTCACAAACACGCACACTTAGCAAAAGGAAATAACCAGAAAAGAAAGAAC
A_69_P002212	-2.505404	-1.3250433	2.505404	down	HSPB3	heat shock 27kDa protein 3 [Source:HGNC Symbol;Acc:5248] [ENSECAT00000004444]	AAGCTTCACCCGACAGTATAAACTGCCAGATGGCATTGAAACCAAAGATTTGTCCGCGAT
A_69_P114240	3.3471417	1.7429297	3.3471417	up		HL02018A1A08 Equine placenta cDNA Library Equus caballus cDNA clone HL02018A1A08, mRNA sequence [DN510002]	TTTTATATTGGTTGCAGCAGCGTGAGCGACACATATTATTAAAGAGGATTTGAGAAGGAA
A_69_P102587	2.509678	1.3275023	2.509678	up	ABCA1	PREDICTED: Equus caballus ATP-binding cassette, sub-family A (ABC1), member 1 (ABCA1), mRNA [XM_001493790]	GAGATTCCTGCCTTTGCTTCTTTTGGACACTCTGGAAACCTTATTAACAACTGTGAATAT
A_69_P111496	-1.508566	-0.5931778	1.508566	down		CT02039B2D02 Equine Articular Cartilage cDNA Library Equus caballus cDNA clone CT02039B2D02, mRNA sequence [CX604874]	CCTTTGGGACTTCTCAGGACACTGACAATTTGTACACTACAAGTTGACTTTATTTATTTA
A_69_P041876	-1.4426835	-0.5287548	1.4426835	down	ACVR1	activin A receptor, type I [Source:HGNC Symbol;Acc:171] [ENSECAT00000020271]	GGGAAAATGCATTTTCTTCGGAATTATCCATTACGTGCATTTAAACTCTGCCAGAAAAAA
A_69_P085336	2.853116	1.5125384	2.853116	up		MOB kinase activator 3C [Source:HGNC Symbol;Acc:29800] [ENSECAT00000025642]	ATATTTGGGAAATGTGGATGTGGCTGAGTTGATGGCAAGAAAGGTACAAGAGAGTGATCA
A_69_P083852	-1.5837713	-0.6633641	1.5837713	down	SLAIN2	SLAIN motif family, member 2 [Source:HGNC Symbol;Acc:29282] [ENSECAT00000025177]	AACATAAGTTCTTTTCCTATCAGTCAAAGACATTCTGTAAGTTGGCAAAGGAAACTGAGA
A_69_P076797	-2.6433532	-1.4023693	2.6433532	down		AKNA domain containing 1 [Source:HGNC Symbol;Acc:28398] [ENSECAT00000021432]	TCTTTGGATCACGCCCTAAGGACGGCAACCACTTTGAAACAAACTACTGATCAAATGATT
A_69_P027726	1.7391033	0.79834366	1.7391033	up	BRD4	bromodomain containing 4 [Source:HGNC Symbol;Acc:13575] [ENSECAT00000024048]	TAGGTGACTTCTGACTTTGATTTTCTGGCAAAACGTTGACTCTCCATAGTGTTAGGGGCG
A_69_P000041	2.809309	1.4902153	2.809309	up	LOC100056062	Equus caballus MHC class I antigen 9.2 (LOC100056062), mRNA [NM_001123381]	ACGTGCAGACTGCAAACAGTGACAGTGCCCAAGGCTCTGATGCATCTCTCACGCAGAAAG
A_69_P113301	1.762639	0.8177371	1.762639	up		HL020008000_PLATE_G06_47_050 Equine placenta cDNA Library Equus caballus cDNA clone HL020008000_PLATE_G06_47_050, mRNA sequence [DN508250]	GTGTAATCGGCCAAGTCTTTCAAAGTCTTCTATTTTCCCCATACTTCATATTTTAAGCAA
A_69_P012799	-1.5494102	-0.6317191	1.5494102	down	RUSC2	RUN and SH3 domain containing 2 [Source:HGNC Symbol;Acc:23625] [ENSECAT00000026463]	GAAGAGGGAGGAGGAGCCCAGGCTTCTGTTTATGTATTTTATTTATTTATTTATTACACC
A_69_P069470	1.4144895	0.5002815	1.4144895	up	SRPR	signal recognition particle receptor (docking protein) [Source:HGNC Symbol;Acc:11307] [ENSECAT00000015684]	ACGTGCTTTAGAGTATGAGCATCTTGTCTTCAGCATAGTACAAAGGCAGAGTGAGAGGAG
A_69_P111851	-1.3091556	-0.38863656	1.3091556	down		CT02041B1B07 Equine Articular Cartilage cDNA Library Equus caballus cDNA clone CT02041B1B07, mRNA sequence [CX605468]	GCCAAGGAAAGAACTTCTCTGTTTTATTGGGGTCTCTCAATTTACTTTTCATATGTTCAA
A_69_P086828	-1.3176708	-0.39799	1.3176708	down	MTFR1L	mitochondrial fission regulator 1-like [Source:HGNC Symbol;Acc:28836] [ENSECAT00000008972]	CTCTGAGGTTCTAAGAAGGAAGTTTGCTCTGAAGGAAGAAGATATCAGTAGAAAAGGAAA
A_69_P093612	-1.5352969	-0.61851764	1.5352969	down	MPP1	membrane protein, palmitoylated 1, 55kDa [Source:HGNC Symbol;Acc:7219] [ENSECAT00000010186]	ATTTGGAACTCCATTCGCCTTGCTGTAAGACAAACAGGGTCACTCCAGCTAGTTTTGTGT
A_69_P120749	-1.3870357	-0.47200492	1.3870357	down	TMEM254	transmembrane protein 254 [Source:HGNC Symbol;Acc:25804] [ENSECAT00000014245]	TTTGGGATAGCATCTCTCTCCATCTTGATTGCTTACAGACCAAAACACCAAAAACAAACT
A_69_P023659	1.3105441	0.39016598	1.3105441	up	TRAF3	TNF receptor-associated factor 3 [Source:HGNC Symbol;Acc:12033] [ENSECAT00000014786]	CTGGGGTAGCTGGACATGTCAGCATGTTAAGTAAAAGAGGAATTTATGAATTAATAATGC
A_69_P041491	2.0622232	1.0442004	2.0622232	up	STEAP3	STEAP family member 3, metalloreductase [Source:HGNC Symbol;Acc:24592] [ENSECAT00000006653]	CACACACGTGCGTGTGATGTATATGTTCCTATATATTTCATATGTATAACAGGATTTGCA
A_69_P109946	-1.3999829	-0.4854093	1.3999829	down		CT02030B2D08 Equine Articular Cartilage cDNA Library Equus caballus cDNA clone CT02030B2D08, mRNA sequence [CX601800]	GCAGGCTGCCCTGACCAAAAATATCTGCCATGAATAAAGGTGCCTGAAATCCTGAAAAAA
A_69_P033062	14.508269	3.8588035	14.508269	up		DEXH (Asp-Glu-X-His) box polypeptide 58 [Source:HGNC Symbol;Acc:29517] [ENSECAT00000012002]	TCCCTGCGAAGGCCACTTCTATTTTTTGAGGCTCCCCATAAATTAAAAGTAAAGAAATGG
A_69_P095954	-1.4276161	-0.5136081	1.4276161	down	PPIF	peptidylprolyl isomerase F [Source:HGNC Symbol;Acc:9259] [ENSECAT00000009285]	AAATAGAATCTTTTGGGTCCAAGAGTGGGAAGACATCCAAGAAGATTGTCATCACAGACT
A_69_P042733	-1.3593558	-0.44292313	1.3593558	down	SLC39A10	solute carrier family 39 (zinc transporter), member 10 [Source:HGNC Symbol;Acc:20861] [ENSECAT00000006665]	GAATTTAGGATTGCTGTTTGGATTTGCCACCATGCTAGTGATTGCCCTCTATGAAGACAA
A_69_P092146	-1.8194735	-0.86352104	1.8194735	down		Uncharacterized protein [Source:UniProtKB/TrEMBL;Acc:F6QUL1] [ENSECAT00000010730]	GTTGTGTTTTTCAGATTTTGTTAGCAGGAGAATTTTACCTATTGCATGGAAAGATGCTCA
A_69_P001491	1.3409771	0.42328453	1.3409771	up	LUM	Equus caballus lumican (LUM), mRNA [NM_001081780]	GACTACATACAAATGGGTGTTTACTGTCTTGAGCAAACCATCTCAATTTTTAAATGCTCA
A_69_P077336	-1.433714	-0.51975733	1.433714	down	SSX2IP	synovial sarcoma, X breakpoint 2 interacting protein [Source:HGNC Symbol;Acc:16509] [ENSECAT00000013730]	CTGCGAATAAAGGAATGTATAGATGTTTGGATGGAAACAAAAGCACTAGAATGAGTTTCC
A_69_P114821	-1.5833457	-0.66297626	1.5833457	down		HL02021B2F03 Equine placenta cDNA Library Equus caballus cDNA clone HL02021B2F03, mRNA sequence [DN511071]	GTTGTGTGAGCGCAAATGGCATGCGGTGAATATTTCTCCTAAGAATGTAATAAAATAAAA
A_69_P102056	-1.3697761	-0.45394012	1.3697761	down	SMARCC1	PREDICTED: Equus caballus SWI/SNF related, matrix associated, actin dependent regulator of chromatin, subfamily c, member 1 (SMARCC1), mRNA [XM_001495384]	AAATTGATCAAGAAAGCCTAATCTCCCCTCTTATTCAGTGAATAAATGGAACATCGTTTC
A_69_P054416	2.681701	1.4231484	2.681701	up	USP15	ubiquitin specific peptidase 15 [Source:HGNC Symbol;Acc:12613] [ENSECAT00000024728]	GGGAGTTTCAGATAAGCGAATGTAAATCCTTTATCAGATTTTAACTTGTGCAGTACTTGA
A_69_P008951	-1.6775364	-0.7463441	1.6775364	down	DEPDC7	DEP domain containing 7 [Source:HGNC Symbol;Acc:29899] [ENSECAT00000002686]	CCAAAGAGAAGAAAAAATTGCTAGGTCAGTTCTATAAGTGTCACCCAGATATCTTTATTG
A_69_P083215	-1.3980188	-0.48338377	1.3980188	down		Uncharacterized protein [Source:UniProtKB/TrEMBL;Acc:F6TBD0] [ENSECAT00000002285]	TGAAAATGGATGATTTTGGTGCCGTGCCCTTTACAGAACTTGTGGTGCAAAGCACCACTT
A_69_P063721	-1.3360293	-0.41795158	1.3360293	down	BTF3	basic transcription factor 3 [Source:HGNC Symbol;Acc:1125] [ENSECAT00000023173]	ATTTTTAAGCCCAAGCCCTTTGGACACTGCAGCTCTTTTCAGTTTTGCTTAGACACGACT
A_69_P039791	-2.0150526	-1.0108175	2.0150526	down	SGCG	sarcoglycan, gamma (35kDa dystrophin-associated glycoprotein) [Source:HGNC Symbol;Acc:10809] [ENSECAT00000023082]	GGATCACCTGCCTCATTTTAGTGAGCTTTAAATGCTGAACTCACGCCTTCACACTTAGAA
A_69_P113399	-1.3080511	-0.38741887	1.3080511	down		HL020011000_PLATE_A05_33_035 Equine placenta cDNA Library Equus caballus cDNA clone HL020011000_PLATE_A05_33_035, mRNA sequence [DN508425]	CCTGAGGCACTCTACACAAGCTTGTTTTTTCTGTCTTGTGAGTGTACTTGGTAATTAAAA
A_69_P049711	4.8820596	2.28749	4.8820596	up		nuclear receptor coactivator 7 [Source:HGNC Symbol;Acc:21081] [ENSECAT00000015085]	ATACTTTCCAAAAAGGAAGACTTCATAGTTCAGGACCTCGAGGTATGGACATTCGAGTGA
A_69_P111996	1.4881879	0.57355666	1.4881879	up		CT02042A2G03 Equine Articular Cartilage cDNA Library Equus caballus cDNA clone CT02042A2G03, mRNA sequence [CX605779]	GTGTGTGTGTGTGTTTTAAACTACCTTTGGTTGCATAAAATGGATAAAGAATAGTGCTCT
A_69_P025715	7.529995	2.912649	7.529995	up	ZNFX1	zinc finger, NFX1-type containing 1 [Source:HGNC Symbol;Acc:29271] [ENSECAT00000008632]	GTAGCCAATAACCTGATGAACTTTGAGGAGATCCAGAGGATGTTGTAGGAAGATGGCATA
A_69_P055081	-1.7372494	-0.79680485	1.7372494	down	CAV3	caveolin 3 [Source:HGNC Symbol;Acc:1529] [ENSECAT00000021958]	TTAAGAGCTACCTGATCGAGATCCAGTGCATCAGCCACATCTACTCCCTCTGCATCCGCA
A_69_P108087	1.6904142	0.7573768	1.6904142	up		CT02040B2C01 Equine Articular Cartilage cDNA Library Equus caballus cDNA clone CT02040B2C01, mRNA sequence [CX605210]	AACCAATGCACGAAACTTTTGCATGTTCTTCTGAAACAGTACTGCTTCCACGTTCTGTCT
A_69_P104196	1.7889454	0.83910936	1.7889454	up		TSA: Equus caballus contig02590.EqcaPBMC mRNA sequence. [JL618730]	TCTATGATGTTGGGCGTGCCTAGAATGAATCTGTATTCTTTTGCAAGTAGATAAAACAAT
A_69_P103831	11.375223	3.507823	11.375223	up	TMEM140	PREDICTED: Equus caballus transmembrane protein 140 (TMEM140), mRNA [XM_001500540]	AGCAAATGATCGCCTCATTCTATGCCTGTCAAAAGCCACACTGAATACAGAGGCAGAAAT
A_69_P032364	-2.0209727	-1.0150499	2.0209727	down	C11H17orf58	chromosome 17 open reading frame 58 [Source:HGNC Symbol;Acc:27568] [ENSECAT00000018026]	TAAAAAGAACCACCCTGGCATTTCTGGACCGTAAGAGACTTGGAATTCGGCAACAAGACA
A_69_P123392	-2.3593707	-1.2384021	2.3593707	down		TSA: Equus caballus contig26079.EqcaPBMC mRNA sequence. [JL640016]	CTAATCATTTTACCTTCCTCTAAATTACCCAACATACGGTAAACAACATTTGTGCAGAGA
A_69_P111066	-1.6573486	-0.72887707	1.6573486	down		CT02037A1A07 Equine Articular Cartilage cDNA Library Equus caballus cDNA clone CT02037A1A07, mRNA sequence [CX603954]	GACCTTGAATTTCAGGCCCCTCTTATTCAATAAGAGTTTTGACAGTTCACCATTTAAAAA
A_69_P109281	-1.4207265	-0.5066289	1.4207265	down		TSA: Equus caballus contig04825.EqcaPBMC mRNA sequence. [JL620665]	GCAAGGCTGGTTTCCTGTGTTGATAAATTGCTTACATAAATCTCAATAAAACGAATCTGT
A_69_P088286	-1.6235862	-0.69918394	1.6235862	down	RHOBTB2	Rho-related BTB domain containing 2 [Source:HGNC Symbol;Acc:18756] [ENSECAT00000026069]	ACAACGTATGCCGGAAGTTCCCCCGAGACATGAAGGCCATGTCCCCAGAAAACCAGGAGT
A_69_P023104	-1.756261	-0.8125073	1.756261	down		TSA: Equus caballus contig24046.EqcaPBMC mRNA sequence. [JL638505]	TTTTCACACTTGAACTCATTTACCAAAAGAACTGTTGCTCCAGATTCCCCTTCGATCAAG
A_69_P081096	-1.9773431	-0.9835632	1.9773431	down	ZNF423	zinc finger protein 423 [Source:HGNC Symbol;Acc:16762] [ENSECAT00000000207]	AGACTAATGCTTTGATTGGATTTGCCAGTTCACCGGACAGTGATTAAAACTATGTAATGA
A_69_P016031	-1.8383163	-0.87838507	1.8383163	down	ASB5	ankyrin repeat and SOCS box containing 5 [Source:HGNC Symbol;Acc:17180] [ENSECAT00000017809]	AAGACTACACCTGATGCCACAGCTCCAGCTGCCAACGTTATTGCAGAATTTCTTACAGTA
A_69_P077437	1.4104223	0.49612722	1.4104223	up	FAM73A	family with sequence similarity 73, member A [Source:HGNC Symbol;Acc:24741] [ENSECAT00000016656]	GCTGTATAAGTAGTCATGGCCATGTTGTGTCCAGTAGCCTGTTGGAAGCCAAAGTACAAT
A_69_P002251	12.443353	3.6373034	12.443353	up	NFKBIZ	nuclear factor of kappa light polypeptide gene enhancer in B-cells inhibitor, zeta [Source:HGNC Symbol;Acc:29805] [ENSECAT00000012155]	GTATGTCTTGTGGACAAAAGATAGTTATAGCTGTTTGGTATCTGAAAATATGGCTGTGAT
A_69_P015645	1.4629577	0.54888815	1.4629577	up	MBOAT4	membrane bound O-acyltransferase domain containing 4 [Source:HGNC Symbol;Acc:32311] [ENSECAT00000003305]	GTGTCTTTCCCATGGTGTATTGTATTTTGCTTTTGCTATTAGCAAAGAGAAAGCACACAT
A_69_P096726	2.1353252	1.0944557	2.1353252	up	STARD5	StAR-related lipid transfer (START) domain containing 5 [Source:HGNC Symbol;Acc:18065] [ENSECAT00000023260]	AACGTGTCCCATTTTGAAGTTATCCAAAGCATCACTGATACGCTGTGCGTAACCAGAACC
A_69_P048531	-1.3100499	-0.3896218	1.3100499	down	ZNF135	zinc finger protein 135 [Source:HGNC Symbol;Acc:12919] [ENSECAT00000006228]	AGGAAAAGCCCTATGGGTGTAATGAATGTGGGAAATCCTTCAGTCACAGCTCATCACTCA
A_69_P109326	-2.1156902	-1.0811284	2.1156902	down		CT020026A10G09 Equine Articular Cartilage cDNA Library Equus caballus cDNA clone CT020026A10G09, mRNA sequence [CX600264]	TCAACATTGGTTTTAACTCATTTGATTGGTTTGAGCCCGGAACAGCCTACAGGGAAAAAA
A_69_P095541	-1.6948453	-0.76115364	1.6948453	down	TET1	Uncharacterized protein [Source:UniProtKB/TrEMBL;Acc:F6VLI3] [ENSECAT00000016139]	CATCATTGTCCATCTTTGGAAAAGCAAAGTTCATGCAACACAGTGGTGTTCAATGGCCAA
A_69_P117881	-1.783342	-0.8345834	1.783342	down			CCATTGAAGCCATTTACCTGACCCTAGAGCTTTTATCATAATTAAACATGATTATGGGTT
A_69_P012452	1.3837306	0.46856314	1.3837306	up	OPTN	optineurin [Source:HGNC Symbol;Acc:17142] [ENSECAT00000008224]	AACAGCAACAACGGAATATTCCAATTCATTCTTGCCCCAAATGTGGAGAAGTTCTGCCCG
A_69_P103886	1.563261	0.6445587	1.563261	up		LeukoS1_3_F10.g1_A023 Stimulated peripheral blood leukocytes S1 Equus caballus cDNA clone LeukoS1_3_F10_A023 5', mRNA sequence [CD467270]	GTTGTACTGTACCTTGTTTGGAAGGATGAAGGAATGAACTCTTTTTTGTTTTTTCCTAAC
A_69_P030712	-1.6306995	-0.70549095	1.6306995	down	B4GALT4	UDP-Gal:betaGlcNAc beta 1,4- galactosyltransferase, polypeptide 4 [Source:HGNC Symbol;Acc:927] [ENSECAT00000014045]	GGAGAACAGATGGGTTGAGCAGTTGTGTTTATAAATTACTCTCTGTGGATTATAATCCTC
A_69_P006727	76.3145	6.2538853	76.3145	up		Equus caballus chemokine (C-X-C motif) ligand 2 (CXCL2), mRNA. [Source:RefSeq mRNA;Acc:NM_001143955] [ENSECAT00000010991]	GTTCAGGTAGGGGAATGTATGTGTATATCTATTTTTGTACTGTTGAGAAGAATGTCAGTT
A_69_P120631	-2.145692	-1.101443	2.145692	down			ACTAAAAAGGATCGTTAAGACCGTTGCGCATGCTGTCCGTCACAATGCTAACAAAAGAGG
A_69_P080091	-1.4363073	-0.5223645	1.4363073	down	C4H7orf55	chromosome 7 open reading frame 55 [Source:HGNC Symbol;Acc:26946] [ENSECAT00000026536]	CGCAGTTAATTTACTGAACTTCCTACACTACACTGATTGATGTTCTTGATCTGCTTTTAA
A_69_P115471	-1.3206546	-0.40125325	1.3206546	down			GTCAGAGGTTTTATACTTTGGACTGACTGTGAAATTGATGGAAGGTATGTTTATTGTGTT
A_69_P037801	2.6574693	1.410053	2.6574693	up		Uncharacterized protein [Source:UniProtKB/TrEMBL;Acc:F6RHP4] [ENSECAT00000011411]	ATTGCTGGCTTGGTTCTCCTTGCAGCTGTGGTCACTGGAGCTGTGATCTGCAGGAGGAAG
A_69_P094391	1.4146962	0.50049233	1.4146962	up	MXI1	Uncharacterized protein [Source:UniProtKB/TrEMBL;Acc:F6QTL8] [ENSECAT00000003849]	ATTTTCAACACCAGCGAGAACTCGATGGAGAAGCACATCAACACTTTTCTGCAGAACGTG
A_69_P119108	-3.2782712	-1.7129352	3.2782712	down	MYF5	myogenic factor 5 [Source:HGNC Symbol;Acc:7565] [ENSECAT00000021416]	CATGTGCTATGAACTAAAAATCTAGTCTAGATCAGTTCTGCCAGGAGGGCCTATTACACA
A_69_P108592	-1.354765	-0.43804264	1.354765	down		CT020019B20A06 Equine Articular Cartilage cDNA Library Equus caballus cDNA clone CT020019B20A06, mRNA sequence [CX598035]	GTATCCCTCTCACTGGGTCCTTTCGTGATGCTCATTAAAACCTTTCCACTCCTTGAAAAA
A_69_P110386	1.6324798	0.7070651	1.6324798	up	CYLD	PREDICTED: Equus caballus cylindromatosis (turban tumor syndrome) (CYLD), transcript variant X2, mRNA [XM_005608256]	CGCTCTGATTTAGCCTTAATTTTGTTAAATTTTTTAGAGATGAATGAAGTGCTGCTGTGG
A_69_P104291	2.8192475	1.4953101	2.8192475	up		TSA: Equus caballus contig26127.EqcaPBMC mRNA sequence. [JL640061]	CCCATGTTTTCAAATGGAGTTGGAGTTGATTCATATTACAATATTTGTGTGCTAAACGTG
A_69_P057626	2.465482	1.3018698	2.465482	up	RNF13	Uncharacterized protein [Source:UniProtKB/TrEMBL;Acc:F6VWP7] [ENSECAT00000025072]	GACCTTCAGAGGGTGACTGCGTTATTTCCCTTTAAAATGTTTACTTAGGTATATAATTTG
A_69_P114406	-1.4330635	-0.5191026	1.4330635	down		HL02019B1B12 Equine placenta cDNA Library Equus caballus cDNA clone HL02019B1B12, mRNA sequence [DN510444]	CCCTCCCTTTGCCAAAGCAGTATCTATGCTCTTGACTAATAAAACATTTTCTGAAATTAA
A_69_P004116	-1.3549469	-0.4382362	1.3549469	down	GSN	Equus caballus gelsolin (GSN), mRNA [NM_001081953]	GAAGCCTTGACCTCTGCTAAGCGGTATATCGACACAGACCCAGCTCATCGCGATAGGCGT
A_69_P072881	1.5191078	0.6032243	1.5191078	up	ZDHHC13	zinc finger, DHHC-type containing 13 [Source:HGNC Symbol;Acc:18413] [ENSECAT00000015093]	CTGTTCCCCTTGGGTTTTATCTGTCTTCATGCTAGCGACTTTCCATTTCTCATGGTCAAC
A_69_P104365	-1.486341	-0.5717652	1.486341	down	DHRS11	PREDICTED: Equus caballus dehydrogenase/reductase (SDR family) member 11 (DHRS11), transcript variant X1, mRNA [XM_001501168]	TACCAGGGCCTGCCTCCCAAGTGGATTTCAGTATGATAATTAAAAGAGAAAAATCGCAAC
A_69_P036944	2.0536056	1.0381591	2.0536056	up	LRRC16A	leucine rich repeat containing 16A [Source:HGNC Symbol;Acc:21581] [ENSECAT00000026357]	TTATTTTTGTGTGAAGGTCATCCGTGCTGAAGTCTTCTTGTGCAGGGTGCTTTTGTTAGC
A_69_P079986	5.7250156	2.5172796	5.7250156	up	LOC100067491	Uncharacterized protein [Source:UniProtKB/TrEMBL;Acc:F6QB34] [ENSECAT00000019270]	ATGAACTCGTCCAGGAACATTTTTGTCTTTGGCTTCTCCATCTTCTGTGGGCTTACCGTT
A_69_P126027	1.3941196	0.47935435	1.3941196	up		TSA: Equus caballus contig00586.EqcaPBMC mRNA sequence. [JL617042]	CCACAAGGTTATTGTATAACTTGAGAACTGTCTACAAAGTTGAAAACTGCCCATTTTGAA
A_69_P106571	1.4000783	0.48550746	1.4000783	up	LDLR	PREDICTED: Equus caballus low density lipoprotein receptor (LDLR), mRNA [XM_005611937]	AGCCTGAGTGTCTTCCTGTGAGGGATGAAATTTCTTAAATGAACCATTTGGCTTAAAAAA
A_69_P116896	1.3085171	0.38793278	1.3085171	up		PREDICTED: Equus caballus melanoma antigen family D, 4 (MAGED4), mRNA [XM_003365657]	GTGTGCTTTTGTCGTGCTTTCATGTTTTTGGTATCAGTGTTACATTAAAGTTGCAAAATG
A_69_P037226	1.6537538	0.7257445	1.6537538	up		Histone H4 [Source:UniProtKB/TrEMBL;Acc:F6VFV9] [ENSECAT00000002444]	ATGGACGTGGTCTACGCTCTCAAGCGCCAGGGGCGCACTCTTTATGGCTTCGGCGGCTAA
A_69_P081267	3.3594642	1.7482312	3.3594642	up	LOC100630858	Metallothionein [Source:UniProtKB/TrEMBL;Acc:F6VKN2] [ENSECAT00000001640]	CCCTGACTTGATTGCTACATTCCTTTTTCTATGAAATGTTTGAGTGGCAATAAACTCATT
A_69_P018781	-1.6293668	-0.7043114	1.6293668	down	ATP2A1	Uncharacterized protein [Source:UniProtKB/TrEMBL;Acc:F6ZUA6] [ENSECAT00000014200]	ATCTCATTTCCAGTCATTTTGCTCGATGAAGTCCTCAAGTTCGTCGCTCGGAACTATCTG
A_69_P002506	-2.3892195	-1.2565393	2.3892195	down		Vitamin K-dependent protein C [Source:UniProtKB/Swiss-Prot;Acc:Q28380] [ENSECAT00000017498]	TACGGCGTTTACACTAAAGTCAGCCGCTACCTCGACTGGATCCATGGCCACATCAGGGCT
A_69_P041941	1.6053743	0.6829097	1.6053743	up	RBMS1	RNA binding motif, single stranded interacting protein 1 [Source:HGNC Symbol;Acc:9907] [ENSECAT00000021603]	GTGCATAAAACCCTTAAATTCATCTAGTAGCTGTTCCCCTGAACAGGTTTATTTTAGTAA
A_69_P081931	-1.4620425	-0.5479852	1.4620425	down	TXNL4B	thioredoxin-like 4B [Source:HGNC Symbol;Acc:26041] [ENSECAT00000022790]	AGGGGAAAACTGATTGTACAAAGTCCTATTGATCCCAAGAATATTCCTAAATATGACCTT
A_69_P000532	4.3008103	2.1046085	4.3008103	up	EDNRB	Equus caballus endothelin receptor type B (EDNRB), mRNA [NM_001081837]	TGGTGCCAATCATTTGAAGAAAAACAGTCCTTGGAAGACAAGCAGTCATGCTTAAAGTTC
A_69_P114238	3.2836108	1.7152832	3.2836108	up		HL02018A1A08 Equine placenta cDNA Library Equus caballus cDNA clone HL02018A1A08, mRNA sequence [DN510002]	TTATATTGGTTGCAGCAGCGTGAGCGACACATATTATTAAAGAGGATTTGAGAAGGAAAA
A_69_P008991	-1.3803916	-0.46507758	1.3803916	down	PDHX	pyruvate dehydrogenase complex, component X [Source:HGNC Symbol;Acc:21350] [ENSECAT00000008990]	AAAGCAAACCTAGAGAATCCTGCCAGGCTTATCTAGTCCTCAGAGAGAAGAAGTTGGTCT
A_69_P113921	-1.6126691	-0.6894505	1.6126691	down	GPC4	PREDICTED: Equus caballus glypican 4 (GPC4), mRNA [XM_001490604]	GGGGGCTGTTGTAAACAGAGGCTTAATTTTATTAGAAGTAGCCAGTTATTTATTAAAGCA
A_69_P119976	-1.3105557	-0.39017865	1.3105557	down	TIAM1	TSA: Equus caballus contig04716.EqcaPBMC mRNA sequence. [JL620571]	GCTGAAAGAAGGTCTATTTTTATGTTTTTAGGTCTATGAATGGAACGTTGTAAATGCCTG
A_69_P047397	-1.3776582	-0.462218	1.3776582	down		carnitine palmitoyltransferase 1C [Source:HGNC Symbol;Acc:18540] [ENSECAT00000016934]	CTTCATGGGGGATGACACGATCACCTTCCACATCTCCAGCAAAAAATCAAGCACAAAAAC
A_69_P097221	5.025442	2.3292506	5.025442	up	ALDH1A3	aldehyde dehydrogenase 1 family, member A3 [Source:HGNC Symbol;Acc:409] [ENSECAT00000009544]	AATATGCTCTGACCGAATACACCGAAGTGAAAACTGTCACCATCAAACTCGATGACAAGA
A_69_P038115	1.3510232	0.4340524	1.3510232	up	ABHD16A	abhydrolase domain containing 16A [Source:HGNC Symbol;Acc:13921] [ENSECAT00000014668]	ACCTAACCTTCCCCGACACACATCCTGCATTAAATGAATGGATTATCCCTAATAATTAAT
A_69_P119063	-1.7069796	-0.7714459	1.7069796	down	C11H17orf58	chromosome 17 open reading frame 58 [Source:HGNC Symbol;Acc:27568] [ENSECAT00000018026]	AAAGATTTAACCGCAAAAGGGATGGGCAAGTTCAAGGTGCAGTTCACACCCAATGTATTT
A_69_P006011	2.6766598	1.4204338	2.6766598	up	EQMHCB2	Equus caballus MHC class I heavy chain (EQMHCB2), mRNA [NM_001082506]	AGGAAGAAGTGCTCAGGTGAAAAAAGAGGGATTTATGTGCAGGCTGCAAACAGTGACAGT
A_69_P021867	-1.4140819	-0.49986574	1.4140819	down	ATXN10	ataxin 10 [Source:HGNC Symbol;Acc:10549] [ENSECAT00000007450]	CAAGATTTGATTGCAAAGATGGAGGAGCAGGGGCTGGCAGACGCATCTCTACTTAAAAAA
A_69_P055981	1.3615662	0.44526717	1.3615662	up	GMPPB	GDP-mannose pyrophosphorylase B [Source:HGNC Symbol;Acc:22932] [ENSECAT00000020595]	TTTCTTCGTCCTCAATAGTGATGTGATCTGTGATTTCCCCTTCCAAGCCATGGTGCAGTT
A_69_P107041	-2.2938492	-1.1977706	2.2938492	down	FBLN7	PREDICTED: Equus caballus fibulin 7 (FBLN7), mRNA [XM_001916548]	TACTCCTGATGGACATTTGGGTTGTTTCCAGTCCTTTGCTATTAAAAATATTGCAGCAAC
A_69_P094266	-2.1212733	-1.0849305	2.1212733	down	ABLIM1	actin binding LIM protein 1 [Source:HGNC Symbol;Acc:78] [ENSECAT00000026330]	TTTGACAAGTTACCTCTTTGGAGACGCAATGACCTGAAGAAAAAAGCGAAACTCTTCTAA
A_69_P104235	8.120628	3.0215914	8.120628	up		LeukoS3_7_F06.b1_A025 Stimulated peripheral blood leukocytes S3 Equus caballus cDNA clone LeukoS3_7_F06_A025 3', mRNA sequence [CD468788]	CATACCGTGTGTCGAAGTGTTGTAAAGTTATAGATCGAGCTAACAATGTTCAATGAAATA
A_69_P126376	-1.6259466	-0.7012799	1.6259466	down	CREM	cAMP responsive element modulator [Source:HGNC Symbol;Acc:2352] [ENSECAT00000011914]	GAAGCTTATAGAGGAACTTGAAACCTTGAAAGACATTTGCTCTCCTAAAACAGATTAGTA
A_69_P108906	-1.7906613	-0.8404925	1.7906613	down		TSA: Equus caballus contig26873.EqcaPBMC mRNA sequence. [JL640692]	GGATCTTTGAAAGGGGGAAAAAACCTGAACATTAACTATGAGCACATATTTGAGAGGAAA
A_69_P006571	2.4460707	1.2904661	2.4460707	up		Equus caballus MHC class I antigen (Eqca-N) mRNA, Eqca-N*00101 allele, complete cds. [M95409]	CCTGTTGCACTGAGTATTGATCATTTGCTTCCTTATTGAAAATATGAATCTGGATGTGAA
A_69_P104363	-1.4513563	-0.5374017	1.4513563	down	DHRS11	PREDICTED: Equus caballus dehydrogenase/reductase (SDR family) member 11 (DHRS11), transcript variant X1, mRNA [XM_001501168]	CCAGGGCCTGCCTCCCAAGTGGATTTCAGTATGATAATTAAAAGAGAAAAATCGCAACGA
A_69_P105441	-1.5330898	-0.6164422	1.5330898	down	SPARC	Equus caballus secreted protein, acidic, cysteine-rich (osteonectin) (SPARC), mRNA [NM_001143953]	AAAGCTGCTTCTTATTAATCATGCAAACACTCGCCATGATGTGAAGAGTTTGACAAATCT
A_69_P101543	1.6119323	0.6887911	1.6119323	up	MRPS6	mitochondrial ribosomal protein S6 [Source:HGNC Symbol;Acc:14051] [ENSECAT00000013068]	GTATTTCTTGGTGGATTTTTATGCACCACCAACAGCTGTTGAAAGCATAATGGAGTACTT
A_69_P042086	1.6551514	0.72696316	1.6551514	up	STK39	serine threonine kinase 39 [Source:HGNC Symbol;Acc:17717] [ENSECAT00000015189]	AACATTGACATTTAAGTTGGCCTCTGGCTGTGATGGAGCAGAGATTCCCGATGAAGTGAA
A_69_P105626	1.688599	0.7558267	1.688599	up			TTCCTTTGTGTGTGTGTGTGTCTGTTTGATTTTGACTCTAGCAACACAAAATCAATAGAT
A_69_P049966	-1.4482313	-0.53429204	1.4482313	down		HBS1-like (S. cerevisiae) [Source:HGNC Symbol;Acc:4834] [ENSECAT00000006393]	ACAAAAGCACGGGCGAAGTCACAAAGAAGAAGCCTAAATTGTTGACTAAAGGCCAGAACG
A_69_P115017	-2.0967898	-1.0681822	2.0967898	down		CT02032A1B11 Equine Articular Cartilage cDNA Library Equus caballus cDNA clone CT02032A1B11, mRNA sequence [CX602211]	ACTGGTGTTAAATGTTGTCTCCAGTGCAAACTCCATGTTCTAACATATGTAAGAAGCCAG
A_69_P063046	2.3693404	1.2444855	2.3693404	up	TRIM36	tripartite motif containing 36 [Source:HGNC Symbol;Acc:16280] [ENSECAT00000019193]	CATCTGATGTGACTTAGGATGAAGAATGTGAACAAAATAATGCCTTGGTGTTAATCTTTG
A_69_P001486	6.142267	2.6187713	6.142267	up	ISG12(A)	Equus caballus IFN stimulated gene 12(A) (ISG12(A)), mRNA [NM_001114146]	TGTGCCAAACGTTGCACCCCCAGAAGCAAATAAGGAATAAAATGAGTTGTGGCCACCCTT
A_69_P025756	2.7695694	1.4696617	2.7695694	up	RNF114	ring finger protein 114 [Source:HGNC Symbol;Acc:13094] [ENSECAT00000007411]	TTACGACACTTTTGTGGATTACGATGTGGACGAAGAGGACATGATGAACCAGGTGTTGCA
A_69_P108669	-1.8260436	-0.86872125	1.8260436	down	CDC42EP3	CDC42 effector protein (Rho GTPase binding) 3 [Source:HGNC Symbol;Acc:16943] [ENSECAT00000024281]	TGCAAAATAGACATTCTCAAATTCCAAAATGCCAGCCAAGACCCCCATTTACCTGAAAGC
A_69_P123781	-2.3534746	-1.2347922	2.3534746	down	KCNMB2	potassium large conductance calcium-activated channel, subfamily M, beta member 2 [Source:HGNC Symbol;Acc:6286] [ENSECAT00000009305]	GAGCAATAATGCAAAAGCTGTCCTATATGCAAACATGATGTCTTTATTATTCAGGAGAAG
A_69_P079991	-1.3183476	-0.39873078	1.3183476	down	CNOT4	CCR4-NOT transcription complex, subunit 4 [Source:HGNC Symbol;Acc:7880] [ENSECAT00000021792]	GAAACCTGGTTATAACCTGATGCTAAAACTAAAAACAAGGAAATGTACCTCTTTCTTCAG
A_69_P038031	2.1527438	1.1061766	2.1527438	up		Uncharacterized protein [Source:UniProtKB/TrEMBL;Acc:F6ZR75] [ENSECAT00000014949]	ATGAGCTATGCTCAGGCTGCAAGCAGTGACAGTGCCCAGGGCTCTGATGTGTCTCACACA
A_69_P109254	-1.3684062	-0.4524965	1.3684062	down		HL02020B1C05 Equine placenta cDNA Library Equus caballus cDNA clone HL02020B1C05, mRNA sequence [DN510718]	TGTTTGCTGTAGCTCCTGTCACTGTGTGCTGTAAGTTCAACTTCATCAATAAAAAGAATG
A_69_P020682	-1.8756235	-0.9073702	1.8756235	down	TMCC3	Uncharacterized protein [Source:UniProtKB/TrEMBL;Acc:F7AJN5] [ENSECAT00000012141]	TGTCGGCACCTTCTTTGCTGTGACTCTTCTTGCAATATTTTGTAAAAACTGGGACCATAT
A_69_P077097	-1.3913758	-0.47651216	1.3913758	down	RPAP2	RNA polymerase II associated protein 2 [Source:HGNC Symbol;Acc:25791] [ENSECAT00000007616]	ACTCCAATTCTGGGCATTCAGAAGCACTTTCAGGAAAATGTGGTGTTTACACAGTTTATA
A_69_P129131	2.6902716	1.4277518	2.6902716	up	BID	BH3 interacting domain death agonist [Source:HGNC Symbol;Acc:1050] [ENSECAT00000006674]	AACTTTATTAACCAGAACCTACTCACCTATGTGAGGAACTTAGTCAGAAATAGTATGGAT
A_69_P030076	-1.4031899	-0.48871022	1.4031899	down	EIF4A2	eukaryotic translation initiation factor 4A2 [Source:HGNC Symbol;Acc:3284] [ENSECAT00000023158]	ATTGAGACTTTCTACAATACTACAGTGGAGGAAATGCCAATGAATGTGGCTGACCTTATT
A_69_P098602	-1.8483948	-0.8862729	1.8483948	down	GATM	glycine amidinotransferase (L-arginine:glycine amidinotransferase) [Source:HGNC Symbol;Acc:4175] [ENSECAT00000014879]	CGTAAAAATTTGGTGAATGTGTTCCAAGACAAAAATTAGTCATTTGAGTAACTTGGCCAC
A_69_P017287	-1.352009	-0.43510485	1.352009	down	CCZ1	Uncharacterized protein [Source:UniProtKB/TrEMBL;Acc:F7AJ87] [ENSECAT00000012151]	ATTGGGTTGTTGGGAAAAAGTCTGATCAGCGGGAACTCTATGTTATTTTGAATCAAAAAA
A_69_P082951	28.318731	4.8236847	28.318731	up	HERC6	HECT and RLD domain containing E3 ubiquitin protein ligase family member 6 [Source:HGNC Symbol;Acc:26072] [ENSECAT00000020769]	CCTGATCCCTAAACTTGCTATGAGAATGTTTGCTTTTTACTGGATTATTTCCTGAACAAT
A_69_P004607	-1.962927	-0.9730065	1.962927	down	UCHL1	Equus caballus ubiquitin carboxyl-terminal esterase L1 (ubiquitin thiolesterase) (UCHL1), mRNA [NM_001081820]	TTTTATTCTGTTTAACAACGTGGATGGCCACCTCTATGAACTTGATGGGCGGATGCCTTT
A_69_P104364	-1.4943606	-0.57952833	1.4943606	down	DHRS11	PREDICTED: Equus caballus dehydrogenase/reductase (SDR family) member 11 (DHRS11), transcript variant X1, mRNA [XM_001501168]	ACCAGGGCCTGCCTCCCAAGTGGATTTCAGTATGATAATTAAAAGAGAAAAATCGCAACG
A_69_P103271	-1.4326617	-0.518698	1.4326617	down	LOC102149049	PREDICTED: Equus caballus leukocyte immunoglobulin-like receptor subfamily A member 6-like (LOC102149049), misc_RNA [XR_287861]	ATGTCTCGAGTGCTCCCTGTACAGGATGCTCCCTCCATTAAATTTGTATTTTCTCTCCCT
A_69_P017896	-2.4445937	-1.2895947	2.4445937	down	ACHE	acetylcholinesterase (Yt blood group) [Source:HGNC Symbol;Acc:108] [ENSECAT00000007046]	CATGGTGCACTGGAAGAACCAGTTTGACCATTACAGCAAGCAGGATCGCTGCTCCGACCT
A_69_P079677	1.9274983	0.94672966	1.9274983	up	POT1	protection of telomeres 1 [Source:HGNC Symbol;Acc:17284] [ENSECAT00000009237]	CAAAAATTGATGCATATCCGTGGTTGGAATGCTTCATCAAGTCATATAATGTCACCAATG
A_69_P054061	1.643954	0.71717	1.643954	up	ZC3H10	zinc finger CCCH-type containing 10 [Source:HGNC Symbol;Acc:25893] [ENSECAT00000013486]	AAGAGACTACAAGGAGTTGTCTTCTGAGAAAGGGTTGGGCTGGTGTGTTTTTTCTCACCT
A_69_P087493	4.466563	2.1591651	4.466563	up	DHRS3	dehydrogenase/reductase (SDR family) member 3 [Source:HGNC Symbol;Acc:17693] [ENSECAT00000014333]	ATTGTTAAATTGCTTCTCGAGTCTAATCAGCCTCAGCAGTGTGCATAGACTATTTCCGGG
A_69_P060221	-1.4251366	-0.5111002	1.4251366	down	TRIM54	tripartite motif containing 54 [Source:HGNC Symbol;Acc:16008] [ENSECAT00000002185]	AGATGAGAAGATCAATATATACTGCCTGAGCTGTGAAGTGCCCACTTGCTCTCTCTGCAA
A_69_P108471	1.9586972	0.9698944	1.9586972	up		CT02040B1F06 Equine Articular Cartilage cDNA Library Equus caballus cDNA clone CT02040B1F06, mRNA sequence [CX605159]	CAAGGCCAGGCAACACGAACAGTTGTATTTCAGAGAGTCCTCTCGATTTGTAAGTTATTT
A_69_P098181	1.3526132	0.43574935	1.3526132	up	RAB8B	RAB8B, member RAS oncogene family [Source:HGNC Symbol;Acc:30273] [ENSECAT00000012300]	CAGTTTCTTCCGTTGTTCGCTACTTTGATGAACTCTTTCTGAGAGACTGCAGCACACCTA
A_69_P109795	1.9647503	0.9743459	1.9647503	up		CT02029B2G07 Equine Articular Cartilage cDNA Library Equus caballus cDNA clone CT02029B2G07, mRNA sequence [CX601537]	ATGGTTGCAAACCATGCTGACTTAAGCTTCTGATGAAATGGAATGTGCTAATATAATGTT
A_69_P059173	1.5701573	0.65090907	1.5701573	up	MXD1	MAX dimerization protein 1 [Source:HGNC Symbol;Acc:6761] [ENSECAT00000011693]	GCACGTAAACTTCAGTGTACCACCTTCACCAAAATCAGCTTTGTAAAAGTTCCCAAGGAA
A_69_P090519	-2.2421887	-1.1649077	2.2421887	down		Uncharacterized protein [Source:UniProtKB/TrEMBL;Acc:F6Z1L7] [ENSECAT00000023688]	AGAGCCATGGAGTCCTTAGTTTCAGTCATGACAGATGAAGAAGGGGCAGAATAAATGTTT
A_69_P106142	1.3858964	0.4708195	1.3858964	up		TSA: Equus caballus contig27529.EqcaPBMC mRNA sequence. [JL641193]	GTGCATTGTACAAATTTTTCATTCCTTTTGCTCTTTGTGGTTGGATCTAACACTAACTGT
A_69_P086278	-1.4734062	-0.55915517	1.4734062	down		fibronectin type III domain containing 5 [Source:HGNC Symbol;Acc:20240] [ENSECAT00000020393]	ACAATCCCAATAACAACAAGGAAAAAACCAAGAGTGCGTCAGAAACCAGCACACCAGAGC
A_69_P091801	1.6016566	0.67956483	1.6016566	up		Uncharacterized protein [Source:UniProtKB/TrEMBL;Acc:F7CQE6] [ENSECAT00000007852]	GGAACCCTCATACACTGCTGATAGAGAAAGACAATCTCTAATAATGGTAAATAATCTAAC
A_69_P090347	2.2883198	1.1942887	2.2883198	up	SAT1	spermidine/spermine N1-acetyltransferase 1 [Source:HGNC Symbol;Acc:10540] [ENSECAT00000023615]	CATCTATCAACTTCTACAAAAGAAGAGGTGCTTCTGATCTGTCCAGCGAAGAGGGATGGA
A_69_P089556	-2.1039953	-1.0731316	2.1039953	down	MYOZ2	myozenin 2 [Source:HGNC Symbol;Acc:1330] [ENSECAT00000018474]	CTTACTGGCAAAGCCACTTACACTCTTCATTGGTAGCAATAATTTTATAGCAATTTAGCA
A_69_P032004	-1.6998109	-0.7653742	1.6998109	down	HN1	hematological and neurological expressed 1 [Source:HGNC Symbol;Acc:14569] [ENSECAT00000020042]	AACTGCACAACTTGAGCCTGACTGTACATCTTTTGGATTTGTTTCATTAAAAAAGAAGCA
A_69_P043316	-2.712966	-1.439871	2.712966	down		tumor protein D52 [Source:HGNC Symbol;Acc:12005] [ENSECAT00000014729]	ACAGAAGGCTTCAGCTGCTTTCTCATCTGTTGGATCAGTCATCACCAAAAAGCTGGAAGA
A_69_P012522	-1.9971128	-0.99791574	1.9971128	down	ATP5C1	ATP synthase, H+ transporting, mitochondrial F1 complex, gamma polypeptide 1 [Source:HGNC Symbol;Acc:833] [ENSECAT00000026648]	CCTGTTAGCAAGAACAATGTACTTCAGTTTCCTCAGCCTGGAAGTAAAGATGCAGAGGAA
A_69_P107382	1.6468192	0.7196822	1.6468192	up		CT020010A20H05 Equine Articular Cartilage cDNA Library Equus caballus cDNA clone CT020010A20H05, mRNA sequence [CX595154]	TGATGAGGTTCGCGTCGTCTTTGTTCCTGTTACTATTAAACTATCCGGGATAATCAAAAA
A_69_P047146	2.0938504	1.0661584	2.0938504	up	DBP	D site of albumin promoter (albumin D-box) binding protein [Source:HGNC Symbol;Acc:2697] [ENSECAT00000014919]	ATCCAGGTGCCAGAAGAGCAGAAGGATGAGAAGTATTGGAGCCGGCGGTACAAGAATAAC
A_69_P108180	7.385446	2.884685	7.385446	up		CT020017A10A01 Equine Articular Cartilage cDNA Library Equus caballus cDNA clone CT020017A10A01, mRNA sequence [CX597091]	GGAGGGGCACACAAAAAATACTGGTAATGTTTCATTTTTAAACTGTCGTGGTATATAGGT
A_69_P060407	-1.5379622	-0.6210201	1.5379622	down	NCOA1	nuclear receptor coactivator 1 [Source:HGNC Symbol;Acc:7668] [ENSECAT00000018980]	TTTTTCTGAGATTTTTGATATCTCAATCTGCAGCCATTCTTCAGGTCGTAGCATTTGGAG
A_69_P115164	2.8931415	1.5326369	2.8931415	up		Uncharacterized protein [Source:UniProtKB/TrEMBL;Acc:F6XA91] [ENSECAT00000025949]	CCATCCTTGTCTTAACTTCATGTTGCAATGAGTAGTAATGACTTGCTTCCTTATTGAAAA
A_69_P005178	5.260171	2.3951097	5.260171	up	FGF7	Equus caballus fibroblast growth factor 7 (FGF7), mRNA [NM_001163883]	ATTCTGTCGAACACAGTGGTATCTGAGGATTGATAAACGAGGCAAAGTCAAAGGGACTCA
A_69_P104256	1.5420345	0.624835	1.5420345	up		TSA: Equus caballus contig06644.EqcaPBMC mRNA sequence. [JL622288]	TACAGTTTATGTCAAGGGCATTAAAAAGCCTCCTGAAGTATAATCTTATCAAAGGGATAC
A_69_P076466	4.9991593	2.3216856	4.9991593	up	PPM1J	protein phosphatase, Mg2+/Mn2+ dependent, 1J [Source:HGNC Symbol;Acc:20785] [ENSECAT00000008213]	ATGGACTGTGGGATGTCACTAGTGACTGTGAGGTAGCCACCACGGTGGACAAGGTCCTGT
A_69_P104922	-1.3983965	-0.48377347	1.3983965	down	MAP1LC3B	TSA: Equus caballus contig01082.EqcaPBMC mRNA sequence. [JL617449]	AACAAAAATACCATGCTGAGAGGGGGACTTACATCCCACATTAGTGGGTGATCACTCTAT
A_69_P054417	2.7990937	1.4849598	2.7990937	up	USP15	ubiquitin specific peptidase 15 [Source:HGNC Symbol;Acc:12613] [ENSECAT00000024728]	GCTGGTGGTATCTATTGAAATGATGAAGTTACCCACCACATTAAACAGAAATCTGAGATG
A_69_P000457	1.8426037	0.8817458	1.8426037	up	B2M	Equus caballus beta-2-microglobulin (B2M), mRNA [NM_001082502]	AGGAAGCTGTACTGATCTTAATACAAATATTAGCTTCTTTATAACTCTACTTTGGCCGCT
A_69_P114127	-2.1240633	-1.0868268	2.1240633	down		HL02017A2D09 Equine placenta cDNA Library Equus caballus cDNA clone HL02017A2D09, mRNA sequence [DN509801]	AAATATTTCTCTTCTGAGCTATGTTTCCATCTGTGGTCCTGAAGAAGGTTCTTCTAACTC
A_69_P096374	-1.4438857	-0.5299566	1.4438857	down	C1H1orf198	chromosome 1 open reading frame 198 [Source:HGNC Symbol;Acc:25900] [ENSECAT00000013626]	GCACAGGTCAGCTCAAGTAATGTCGTCTTGAAGACAGGATTTGATTTTCTGGACAATTGG
A_69_P037106	1.6823758	0.75049996	1.6823758	up		histone cluster 2, H4a [Source:HGNC Symbol;Acc:4794] [ENSECAT00000007576]	TCTTTCTGGAGAACGTCATCCGGGACGCGGTCACCTACACCGAGCACGCCAAGCGCAAGA
A_69_P092161	-2.058661	-1.0417063	2.058661	down	LOC100630227	Uncharacterized protein [Source:UniProtKB/TrEMBL;Acc:F6TAR0] [ENSECAT00000002310]	GCAGTTAGCATTGACCCCCCTCACCATGACCATCATGATGAGTTTTGCCTTATGCCTTGA
A_69_P019210	-1.6914382	-0.7582505	1.6914382	down	SYT17	synaptotagmin XVII [Source:HGNC Symbol;Acc:24119] [ENSECAT00000009185]	TGATCCTTTCTACAACGAGTCCTTCAGCTTCAAAGTTCCCCAAGAAGAACTGGAAAATGC
A_69_P102186	-1.5242761	-0.60812426	1.5242761	down		TSA: Equus caballus contig06489.EqcaPBMC mRNA sequence. [JL622144]	TGGGTCAAACAATGTTCCCAACCTCAAATCTATCTCATTTCCACTTTAGCTACTTTTAGT
A_69_P001111	1.3677907	0.45184743	1.3677907	up	SFTPA1	Equus caballus surfactant protein A1 (SFTPA1), mRNA [NM_001081812]	GATCCACCTGCTCTGTGAGATGCTGTAACTCCTTTACAACAAAATGTATTTGTGTCTCTT
A_69_P104481	1.5755893	0.65589154	1.5755893	up		TSA: Equus caballus contig00639.EqcaPBMC mRNA sequence. [JL617082]	TCGTTGGGTACTCGTTTCGGAGGAGTAACTGACGTTCGGCACAGACGGACAGAAGTCGAA
A_69_P067336	1.4177889	0.5036427	1.4177889	up	SCAMP4	secretory carrier membrane protein 4 [Source:HGNC Symbol;Acc:30385] [ENSECAT00000008553]	TCTCCATGTCAGCTGCCCTGATGGCCGTCGTGATCATGAAGGTGCACAGGATCTATCGAG
A_69_P113821	-1.4483076	-0.53436804	1.4483076	down		HL02015A2C04 Equine placenta cDNA Library Equus caballus cDNA clone HL02015A2C04, mRNA sequence [DN509230]	TTGCTCCAACAATTGGGAACTATTCATGTGGATTGAAATGTGTTACATGTGCACTGATAT
A_69_P108650	1.4666553	0.5525298	1.4666553	up	SFT2D2	PREDICTED: Equus caballus SFT2 domain containing 2 (SFT2D2), mRNA [XM_005609721]	GGCTGCAGGATTACAGATACCTTAAAATTCACCACCTATCCTTAAACCTCATTTTCAGCA
A_69_P097402	-1.4009254	-0.4863801	1.4009254	down		HECT and RLD domain containing E3 ubiquitin protein ligase 2 [Source:HGNC Symbol;Acc:4868] [ENSECAT00000019649]	GAACGAAGATGTGGATTCATTTGCTTCAGACTCTACGCAGGATTATTTAACAGGACACTG
A_69_P004102	1.658169	0.72959113	1.658169	up	STAT-3	signal transducer and activator of transcription 3 (acute-phase response factor) [Source:HGNC Symbol;Acc:11364] [ENSECAT00000018255]	CTTTAGATTCATTGATGCAGTTTGGAAATAATGGTGAAGGTGCTGAGCCCTCAGCAGGAG
A_69_P002285	-1.6707202	-0.7404702	1.6707202	down	TIMP2	TIMP metallopeptidase inhibitor 2 [Source:HGNC Symbol;Acc:11821] [ENSECAT00000012352]	AGAGTTTAGACTGGTCCAGCTCTGACATCCCTTCCTGGAAACAGCATGAATAAAACAGTC
A_69_P116916	-1.3389474	-0.42109936	1.3389474	down		CT020015A20E11 Equine Articular Cartilage cDNA Library Equus caballus cDNA clone CT020015A20E11, mRNA sequence [CX596804]	TATATATTGTTCAGATTAGTCAGGTTTTATGGAATCCAGCACACAACCACAGTGACATTT
A_69_P112757	-1.3500458	-0.4330084	1.3500458	down		HL020002000_PLATE_D07_52_058 Equine placenta cDNA Library Equus caballus cDNA clone HL020002000_PLATE_D07_52_058, mRNA sequence [DN507817]	TCTCACGTGGCTTCACTTCCCCATGTGAACTAGAGACTCAGATCCCAATAAAATGCTGTT
A_69_P117447	2.7274728	1.4475648	2.7274728	up		HL01013A1D11 Equine lymphocyte cDNA Library Equus caballus cDNA clone HL01013A1D11, mRNA sequence [DN504727]	GGTGGAAATCTTTTGTTGTCATTCTTTTAAGATGGATGATACAGACAGAAATAAACGGTG
A_69_P059516	-2.1923382	-1.1324704	2.1923382	down		coiled-coil domain containing 88A [Source:HGNC Symbol;Acc:25523] [ENSECAT00000007818]	GACAAAGTACAAGAAAGCAGAAATTCAAAAAGCAGGTCTAGGGAGCAACAAAGCTCCTAA
A_69_P112920	-1.3753831	-0.45983362	1.3753831	down		HL01019A2H06 Equine lymphocyte cDNA Library Equus caballus cDNA clone HL01019A2H06, mRNA sequence [DN506859]	TGCCTGGAATCAGTGTTATTGCATCTGATCAAACTTCTGCAGAAATAAAGTGAGAATAAT
A_69_P103319	1.3973227	0.48266524	1.3973227	up		LeukoN1_2_H11.g1_A023 Unstimulated peripheral blood leukocytes N1 Equus caballus cDNA clone LeukoN1_2_H11_A023 5', mRNA sequence [CD465252]	AGCAGGTTTTTGCTTCCTACAAACTTTGTTTTATAGGAATAGAGGAAGAAAGAATGAGCT
A_69_P019711	-1.3435158	-0.4260133	1.3435158	down	ZNF205	zinc finger protein 205 [Source:HGNC Symbol;Acc:12996] [ENSECAT00000010116]	AACCTGCACCGGCACGAGAAGATCCACACCACTGGGCCTAAGGCTCTGGCCATGCTGATG
A_69_P089561	-1.8811344	-0.9116029	1.8811344	down	SYNPO2	synaptopodin 2 [Source:HGNC Symbol;Acc:17732] [ENSECAT00000019242]	TCTTATTTTGTAGCACCAAGGCCGAAGTTCTCAGCCAAGAAAAGTGGTGTCACAGTTCAG
A_69_P116996	8.308492	3.0545866	8.308492	up	LOC100630497	PREDICTED: Equus caballus uncharacterized LOC100630497 (LOC100630497), misc_RNA [XR_287819]	CTGGAAAGATGACCGCAAGAAGTTGATTTTTTATCTACCAGAAGTTTTCTTCGCTGTGTT
A_69_P016576	1.5168692	0.60109663	1.5168692	up	IFNAR2	Uncharacterized protein [Source:UniProtKB/TrEMBL;Acc:F6YGY5] [ENSECAT00000003379]	GAAAAGAGCGACACTGCCGAGTCGGATGTTGACATAGGGGATGGTTATATAATGAGATGA
A_69_P129501	3.5694003	1.8356817	3.5694003	up		HL01016A1F05 Equine lymphocyte cDNA Library Equus caballus cDNA clone HL01016A1F05, mRNA sequence [DN505746]	ACACTAACGTCTCCGCTAAGCTCTTGGACTTTGCATTTATTTATACAGTGCCTTGCCCTG
A_69_P074156	-1.9733484	-0.98064566	1.9733484	down	VASH2	vasohibin 2 [Source:HGNC Symbol;Acc:25723] [ENSECAT00000016670]	CTTTCTGTTCACGTTTCATCTGATTTTTAACCCGAGTCTGGCCTTGATTCTGAAGGATGC
A_69_P028424	-1.3516601	-0.4347324	1.3516601	down	CWC27	CWC27 spliceosome-associated protein homolog (S. cerevisiae) [Source:HGNC Symbol;Acc:10664] [ENSECAT00000000716]	TGGTGCTGTTGCAGAATACAGACGAGAAAAGCAAAAGTATGAGGCTTTGAGGAAGCAGCA
A_69_P061614	1.5166221	0.60086167	1.5166221	up	EBF1	early B-cell factor 1 [Source:HGNC Symbol;Acc:3126] [ENSECAT00000007984]	TGTTGTGACAAGAAAAGCTGTGGCAACCGAAATGAGACTCCCTCAGATCCAGTGATAATT
A_69_P034867	-1.4741136	-0.55984765	1.4741136	down	SSH2	slingshot protein phosphatase 2 [Source:HGNC Symbol;Acc:30580] [ENSECAT00000015910]	GCAGAACTCACCCCCTTAGGAGACTGAAAAAAGCAAATGATAAAAAACGGACAACCAACC
A_69_P055741	1.9078361	0.9319372	1.9078361	up	PARP3	poly (ADP-ribose) polymerase family, member 3 [Source:HGNC Symbol;Acc:273] [ENSECAT00000019837]	TAAAACATACGGGCAACAACTACAGGTGCCCTGCTCTTCAACATGTTTGGAAAGTGAACC
A_69_P111936	1.8206131	0.8644244	1.8206131	up		CT02042A1B03 Equine Articular Cartilage cDNA Library Equus caballus cDNA clone CT02042A1B03, mRNA sequence [CX605638]	TTAGTCCCTGCTCTGTGCTGGTCAGAGGTTAATAAAACACGGTTCTGGGTGTTTAAAAAA
A_69_P109011	-1.3359436	-0.41785914	1.3359436	down		HL01016B1A07 Equine lymphocyte cDNA Library Equus caballus cDNA clone HL01016B1A07, mRNA sequence [DN505861]	AGTCTCCCCTTATTCTTTGGATCTCTGCTACCTGTTTTCAAAAGAGAAATTGATGAGTTT
A_69_P117121	-1.3373632	-0.41939142	1.3373632	down		HL01016B1F11 Equine lymphocyte cDNA Library Equus caballus cDNA clone HL01016B1F11, mRNA sequence [DN505917]	TGCAGAGGGGGTTTCTCACCCCACCAATGACCCGAGACACAAATGTGCAATTAAAAGAGT
A_69_P083416	-1.404042	-0.4895861	1.404042	down	ANKRD17	ankyrin repeat domain 17 [Source:HGNC Symbol;Acc:23575] [ENSECAT00000007555]	GAAGAAAACTAGAAGAAATCGAAGCCAAAAATAAAGAGAACTTTGAACTCCAAGCTGCTC
A_69_P001122	-2.0594263	-1.0422425	2.0594263	down	BDNF	Equus caballus brain-derived neurotrophic factor (BDNF), mRNA [NM_001081787]	GCGGTTCATAAGGATAGACACTTCCTGTGTATGTACATTGACCATTAAAAGGGGAAGATA
A_69_P106704	2.3112483	1.2086723	2.3112483	up		CT020006B10G01 Equine Articular Cartilage cDNA Library Equus caballus cDNA clone CT020006B10G01, mRNA sequence [CX593833]	TGAGGGTTTTCTAAGAAATTGCTAACAGAGCACTTTTGGACGATGCTATCCCAGCAGAAA
A_69_P108118	-1.8070407	-0.853629	1.8070407	down		CT020015B10H11 Equine Articular Cartilage cDNA Library Equus caballus cDNA clone CT020015B10H11, mRNA sequence [CX596917]	TCAAAGTCAGGAAACATATATGTGGACATAGCGTTATTACGAGGTCCCTCTGGCACTACT
A_69_P088241	3.729255	1.8988874	3.729255	up	SLC39A14	solute carrier family 39 (zinc transporter), member 14 [Source:HGNC Symbol;Acc:20858] [ENSECAT00000008608]	ATTCAATGTCAGCTGTCTCTAAAACGCTCTGTCCTAGGAATAAGCTGCCTGGTAACCAGT
A_69_P102490	1.7936531	0.8429009	1.7936531	up		APL1_2_H10.g1_A008 Liver (APL1) Equus caballus cDNA, mRNA sequence [BM780360]	CTTCCCACTTACTTAGAACTGAAAAATGTTGCTATGTTCAAAACCCTCTAACACTAAGGC
A_69_P015297	1.5312864	0.61474407	1.5312864	up	PLAT	plasminogen activator, tissue [Source:HGNC Symbol;Acc:9051] [ENSECAT00000008239]	TGTTCCGGGTGTATACACCAAGGTCACTAATTACCTAGCCTGGATTCAAGACAACATGCA
A_69_P043382	-3.2486672	-1.6998479	3.2486672	down	PI15	peptidase inhibitor 15 [Source:HGNC Symbol;Acc:8946] [ENSECAT00000013607]	ACGGGGGATCTTGTACTGACAACCTTTGTTTTCCAGGAGTAACGTCAAACTACCTATACT
A_69_P104197	2.0086498	1.0062261	2.0086498	up		LeukoS3_3_C04.b1_A025 Stimulated peripheral blood leukocytes S3 Equus caballus cDNA clone LeukoS3_3_C04_A025 3', mRNA sequence [CD468441]	TGGTTTCTATGTTGTACATTTCTATGATGTTGGGCGTGCCTAGAATGAATCTGTATTCTT
A_69_P063406	-1.3061576	-0.38532895	1.3061576	down	CCNH	cyclin H [Source:HGNC Symbol;Acc:1594] [ENSECAT00000003098]	CCTGGTTTGGATAATCTTGCGCCATTGTGACTAATATAAATTAGTTTTTCTGTATAGCCA
A_69_P018846	-1.7552029	-0.8116378	1.7552029	down	KDM8	lysine (K)-specific demethylase 8 [Source:HGNC Symbol;Acc:25840] [ENSECAT00000000605]	TGTATTCCCCACAGGAGTCAGAGGCCTTATATCCTCATGATACGCACCTTCTTCATAACA
A_69_P005155	1.9072828	0.9315188	1.9072828	up	CX43	Gap junction protein [Source:UniProtKB/TrEMBL;Acc:F6SK35] [ENSECAT00000005498]	GACAGAAACAATTCTTCCTGCCGCAATTACAACAAACAAGCAAGTGAGCAAAACTGGGCC
A_69_P128471	-1.6513965	-0.7236866	1.6513965	down	LOC100146573	PREDICTED: Equus caballus thrombospondin, type I, domain containing 1 (THSD1), mRNA [XM_001914687]	GGAAGAAGTTATTCATCCTGAACCTTTCCCTTTGTAATCCTATTTCTATTGGTTTATTCC
A_69_P122870	-1.4189019	-0.5047748	1.4189019	down	ACYP1	acylphosphatase 1, erythrocyte (common) type [Source:HGNC Symbol;Acc:179] [ENSECAT00000018198]	AGAGCAAGCTTCAGCAATGAGAAAGTCATCTTAAAGTTGGATTACTCAGATTTCCAAATT
A_69_P057217	-1.4063069	-0.49191147	1.4063069	down	NPHP3	nephronophthisis 3 (adolescent) [Source:HGNC Symbol;Acc:7907] [ENSECAT00000008105]	CACTCGTCAAGTGGAGATACATTTAGCTTAAAAACAACCAATTCTCCTAATGTTTTCCTT
A_69_P000676	-3.4628084	-1.7919426	3.4628084	down	STAR	Equus caballus steroidogenic acute regulatory protein (STAR), mRNA [NM_001081800]	CCCTTCAAATGAACTTCTCAAAAGACAGACACTTCGAATATGAAGTATAAAGAGGCAAAA
A_69_P017592	3.9687967	1.9887017	3.9687967	up	ZNF789	zinc finger protein 789 [Source:HGNC Symbol;Acc:27801] [ENSECAT00000011385]	TTTAAGGCAAACCTTCATCGACACGAGGTCATTCATACTGGAGAGAGACCCTATAGATGC
A_69_P095036	3.0227609	1.5958668	3.0227609	up	LOC100071061	Uncharacterized protein [Source:UniProtKB/TrEMBL;Acc:F6Y342] [ENSECAT00000009253]	GTTGCCAATGGATTTACTTCTGTGCCACCTTCTTATCAGCTCCATTTCATTCCTCTCTGA
A_69_P049559	-2.2538252	-1.1723756	2.2538252	down	FAM162B	family with sequence similarity 162, member B [Source:HGNC Symbol;Acc:21549] [ENSECAT00000020278]	AACGACATGAATCCTTAACAAGCTGGAACCTGGCAAAGAAAGCTAAGTGGCGTGAAGAAG
A_69_P102269	-1.3293458	-0.4107165	1.3293458	down		CT02030B2H01 Equine Articular Cartilage cDNA Library Equus caballus cDNA clone CT02030B2H01, mRNA sequence [CX601838]	GGGATTAACCAAAGGCCACCCTGACTTTGTTTTCATGGACACACAATAAAAAGACCATTT
A_69_P073881	2.1088939	1.0764865	2.1088939	up	TOR1AIP2	torsin A interacting protein 2 [Source:HGNC Symbol;Acc:24055] [ENSECAT00000025235]	AGGTTTACCGATTCTGACACTCCCAGCTCCTTCAACCACATGGACTCAGATAAATTGAGT
A_69_P076341	-2.4329052	-1.28268	2.4329052	down		calsequestrin 2 (cardiac muscle) [Source:HGNC Symbol;Acc:1513] [ENSECAT00000023684]	ACTTTCAAGATTGACCTATTCAAGCCACAGATTGGGGTGGTGAATGTGACAGATGCTGAC
A_69_P003594	2.1105835	1.077642	2.1105835	up	FGF2	Equus caballus fibroblast growth factor 2 (basic) (FGF2), mRNA [NM_001195221]	GGAATCTAATAACTACAATACTTACCGGTCAAGGAAATACTCCAGTTGGTATGTGGCCCT
A_69_P084211	-1.3143796	-0.394382	1.3143796	down	ANAPC4	anaphase promoting complex subunit 4 [Source:HGNC Symbol;Acc:19990] [ENSECAT00000019418]	CTGAGCTGGACTCCTAAGCTAGCTTGCTGTTGTTTTGTATGTTCTCATTATGTCAGAAAG
A_69_P106546	1.8856367	0.9150517	1.8856367	up		TSA: Equus caballus contig12491.EqcaPBMC mRNA sequence. [JL627750]	TTGCTGAAAAGTTGCACTTTTGTTACAATGCTTATGCTTGGTACAAGCTTATGCTGTCTT
A_69_P018297	-1.8502126	-0.887691	1.8502126	down	CRCP	CGRP receptor component [Source:HGNC Symbol;Acc:17888] [ENSECAT00000011475]	GCATTCTGCCTGCAGGGCCAGAGGCTGAGCAAAAGAAAAATACCAATGATGATATGACAA
A_69_P048952	-1.6759468	-0.7449764	1.6759468	down	PM20D2	peptidase M20 domain containing 2 [Source:HGNC Symbol;Acc:21408] [ENSECAT00000022224]	TTCTACACTTTGCGTACCGCCAAAGCTCTGGCAATGACTGCACTAGATGTTATTTTTAAA
A_69_P113858	-1.6883113	-0.75558096	1.6883113	down		HL02015B1D08 Equine placenta cDNA Library Equus caballus cDNA clone HL02015B1D08, mRNA sequence [DN509322]	GGCTCGTGAACCTAATTGTAAACTTTCAGGTATTTTTGTACAAATAAGGGACTGATGTTC
A_69_P001355	56.62376	5.8233356	56.62376	up	CXCL10	Equus caballus chemokine (C-X-C motif) ligand 10 (CXCL10), mRNA [NM_001114940]	CAACGTGTTGAGATCATTGCCACAATGAAAAAGAATGGGGAGAAAAGATGTCTGAATCCA
A_69_P096820	-1.3727553	-0.45707452	1.3727553	down	HOMER2	homer homolog 2 (Drosophila) [Source:HGNC Symbol;Acc:17513] [ENSECAT00000025484]	GCAGGGATGTTTATATCTTTCTTAAGGGCTGTTGCAACCCTACGAACTGGAAAAAGTATT
A_69_P103281	-1.8158942	-0.86068016	1.8158942	down		TSA: Equus caballus contig26479.EqcaPBMC mRNA sequence. [JL640376]	CCATGGGTTATGAATCACCATATAGATTGAGGTTAAGTTGTTTGTCCAAAAACTGTCTAT
A_69_P118836	1.3207206	0.40132526	1.3207206	up			TGAAGGATGAAATATCACAGGGGAAATTCAGATGCAACGCAAGCATCCGAAAGAACATGG
A_69_P003292	1.4059064	0.49150056	1.4059064	up	NGF	Uncharacterized protein [Source:UniProtKB/TrEMBL;Acc:F6SVV7] [ENSECAT00000010857]	GGCCCCTCCCTACCTCAACCTGTAAATTATTTTAAATTATAAGGACTGCATGGTAATTTA
A_69_P094895	1.31742	0.3977154	1.31742	up		TSA: Equus caballus contig22609.EqcaPBMC mRNA sequence. [JL637397]	AGTAACTCTGGGGTTTTAGCTAGTGCTTTATAAGGACCTGCTTAAGTAGGGGATAGGGAG
A_69_P049551	-1.6277369	-0.7028675	1.6277369	down	KPNA5	karyopherin alpha 5 (importin alpha 6) [Source:HGNC Symbol;Acc:6398] [ENSECAT00000015634]	AACCAACAACAGTTTGTATTTCAGCAGCAAGAAGCACCAATGGAAGGGTTTCAACTTTAA
A_69_P051687	8.113896	3.0203948	8.113896	up	C1S	complement component 1, s subcomponent [Source:HGNC Symbol;Acc:1247] [ENSECAT00000010255]	TACGTTGACTGGATAATGAAGACTATGCAGGGCTATAGTAGCCCCAATGAGGACTAATTC
A_69_P111940	1.8751001	0.90696764	1.8751001	up		CT02042A1B03 Equine Articular Cartilage cDNA Library Equus caballus cDNA clone CT02042A1B03, mRNA sequence [CX605638]	TTTGTTAGTCCCTGCTCTGTGCTGGTCAGAGGTTAATAAAACACGGTTCTGGGTGTTTAA
A_69_P081746	3.109767	1.6368065	3.109767	up	PSMB10	proteasome (prosome, macropain) subunit, beta type, 10 [Source:HGNC Symbol;Acc:9538] [ENSECAT00000012908]	TGCTGCGAACACTGAGCTCACCCACAAAGCCCATAGTGAGGTCGAGCCAGTACCACTTTG
A_69_P000771	-1.957113	-0.9687271	1.957113	down	UCHL1	Equus caballus ubiquitin carboxyl-terminal esterase L1 (ubiquitin thiolesterase) (UCHL1), mRNA [NM_001081820]	TTTATTCTGTTTAACAACGTGGATGGCCACCTCTATGAACTTGATGGGCGGATGCCTTTC
A_69_P107081	-1.4503136	-0.53636485	1.4503136	down		CT020008B20D05 Equine Articular Cartilage cDNA Library Equus caballus cDNA clone CT020008B20D05, mRNA sequence [CX594524]	TGCCTGTGTGAGGATTAAGCCCTTAGTCTGCTCTTGCAATTATTCAAATGACTGGTTAAA
A_69_P044648	1.9109821	0.93431425	1.9109821	up	MYC	v-myc avian myelocytomatosis viral oncogene homolog [Source:HGNC Symbol;Acc:7553] [ENSECAT00000023507]	ATTTATCTTGTCAGTCCAGGCAGAGGAGCAGAAGCTCGTTTCAGAAAAGGATTTACTGAG
A_69_P061075	-1.3525989	-0.43573403	1.3525989	down	RMND5B	required for meiotic nuclear division 5 homolog B (S. cerevisiae) [Source:HGNC Symbol;Acc:26181] [ENSECAT00000000710]	AAACGCATCATATTCTGATTCCTGCCTGGAAGGAACTTTGTTGAAAGCGGTTTTCGCCCA
A_69_P016022	2.4148488	1.2719328	2.4148488	up	VEGFC	vascular endothelial growth factor C [Source:HGNC Symbol;Acc:12682] [ENSECAT00000012729]	ACCATGTACAAATCGACTGAAGCATTGTGAGCAGGGCCTTTCATTCAGTGAAGAAGTCTG
A_69_P015923	-2.185571	-1.1280103	2.185571	down	SLC25A4	solute carrier family 25 (mitochondrial carrier; adenine nucleotide translocator), member 4 [Source:HGNC Symbol;Acc:10990] [ENSECAT00000022345]	TGAGAGGCATGGGCGGTGCTTTTGTATTGGTGTTGTATGATGAGATCAAAAAGTACGTCT
A_69_P052536	-1.3850273	-0.4699144	1.3850273	down	YARS2	tyrosyl-tRNA synthetase 2, mitochondrial [Source:HGNC Symbol;Acc:24249] [ENSECAT00000011549]	CCCTGAGAGTGTTTTAGTTGTTGGACAACACATTCTTAAGAATGGACTTTCATTACTTAA
A_69_P002016	-1.7470881	-0.8049524	1.7470881	down	ATP2A1	Uncharacterized protein [Source:UniProtKB/TrEMBL;Acc:F6ZUA6] [ENSECAT00000014463]	TCTTTGAAACCGTCTTGCAGATCCAGAAGATGAAAGAAGGAAGTAACCAGTCCTTCTGCC
A_69_P095826	-1.9470005	-0.9612533	1.9470005	down	MYOZ1	myozenin 1 [Source:HGNC Symbol;Acc:13752] [ENSECAT00000017694]	AACGTGCTCTTTTATGGAATTTGCTTTGCCACTGGTAACAGTCAATAAACTTCAAGGAAA
A_69_P109611	1.8947921	0.9220395	1.8947921	up		TSA: Equus caballus contig12491.EqcaPBMC mRNA sequence. [JL627750]	ATTCTTAGTCCATTTGCTAGCACTTTATTGAGAAATTGACCGTGAATCAATTGACCCATT
A_69_P005444	-1.3248394	-0.40581742	1.3248394	down	ROCK1	Equus caballus Rho-associated, coiled-coil containing protein kinase 1 (ROCK1), mRNA [NM_001163985]	GAGATCTTGTAAACCTAATGAGCAACTATGATGTGCCTGAGAAGTGGGCACGATTCTATA
A_69_P017400	-1.3334588	-0.4151733	1.3334588	down	WIPI2	WD repeat domain, phosphoinositide interacting 2 [Source:HGNC Symbol;Acc:32225] [ENSECAT00000023722]	ATATGCTGCTATGAACTTTGACCCGAGTTGCGGGAGAGGATGGCAGAGACTTAAAAAGAA
A_69_P002091	1.3445411	0.4271138	1.3445411	up	ARG2	arginase 2 [Source:HGNC Symbol;Acc:664] [ENSECAT00000017770]	TGTCTATGACCAACTTCCTACTCACCAGATGAATCACAAAGTGAAGAACTTGTGAGAATT
A_69_P010636	1.5718794	0.6524905	1.5718794	up	BSCL2	Berardinelli-Seip congenital lipodystrophy 2 (seipin) [Source:HGNC Symbol;Acc:15832] [ENSECAT00000020091]	AACCCAGCTGTCAGATGTTAGAGAGGACGGTGAGAGCCCTGAAGATCCAGCAGGGACAGA
A_69_P087351	1.4354492	0.5215023	1.4354492	up	ARHGEF19	Rho guanine nucleotide exchange factor (GEF) 19 [Source:HGNC Symbol;Acc:26604] [ENSECAT00000025819]	TGTCAGGACGTACAAGGCACTGCAGCCGGACGAGCTGACCTTAGAGAAGACTGACATCCT
A_69_P119461	-1.3906212	-0.47572953	1.3906212	down	GLI1	Equus caballus GLI family zinc finger 1 (GLI1), mRNA [NM_001163860]	ATGAGTGTGTTACTGGGGTCCCTGCCTGGGGAGACACAATTCCTCAACTCTAGTGCCTAA
A_69_P101544	1.5935043	0.6722029	1.5935043	up	MRPS6	mitochondrial ribosomal protein S6 [Source:HGNC Symbol;Acc:14051] [ENSECAT00000013068]	GGTATTTCTTGGTGGATTTTTATGCACCACCAACAGCTGTTGAAAGCATAATGGAGTACT
A_69_P095286	-1.33296	-0.4146335	1.33296	down	SGMS1	sphingomyelin synthase 1 [Source:HGNC Symbol;Acc:29799] [ENSECAT00000000156]	GAAGAAGTATATATATCCATTCTGTATTTTACGTGCAGCAGAATTATCTTCCGTAGGGTT
A_69_P018596	-2.0967631	-1.0681639	2.0967631	down	QPRT	quinolinate phosphoribosyltransferase [Source:HGNC Symbol;Acc:9755] [ENSECAT00000009176]	AACCTTCCTCAGTTCTGTGGGCCCCACATCGATGTCATCTCTTTGGGGATGCTGACCCAG
A_69_P109487	1.9351674	0.9524584	1.9351674	up	AK4	PREDICTED: Equus caballus adenylate kinase 4 (AK4), transcript variant X3, mRNA [XM_005610525]	CTTCCTTCTTTCTTCCAGCAAAATAGACAATTAGAGCCAGTGCTGGAGTCACTCAGTTTG
A_69_P064176	1.4813757	0.56693757	1.4813757	up		Uncharacterized protein [Source:UniProtKB/TrEMBL;Acc:F7C928] [ENSECAT00000021687]	ATATTTTGGCTACGGTATCTGGCACAGCAAGGAGAACCAGCGGGAGTGGCAGGTGTTGAC
A_69_P108666	-1.8359386	-0.8765178	1.8359386	down		CT02030A1H03 Equine Articular Cartilage cDNA Library Equus caballus cDNA clone CT02030A1H03, mRNA sequence [CX601602]	TCAAATTCCAAAATGCCAGCCAAGACCCCCATTTACCTGAAAGCTGCCAATAACAAAAAA
A_69_P037996	2.2616901	1.1774013	2.2616901	up		Uncharacterized protein [Source:UniProtKB/TrEMBL;Acc:F7BN88] [ENSECAT00000020228]	TTCTCAGGCTGCAAACAGTGACAGTGCCCAGGGCTCTGATGTGTCTCTCAAGGCAGGTGA
A_69_P119879	-1.3478082	-0.43061522	1.3478082	down			GACCCATTATGCTCAATTATACCTTTCTCTCCGGCCACCTAACCATTACAAAGATGGAGA
A_69_P058642	1.5545346	0.6364827	1.5545346	up	KDM3A	lysine (K)-specific demethylase 3A [Source:HGNC Symbol;Acc:20815] [ENSECAT00000007979]	GTACCCGACTGGTAAGGGTACTCTGTCTAATGTATATTTCTAGTGTTTACAGACACTAAA
A_69_P025471	1.5852686	0.66472733	1.5852686	up	SDC4	syndecan 4 [Source:HGNC Symbol;Acc:10661] [ENSECAT00000021759]	TACGACCTGGGCAAGAAACCCATCTACAAAAAAGCCCCCACCAATGAGTTCTATGCCTGA
A_69_P084831	-1.3175604	-0.39786917	1.3175604	down	PCGF3	polycomb group ring finger 3 [Source:HGNC Symbol;Acc:10066] [ENSECAT00000010607]	TTTTATGCAACGAGGAAATCCTGGGCAAGGACCACACACTCAAGTTTGTGGTTGTCACAA
A_69_P114124	-1.3554976	-0.4388225	1.3554976	down		TSA: Equus caballus contig03353.EqcaPBMC mRNA sequence. [JL619387]	TGCTAGATATGCTGTTCTTTGGTATAAAATTCCCATAATCTGTACTCAAGAAGTGCCTAA
A_69_P117377	-1.4113517	-0.49707747	1.4113517	down	PPP1R12A	PREDICTED: Equus caballus protein phosphatase 1, regulatory subunit 12A (PPP1R12A), mRNA [XM_005606719]	CTGTGTCCTTAACCACTGAACAGTCCAGCCATTTGGGCAAATTGTACATTGCAAAGCTTA
A_69_P097401	-1.3772365	-0.4617763	1.3772365	down		HECT and RLD domain containing E3 ubiquitin protein ligase 2 [Source:HGNC Symbol;Acc:4868] [ENSECAT00000019649]	AACGAAGATGTGGATTCATTTGCTTCAGACTCTACGCAGGATTATTTAACAGGACACTGA
A_69_P111810	2.431496	1.2818441	2.431496	up		CT02041A2B01 Equine Articular Cartilage cDNA Library Equus caballus cDNA clone CT02041A2B01, mRNA sequence [CX605375]	TTGGCGTGTTTTTGAGAGTCTAGGGTCTGCACCTTTGTTTATAATAAATGCAAACATTTG
A_69_P108086	1.7543861	0.81096625	1.7543861	up		CT02040B2C01 Equine Articular Cartilage cDNA Library Equus caballus cDNA clone CT02040B2C01, mRNA sequence [CX605210]	ACCAATGCACGAAACTTTTGCATGTTCTTCTGAAACAGTACTGCTTCCACGTTCTGTCTC
A_69_P000905	2.1610312	1.11172	2.1610312	up	VEGFA	Equus caballus vascular endothelial growth factor A (VEGFA), mRNA [NM_001081821]	TTTGTTTGTACAAGATCCGCAGACGTGTAAATGTTCCTGCAAAAACACAGACTCGCGTTG
A_69_P034518	-1.5067991	-0.5914871	1.5067991	down	TMEM98	transmembrane protein 98 [Source:HGNC Symbol;Acc:24529] [ENSECAT00000007879]	TTTATTTAGCCCACCTAGTGTTTTCAAGAAAATCGAGCAACCCTCTAAGAATCAGGAGGT
A_69_P094372	1.4717004	0.5574841	1.4717004	up	PDCD4	programmed cell death 4 (neoplastic transformation inhibitor) [Source:HGNC Symbol;Acc:8763] [ENSECAT00000022245]	GAAGAATGTTTTCAGGCTGGAATAATTTCCAAACAACTCAGAGATCTTTGTCCTTCAAGG
A_69_P101834	5.2272353	2.386048	5.2272353	up		TSA: Equus caballus contig08013.EqcaPBMC mRNA sequence. [JL623546]	AGGCATCTCAGGTCTTTCTAATGTTGCCAAGAAAAATGTCTCTTTCTTATGTATGCATTT
A_69_P031021	-1.5061632	-0.5908782	1.5061632	down	CEP97	centrosomal protein 97kDa [Source:HGNC Symbol;Acc:26244] [ENSECAT00000023813]	GGGCAGCAGTCAGAATGTGAGTCTACGTTTCACGTGTTGCATGTTGGTGTTATTGTGTAA
A_69_P027386	2.0937088	1.0660608	2.0937088	up	FAM219A	family with sequence similarity 219, member A [Source:HGNC Symbol;Acc:19920] [ENSECAT00000013149]	ATATTCCTCCTCTGGCTACTCCTCTGCTGAGCAGATCAATCAAGATTTGAACATCCAGCT
A_69_P061916	-2.734305	-1.4511741	2.734305	down	AFAP1L1	actin filament associated protein 1-like 1 [Source:HGNC Symbol;Acc:26714] [ENSECAT00000011276]	AAGGCAGAAATGGTTTTTTCACAAGGAGACACCAGAAGACTGGAAGTAGCCTCTACTCTC
A_69_P121791	-1.4965122	-0.58160406	1.4965122	down	TMEM41B	transmembrane protein 41B [Source:HGNC Symbol;Acc:28948] [ENSECAT00000028849]	GCTCTGCTTTCTATTCTGCCAGCCATCTTCCAGAAAAAACTAAAGCAGAAATTTGAGTGA
A_69_P115931	3.7936945	1.9236035	3.7936945	up	NFKBIA	nuclear factor of kappa light polypeptide gene enhancer in B-cells inhibitor, alpha [Source:HGNC Symbol;Acc:7797] [ENSECAT00000025226]	AGCTTCTGGTGTCCTTGGGTGCTGATGTCAATGCTCAGGAGCCCTGTAATGGCCGAACTG
A_69_P087494	4.545061	2.1842997	4.545061	up	DHRS3	dehydrogenase/reductase (SDR family) member 3 [Source:HGNC Symbol;Acc:17693] [ENSECAT00000014333]	TATTGTTAAATTGCTTCTCGAGTCTAATCAGCCTCAGCAGTGTGCATAGACTATTTCCGG
A_69_P105869	-3.2446635	-1.6980689	3.2446635	down		CT020027B10D09 Equine Articular Cartilage cDNA Library Equus caballus cDNA clone CT020027B10D09, mRNA sequence [CX600715]	AGTTAGAAATTGAAGCTAGCCACTCGGAGAAAGTAGAATTACTGAAGAAGGCCTATGAGA
A_69_P083211	-1.5076082	-0.59226155	1.5076082	down		Uncharacterized protein [Source:UniProtKB/TrEMBL;Acc:F6TBD0] [ENSECAT00000002285]	CAGTCCCAATCAGTCGAATTAGACCCATTTGGTGCTGCTCCATTTCCTTCTAAACAGTAG
A_69_P003206	1.8633294	0.8978827	1.8633294	up	AMPP	Equus caballus adrenomedullin (AMPP), mRNA [NM_001163879]	ATGGAATAAGTGGGCTCTCAGTCGTGGGAAGAGGGAACTTCAGGTGTCCAGCAGCTACCC
A_69_P129133	2.5558033	1.3537768	2.5558033	up	BID	BH3 interacting domain death agonist [Source:HGNC Symbol;Acc:1050] [ENSECAT00000006674]	TGAACTTTATTAACCAGAACCTACTCACCTATGTGAGGAACTTAGTCAGAAATAGTATGG
A_69_P108311	-2.3000836	-1.2016864	2.3000836	down		CT020017B10G12 Equine Articular Cartilage cDNA Library Equus caballus cDNA clone CT020017B10G12, mRNA sequence [CX597339]	TTGTGTGTCCCGAATTGTAATTGCTCTGCCATTCCTAAATAAATCCATTTTGCTGGTAAA
A_69_P032361	-2.047304	-1.0337253	2.047304	down	C11H17orf58	chromosome 17 open reading frame 58 [Source:HGNC Symbol;Acc:27568] [ENSECAT00000018026]	TTTCTGGACCGTAAGAGACTTGGAATTCGGCAACAAGACAGGAAAGGTCTTCATGTCATG
A_69_P101832	5.2673945	2.3970895	5.2673945	up		TSA: Equus caballus contig08013.EqcaPBMC mRNA sequence. [JL623546]	GCATCTCAGGTCTTTCTAATGTTGCCAAGAAAAATGTCTCTTTCTTATGTATGCATTTCC
A_69_P116676	1.3845769	0.46944526	1.3845769	up			TCTGAATCCCATTGTAGCCTGTCAACTAAATTTGTGTTTTCATGGTCTTTTTGAAGTGCA
A_69_P057866	-1.3683875	-0.45247674	1.3683875	down	UXS1	UDP-glucuronate decarboxylase 1 [Source:HGNC Symbol;Acc:17729] [ENSECAT00000015941]	TACTGGTTTCTTTGTGAAGCTGAAAAGGAACATTAAATGGGGTGAAAAATGCCGATTTTA
A_69_P096881	1.508941	0.5935365	1.508941	up	WDR73	WD repeat domain 73 [Source:HGNC Symbol;Acc:25928] [ENSECAT00000008403]	TAAAAGAAAACCAGGGCTTGTTCCCGGAAAGAGATTTTAAGGTCCGCCACGGAGGATTTT
A_69_P106617	1.9076279	0.93177986	1.9076279	up	AMPP	Equus caballus adrenomedullin (AMPP), mRNA [NM_001163879]	AAACGCTGTGTCTCTGTAAAAATCTATTTACATGAAGTGGGTGATATGCGAAATAGCAAA
A_69_P082102	-1.3468033	-0.42953914	1.3468033	down	ZNRF1	zinc and ring finger 1, E3 ubiquitin protein ligase [Source:HGNC Symbol;Acc:18452] [ENSECAT00000009341]	AAAGGGCCTTTTCTTTTTCACCTTTGAAAGGCATTGTGGGTCTGTCTCTAAAGTGTTTAC
A_69_P047556	-1.5640781	-0.64531255	1.5640781	down	LOC100067485	kallikrein-related peptidase 4 [Source:HGNC Symbol;Acc:6365] [ENSECAT00000019908]	ACAAGCCCTTTTTAGCCAACGACCTCATGCTCATCAAGTTGAAAGAATCGGTGATCCAGT
A_69_P077886	1.4027674	0.48827586	1.4027674	up	KMT2E	lysine (K)-specific methyltransferase 2E [Source:HGNC Symbol;Acc:18541] [ENSECAT00000018531]	ATTCCAATTCACAGAGCACAGGTGCCACCAACATTTCAGAACAATTACCATGGTTCAGGG
A_69_P059501	2.996029	1.5830516	2.996029	up	PNPT1	polyribonucleotide nucleotidyltransferase 1 [Source:HGNC Symbol;Acc:23166] [ENSECAT00000022054]	CAGCTACAACTGTTGTCAAAACTCTAAACGACAGAAGTAGTATTATAATGGGAGAATCTA
A_69_P112722	12.541912	3.6486855	12.541912	up		HL01017B1H02 Equine lymphocyte cDNA Library Equus caballus cDNA clone HL01017B1H02, mRNA sequence [DN506272]	CCCTAGCCTGGAATAGGCCGTGGATGACAGTTAATAAACGTTTGTTGTGTGAGCGAAAAA
A_69_P017322	1.4722866	0.55805856	1.4722866	up	CYTH3	cytohesin 3 [Source:HGNC Symbol;Acc:9504] [ENSECAT00000027059]	TAGGGATCCTTTCTACGACATGTTGGCCACAAGGAAAAGGAGGATTGCCAATAAAAAGTA
A_69_P101321	-1.3037941	-0.38271615	1.3037941	down		TSA: Equus caballus contig24962.EqcaPBMC mRNA sequence. [JL639176]	GCTGAAATACGTTCTTAGCTTTTAATCTACCTGACTCTATCAGAAGCCTTTTAAGGAAAA
A_69_P107946	-1.3876407	-0.47263405	1.3876407	down		CT02041A2E11 Equine Articular Cartilage cDNA Library Equus caballus cDNA clone CT02041A2E11, mRNA sequence [CX605416]	CTGACCCCCGGACGGCTTCGTCACTAGACTTTTCTCTTTAAGGAAGTGCTGTCCGTTTTT
A_69_P079111	-1.8842394	-0.9139823	1.8842394	down	OSBPL3	oxysterol binding protein-like 3 [Source:HGNC Symbol;Acc:16370] [ENSECAT00000026179]	AGGAAAGATCTTGGTTTTTCCAAACTGGACCATCCTGTCTTGTGGTGAAAAAGGAAAGAA
A_69_P017006	2.624579	1.392086	2.624579	up	ICOSLG	inducible T-cell co-stimulator ligand [Source:HGNC Symbol;Acc:17087] [ENSECAT00000009059]	AAATGCCTGGTGTTCAGGAAATCCTTAGGACCGATGGAGATTTTGCAAGTTGTGATCACG
A_69_P000271	-1.8728436	-0.9052304	1.8728436	down	TNNI3	Equus caballus troponin I type 3 (cardiac) (TNNI3), mRNA [NM_001081904]	ACATCACGGAGATTGCAGATCTGAATCAGAAGATCTTTGACCTTCGGGGCAAGTTTAAGC
A_69_P008936	-1.3510418	-0.43407226	1.3510418	down	HIPK3	homeodomain interacting protein kinase 3 [Source:HGNC Symbol;Acc:4915] [ENSECAT00000021979]	ATGATCTAGCTTCAAGAAAGCAAGCAGTTAGTAGTGCTTACGAAAAATTGATTCAGTATC
A_69_P066937	3.6786315	1.8791692	3.6786315	up	ZCCHC2	zinc finger, CCHC domain containing 2 [Source:HGNC Symbol;Acc:22916] [ENSECAT00000015770]	GGGATTTTTCATTTCTCTTGTACCGATGTCCAAAACACAGAGGAATGTGTTGCTTTTGAG
A_69_P026931	5.5787745	2.4799483	5.5787745	up	JAK2	Janus kinase 2 [Source:HGNC Symbol;Acc:6192] [ENSECAT00000010434]	CATGAGGATACCAGTTAAAGACATTGATGAAAAGTCCTTAGCAAAGAATGCTGTAAAAAG
A_69_P018714	1.8673103	0.90096164	1.8673103	up	GDPD3	glycerophosphodiester phosphodiesterase domain containing 3 [Source:HGNC Symbol;Acc:28638] [ENSECAT00000007307]	CAGGTGATATTTTGGTGCCTTAATGAAGAGTCAGATTTTGAAGTGGCCTTCAGCTTGGGG
A_69_P071477	3.365402	1.7507788	3.365402	up	TRIM21	tripartite motif containing 21 [Source:HGNC Symbol;Acc:11312] [ENSECAT00000006616]	TTCACTGGATCTCTGCGGCCCTTCTTTAATCCTGGTTTCAACGATGGAGGAAAAAATGCA
A_69_P064206	-1.4561454	-0.54215443	1.4561454	down	MMP11	matrix metallopeptidase 11 (stromelysin 3) [Source:HGNC Symbol;Acc:7157] [ENSECAT00000011322]	AGAAGAACAAGATCTACTTCTTCTGTGGCGGAGACTACTGGCGCTTCCACCCCAGCACGC
A_69_P056820	-2.035526	-1.0254016	2.035526	down	ARPP21	cAMP-regulated phosphoprotein, 21kDa [Source:HGNC Symbol;Acc:16968] [ENSECAT00000024679]	GTGGAAAACTGGCTGAGGACTTAAGTATTCACTCAACACTCAAATGATTGCTGCTGGTAT
A_69_P025002	1.3610104	0.44467807	1.3610104	up	PROCR	protein C receptor, endothelial [Source:HGNC Symbol;Acc:9452] [ENSECAT00000026279]	CAAAATAAACAATTCAGTGCTTCCAGGTGTGTCCGACTTGGGAAGGGATACTGGTAAAAG
A_69_P015137	1.3604519	0.44408593	1.3604519	up	TOR4A	torsin family 4, member A [Source:HGNC Symbol;Acc:25981] [ENSECAT00000018450]	ATTGTGCCTTTCCTGCTGCTGGACAAGCGGGACATAGTCAACTGCTTCCGGGACGAGATG
A_69_P043451	-2.7721443	-1.4710023	2.7721443	down	EYA1	eyes absent homolog 1 (Drosophila) [Source:HGNC Symbol;Acc:3519] [ENSECAT00000009346]	GCAGTGTCTTAGGTAATTTGAAACAAAAAGTCCTCTTACAACCTCACTTTTTCATCTTCA
A_69_P001243	-1.7842184	-0.8352923	1.7842184	down	SCX	Equus caballus scleraxis (SCX), mRNA [NM_001105150]	CTGGTCACTACGTGCTGGCATCTTGTGTCTTTGATATGATAATATAAAGTCTGAAATTTT
A_69_P125612	-1.7705554	-0.82420194	1.7705554	down	PHOSPHO2	PREDICTED: Equus caballus phosphatase, orphan 2 (PHOSPHO2), transcript variant X3, mRNA [XM_005601573]	CATGCCACGGAAAGGATATACTTTACAGAAAACTCTTTCCAGAATGTCTCAAAATCTTGA
A_69_P111526	1.4637823	0.549701	1.4637823	up	POGLUT1	TSA: Equus caballus contig07635.EqcaPBMC mRNA sequence. [JL623201]	CGTATTTGTTTAATTCAGTGTAGCTGGTATGAGGATGGTGTGTAACTACATGTAAAATGT
A_69_P025684	-1.4320204	-0.5180521	1.4320204	down	SULF2	sulfatase 2 [Source:HGNC Symbol;Acc:20392] [ENSECAT00000015564]	CTCCAAAAACAGAGGCATCATCTGCCTGTACAGACAACGAGAAACCATGTATGATTTCAA
A_69_P000401	4.607436	2.2039642	4.607436	up	PTGES	Equus caballus prostaglandin E synthase (PTGES), mRNA [NM_001081935]	TCTCTCCTAGACTCCTGTTCTGAGACGTGTGTGGCTTTAATCATTAAATGGAGCCTTTGG
A_69_P126681	-1.3443228	-0.42687964	1.3443228	down		TSA: Equus caballus contig06877.EqcaPBMC mRNA sequence. [JL616064]	AAGAAAACATTCATGGTCCTTGGGATGAGGCTGAAATCAAAGATGACTTGTCCAGGTTCC
A_69_P047933	-1.9078108	-0.93191814	1.9078108	down	LOC100063245	Uncharacterized protein [Source:UniProtKB/TrEMBL;Acc:F6WLG8] [ENSECAT00000009393]	TTGGTGTCTGGATGGTGATAGGATTTGCCGTATACTTTGGATATGGGATCAGACACAGCT
A_69_P044996	2.5516384	1.3514239	2.5516384	up	GRINA	glutamate receptor, ionotropic, N-methyl D-aspartate-associated protein 1 (glutamate binding) [Source:HGNC Symbol;Acc:4589] [ENSECAT00000006282]	ACGGACATCATCAACATCTTCCTGTACATTCTCACCATCATCGGCCGTGCCAAGGAGTAG
A_69_P104361	-1.4580561	-0.54404616	1.4580561	down	DHRS11	PREDICTED: Equus caballus dehydrogenase/reductase (SDR family) member 11 (DHRS11), transcript variant X1, mRNA [XM_001501168]	AGGGCCTGCCTCCCAAGTGGATTTCAGTATGATAATTAAAAGAGAAAAATCGCAACGACC
A_69_P031316	-1.5840182	-0.66358894	1.5840182	down	WDR45B	WD repeat domain 45B [Source:HGNC Symbol;Acc:25072] [ENSECAT00000015517]	AATGCTGTCATTGCGATTTGTGCAGATGGCAGCTACTACAAATTCCTCTTCAACCCCAAG
A_69_P083161	3.4794383	1.7988545	3.4794383	up	RASGEF1B	RasGEF domain family, member 1B [Source:HGNC Symbol;Acc:24881] [ENSECAT00000022003]	AGATCATCGAGGGGCTGGCCTTTGTTTTCTGGCATCTCGTACCACAAAAAATCGTAAAGT
A_69_P100946	4.153618	2.0543685	4.153618	up	NFKBIA	nuclear factor of kappa light polypeptide gene enhancer in B-cells inhibitor, alpha [Source:HGNC Symbol;Acc:7797] [ENSECAT00000025226]	GCTTCGGAAAGTGTCTCAAAGAACATGGACTTGTAGATTTGTACAAAAAGAGAGTTTTAT
A_69_P101673	-2.9404163	-1.5560205	2.9404163	down		TSA: Equus caballus contig03472.EqcaPBMC mRNA sequence. [JL619493]	TATGTTAATTACTTTATCTCAATGAACTTCCATGTCCGCATCCTGAAAGTTAAGGAGTTG
A_69_P114056	-1.7077874	-0.77212834	1.7077874	down		HL02016B1H09 Equine placenta cDNA Library Equus caballus cDNA clone HL02016B1H09, mRNA sequence [DN509646]	GTTCATAGTGTGTGGGATGTTAACGTCACCATTGATATGGTTTATGAATCTTCTGGTTAT
A_69_P108151	-1.3407513	-0.4230416	1.3407513	down		HL010005001_HL010_H08_64_064 Equine lymphocyte cDNA Library Equus caballus cDNA clone HL010005001_HL010_H08_64_064, mRNA sequence [DN504175]	GGAGTTGGGGTCAGACCCAGGCACTCAAACTTCTGATGTTCAATAAATAGTTGTTAAACA
A_69_P103263	-1.7014974	-0.766805	1.7014974	down		LeukoN1_2_H10.g1_A023 Unstimulated peripheral blood leukocytes N1 Equus caballus cDNA clone LeukoN1_2_H10_A023 5', mRNA sequence [CD465244]	ACGTACATATTGGTGACCATCATGGATGATTCCTGAACTTTATTCTGTGTAATTGTGTTA
A_69_P004104	1.6617004	0.7326603	1.6617004	up	STAT-3	signal transducer and activator of transcription 3 (acute-phase response factor) [Source:HGNC Symbol;Acc:11364] [ENSECAT00000018255]	CACTTTAGATTCATTGATGCAGTTTGGAAATAATGGTGAAGGTGCTGAGCCCTCAGCAGG
A_69_P024437	-1.3161061	-0.39627576	1.3161061	down	FASTKD5	Equus caballus FAST kinase domains 5 (FASTKD5), mRNA [NM_001256937]	TCTACTCAAAGACTGTAGATGTGCCCTGTACCAGATGTTATGAAACAGTTATAAAAGCCA
A_69_P042541	-1.5129161	-0.597332	1.5129161	down	DUSP19	dual specificity phosphatase 19 [Source:HGNC Symbol;Acc:18894] [ENSECAT00000022253]	GCAGCTTCGTACATATCAAGAGGGCAAAGAAAGCCATAAATGTGACAAAATACAGGAATT
A_69_P072702	-1.6045868	-0.68220186	1.6045868	down	RRAS2	related RAS viral (r-ras) oncogene homolog 2 [Source:HGNC Symbol;Acc:17271] [ENSECAT00000022847]	GTCAACGTTAGTTAACTTTAAATACACTGAATTGAATCCACACAAGTGAGGCATCTCAGA
A_69_P043672	-2.7932038	-1.4819208	2.7932038	down		TSA: Equus caballus contig16160.EqcaPBMC mRNA sequence. [JL631272]	AAGCAGTTCTCACAAACACGCACACTTAGCAAAAGGAAATAACCAGAAAAGAAAGAACTG
A_69_P061071	-1.3789989	-0.4636213	1.3789989	down	RMND5B	required for meiotic nuclear division 5 homolog B (S. cerevisiae) [Source:HGNC Symbol;Acc:26181] [ENSECAT00000000710]	ATCATATTCTGATTCCTGCCTGGAAGGAACTTTGTTGAAAGCGGTTTTCGCCCATGAACC
A_69_P081284	-1.3205296	-0.40111667	1.3205296	down		homocysteine-inducible, endoplasmic reticulum stress-inducible, ubiquitin-like domain member 1 [Source:HGNC Symbol;Acc:13744] [ENSECAT00000011996]	TCGTTTATGAGCACAGCCTGGCTTGTTTTCAAGACTTTCTTTGCCTCTCTTCTTCCAGAA
A_69_P105473	-1.7976087	-0.84607905	1.7976087	down		CT02033A1F06 Equine Articular Cartilage cDNA Library Equus caballus cDNA clone CT02033A1F06, mRNA sequence [CX602587]	TGAAAGGAATAGAAACTGACTTGCTTGTACATATAGGGACAATGCCATTGTATTATTCAG
A_69_P057362	-2.2652283	-1.1796565	2.2652283	down	ESYT3	extended synaptotagmin-like protein 3 [Source:HGNC Symbol;Acc:24295] [ENSECAT00000020481]	TCAAAAGAAGATCTGATTAAGGGCTTCTCACAATGGTATGAGCTGACTCCAGATGGACAG
A_69_P056186	-1.5635896	-0.6448619	1.5635896	down	PLXNB1	plexin B1 [Source:HGNC Symbol;Acc:9103] [ENSECAT00000015985]	ACAAGTATATCAACAAATACTACGACCAGATCATTACTGCCCTAGAGGAGGACGGCACTG
A_69_P054411	2.2339277	1.1595825	2.2339277	up	USP15	ubiquitin specific peptidase 15 [Source:HGNC Symbol;Acc:12613] [ENSECAT00000024653]	CAGAGGTTAAAATTTTGTCTGCACTTGAGTTCACTTGAGTTTACATTTGAAATGTGCATG
A_69_P115320	2.0903234	1.0637262	2.0903234	up			CAGCCTTGTCTTAATTTCACATTGCACTGAGCTGCAATGTCTTCCATTTTGAAAATAAGA
A_69_P128697	-1.3458343	-0.42850074	1.3458343	down			AAGCCATTCAACACAGGGTCAACTAGGAATCTGAAAGTAAATACTCAACAGACTCCTCTT
A_69_P029831	-1.4873457	-0.57273996	1.4873457	down	MCCC1	methylcrotonoyl-CoA carboxylase 1 (alpha) [Source:HGNC Symbol;Acc:6936] [ENSECAT00000008946]	TCTGACAAAAGGGAAGCAGAATAAACTCCATCAAAGAAATGGCCAATTAAGCAGTATCTT
A_69_P016966	1.368764	0.4528737	1.368764	up	PDXK	pyridoxal (pyridoxine, vitamin B6) kinase [Source:HGNC Symbol;Acc:8819] [ENSECAT00000023958]	AAAGAAAAGGTTGTGCCGGTTGCAGACATTATAACCCCCAACCAGTTTGAGGCTGAATTG
A_69_P032347	-1.4244081	-0.51036257	1.4244081	down	PSMD12	proteasome (prosome, macropain) 26S subunit, non-ATPase, 12 [Source:HGNC Symbol;Acc:9557] [ENSECAT00000013203]	CCCAAGGATCCAAATAATTTATTAAATGACTGGTCTCAGAAACTGAACTCATTGATGTCT
A_69_P087131	2.5134487	1.3296683	2.5134487	up	CDA	cytidine deaminase [Source:HGNC Symbol;Acc:1712] [ENSECAT00000014642]	AGGGTACAAAGACTTCAAGGCAATTGCTATCGCCAGTGACCTGCAAGATGACTTTATCTC
A_69_P107506	-1.357792	-0.44126248	1.357792	down	CTNNBIP1	PREDICTED: Equus caballus catenin, beta interacting protein 1 (CTNNBIP1), mRNA [XM_003364450]	CAGGTGTTCTGCTGATAGCAACAGCTTCTCTCTTTCAAATGCTGAAAACAGGGTTTGGGA
A_69_P082186	-1.4799684	-0.56556636	1.4799684	down	MON1B	MON1 secretory trafficking family member B [Source:HGNC Symbol;Acc:25020] [ENSECAT00000016730]	GAAGGAAGAGGATCGGCTCTTTATTCGTTACCCACCCAAGTACTCCACACCCCCAGCAGC
A_69_P104233	9.462199	3.2421756	9.462199	up		LeukoS3_7_F06.b1_A025 Stimulated peripheral blood leukocytes S3 Equus caballus cDNA clone LeukoS3_7_F06_A025 3', mRNA sequence [CD468788]	ACCGTGTGTCGAAGTGTTGTAAAGTTATAGATCGAGCTAACAATGTTCAATGAAATATGT
A_69_P079934	-1.6049255	-0.6825063	1.6049255	down	AKR1B1	aldo-keto reductase family 1, member B1 (aldose reductase) [Source:HGNC Symbol;Acc:381] [ENSECAT00000015641]	CACTAACAATTGGATTTTGCCTGCTTGAAACTGTAACCCTTTCAGCCAGGCTTTTCTTTG
A_69_P107786	-2.1170475	-1.0820537	2.1170475	down		CT020013B10A04 Equine Articular Cartilage cDNA Library Equus caballus cDNA clone CT020013B10A04, mRNA sequence [CX596178]	CAAAAGAGGAATCGATGCTAAGCTTTTAACTGCACTTCCTAAAGTTGCAGAATTAAGAAA
A_69_P114239	3.3197873	1.7310908	3.3197873	up		HL02018A1A08 Equine placenta cDNA Library Equus caballus cDNA clone HL02018A1A08, mRNA sequence [DN510002]	TTTATATTGGTTGCAGCAGCGTGAGCGACACATATTATTAAAGAGGATTTGAGAAGGAAA
A_69_P082631	1.6285973	0.70362985	1.6285973	up	SPIRE2	spire-type actin nucleation factor 2 [Source:HGNC Symbol;Acc:30623] [ENSECAT00000012510]	ATGAAGATGCCTTCTAAGAAGTTTGCACACATCCCTGTTTACACCCTGGGCTTTGAGAGT
A_69_P123107	-1.5095793	-0.59414655	1.5095793	down	LRPPRC	PREDICTED: Equus caballus leucine-rich pentatricopeptide repeat containing (LRPPRC), mRNA [XM_005600023]	TTCTAAAGCGTTACGCAGTTTTTCTGAAGAATGCTGGAGAGTCTGTCCCTTTCACTGAGC
A_69_P013537	-1.7304734	-0.7911668	1.7304734	down	KIAA1958	KIAA1958 [Source:HGNC Symbol;Acc:23427] [ENSECAT00000008002]	AAGAAGGTCAAGCTGGAAAACTGTGAGAACTTCACCTTCGTCTCGTTTACTCAGGTGTCT
A_69_P018046	-1.3790878	-0.46371436	1.3790878	down	YWHAG	tyrosine 3-monooxygenase/tryptophan 5-monooxygenase activation protein, gamma [Source:HGNC Symbol;Acc:12852] [ENSECAT00000006396]	CACCCCATTAGATTAGGCCTGGCTCTTAACTACTCCGTTTTCTACTACGAGATCCAGAAT
A_69_P047932	-1.9131978	-0.93598604	1.9131978	down	LOC100063245	Uncharacterized protein [Source:UniProtKB/TrEMBL;Acc:F6WLG8] [ENSECAT00000009393]	TGGTGTCTGGATGGTGATAGGATTTGCCGTATACTTTGGATATGGGATCAGACACAGCTT
A_69_P112457	-1.5518792	-0.6340163	1.5518792	down		HL01014B1F09 Equine lymphocyte cDNA Library Equus caballus cDNA clone HL01014B1F09, mRNA sequence [DN505250]	AAACTTCCTTCAGAACACTCTTTTGGACTGTTTCCCAGGCTCAAGTTCCTCTTCTTGATT
A_69_P128402	-1.3282044	-0.40947723	1.3282044	down	TMEM65	transmembrane protein 65 [Source:HGNC Symbol;Acc:25203] [ENSECAT00000008501]	ACTATTGGCTGCATTCTAGGGATGTTTCCTTTGCTTTTCATTGGAGGAGGTGAAGAAGAT
A_69_P110926	1.4428567	0.52892804	1.4428567	up		CT02036B1B01 Equine Articular Cartilage cDNA Library Equus caballus cDNA clone CT02036B1B01, mRNA sequence [CX603777]	GTTCTTAGAATGCAGAATGTATGTAATAAAATAAGCTTGGCCTAGCATGGCAAATCAGAT
A_69_P123306	1.300204	0.3787381	1.300204	up	LOC102149416	PREDICTED: Equus caballus ral guanine nucleotide dissociation stimulator-like (LOC102149416), transcript variant X6, mRNA [XM_005613508]	TTATGTGGAGGGCAATGTGCTCAACTGTCGGAAATGGAACGAGCAATTCAAACTGATGGA
A_69_P116386	1.5017861	0.5866794	1.5017861	up		TSA: Equus caballus contig04714.EqcaPBMC mRNA sequence. [JL616440]	CCTCTGTGTCCTGTGGAAAATGTATAAATGTTATCTGATATTGCTCTTAGATGTAATGCT
A_69_P015802	-3.4575934	-1.7897682	3.4575934	down	MTUS1	microtubule associated tumor suppressor 1 [Source:HGNC Symbol;Acc:29789] [ENSECAT00000007067]	ATAGCTTATGAAGGATTTGTCCAGAAGCTAAACCAGCAGCACCAGACTGATCTCACAGAG
A_69_P025683	-1.4470676	-0.5331323	1.4470676	down	SULF2	sulfatase 2 [Source:HGNC Symbol;Acc:20392] [ENSECAT00000015564]	TCCAAAAACAGAGGCATCATCTGCCTGTACAGACAACGAGAAACCATGTATGATTTCAAG
A_69_P106747	-1.366201	-0.4501698	1.366201	down		CT02033A1A02 Equine Articular Cartilage cDNA Library Equus caballus cDNA clone CT02033A1A02, mRNA sequence [CX602529]	AGGTCAAGCCCAGATCCCCAATTGGCTTGAAGGGACATTTTCAGAGTTTTCTGTCATTTG
A_69_P036781	-1.6863424	-0.7538974	1.6863424	down	RBM24	RNA binding motif protein 24 [Source:HGNC Symbol;Acc:21539] [ENSECAT00000010141]	GCGTTATGTAATGTAGACGTGACTCTCCTGTGCAAATTATTTATTCATTGTGTATATTGC
A_69_P086788	-2.2208858	-1.1511352	2.2208858	down	TRIM63	tripartite motif containing 63, E3 ubiquitin protein ligase [Source:HGNC Symbol;Acc:16007] [ENSECAT00000026380]	GCCATCGACTTTGGGACAGATGAGGAAGAGGAAGAGTTCTTTGAAGAAGAAGATCAGGAA
A_69_P042917	3.3213663	1.7317768	3.3213663	up		caspase 10, apoptosis-related cysteine peptidase [Source:HGNC Symbol;Acc:1500] [ENSECAT00000026075]	TATCTTATCCATCCTCACTGCTGTCAATGATGATGTGAGTCGACAGGTGGACATTTACGG
A_69_P126538	1.9056087	0.93025184	1.9056087	up		PREDICTED: Equus caballus hypothetical protein LOC100146549 (LOC100146549), mRNA [XM_001917079]	CCGCCCGGGTTTTCTCAAAACCGTTTTAAGCGTTTCTGCAGCTATTTTTCTACTTTTTAT
A_69_P011391	1.3476703	0.4304676	1.3476703	up	CORO1B	coronin, actin binding protein, 1B [Source:HGNC Symbol;Acc:2253] [ENSECAT00000016105]	TTCTACAAACTGCATGAACGCAAGTGTGAGCCTATTGTCATGACTGTGCCAAGAAAGTCG
A_69_P003751	1.7532176	0.81000507	1.7532176	up		TSA: Equus caballus contig05883.EqcaPBMC mRNA sequence. [JL616163]	CAAAATTAATGGTTTGAGGATATTTCATTTTAGATCCTGTAGTAATCAGGGGGAATGGGA
A_69_P048941	1.5437206	0.6264117	1.5437206	up	PNRC1	proline-rich nuclear receptor coactivator 1 [Source:HGNC Symbol;Acc:17278] [ENSECAT00000003374]	TGTGATTACTGGAAAACTCCTATTCCCATTTTTACCAAGCTTAATTTCTGGCTTTTGGTT
A_69_P075146	-1.7143832	-0.7776897	1.7143832	down	NES	nestin [Source:HGNC Symbol;Acc:7756] [ENSECAT00000017894]	TCTGACTTGTCAGAGGAATTTGAGGATCTGGGGACCGAGGCTTCTCTCCTTCCTGGGGTC
A_69_P112908	6.5362477	2.7084627	6.5362477	up		TSA: Equus caballus contig22083.EqcaPBMC mRNA sequence. [JL636977]	GAACCACACGGCATCTTACGAGGCTGAATTTGAGAAGAATTTCAAGGAACTGTTTGCTAT
A_69_P125063	-1.709548	-0.7736149	1.709548	down	SMPX	small muscle protein, X-linked [Source:HGNC Symbol;Acc:11122] [ENSECAT00000020114]	ACCTATCGGAGATCCAGAATATTAAAAGTGAACTGAAATATGTCCCCAAAGCTGAACAGT
A_69_P109282	-1.4010483	-0.48650673	1.4010483	down		TSA: Equus caballus contig04825.EqcaPBMC mRNA sequence. [JL620665]	AGCAAGGCTGGTTTCCTGTGTTGATAAATTGCTTACATAAATCTCAATAAAACGAATCTG
A_69_P015298	1.5327294	0.61610305	1.5327294	up	PLAT	plasminogen activator, tissue [Source:HGNC Symbol;Acc:9051] [ENSECAT00000008239]	ATGTTCCGGGTGTATACACCAAGGTCACTAATTACCTAGCCTGGATTCAAGACAACATGC
A_69_P114057	-1.6517922	-0.72403216	1.6517922	down		HL02016B1H09 Equine placenta cDNA Library Equus caballus cDNA clone HL02016B1H09, mRNA sequence [DN509646]	TACAAGTCAGCCCTGACTTCACAGTCTCAGAAGTGTTCATAGTGTGTGGGATGTTAACGT
A_69_P020866	-1.4608555	-0.5468135	1.4608555	down		choline phosphotransferase 1 [Source:HGNC Symbol;Acc:17852] [ENSECAT00000020229]	GAAGAGACTTTCGAACACTTGCCATCTCTTGCTGCTGCTGTTACGTGAAAGGAGATATTA
A_69_P002636	-1.5229534	-0.6068718	1.5229534	down	HSF2	heat shock transcription factor 2 [Source:HGNC Symbol;Acc:5225] [ENSECAT00000013329]	GGCATATCTTTAAGTTGGATTCAATTGGCCATTTTTCTCCAATCGTAGTAAATTGGATTG
A_69_P062877	-1.4843773	-0.56985784	1.4843773	down	ALDH7A1	aldehyde dehydrogenase 7 family, member A1 [Source:HGNC Symbol;Acc:877] [ENSECAT00000011381]	TAGCGATGCCTGGAAGCAATACATGCGAAGATCTACTTGTACCATCAACTACAGTAAGGA
A_69_P082566	-1.7519808	-0.8089869	1.7519808	down		cadherin 15, type 1, M-cadherin (myotubule) [Source:HGNC Symbol;Acc:1754] [ENSECAT00000024449]	ACTTCATCAATGATGGTTTGGAGGCTGCAGACAGTGACCCCAGCGTCCCACCCTACGACA
A_69_P049831	-1.5298779	-0.61341655	1.5298779	down		Uncharacterized protein [Source:UniProtKB/TrEMBL;Acc:F7CG05] [ENSECAT00000007581]	GCAGCCTGTCTCTGAAATTTTGCAACTAAAGACCTATTTACCCACATTTGAAACAATTAT
A_69_P095890	-2.191508	-1.1319239	2.191508	down		dual specificity phosphatase 13 [Source:HGNC Symbol;Acc:19681] [ENSECAT00000000110]	TGACCCAGTCTAGAGATTCTTTATGCAAAAGAGAGTTCAGTCTGTCTCTATAATAAAAGG
A_69_P038347	2.4548185	1.2956164	2.4548185	up	TAP2	Uncharacterized protein [Source:UniProtKB/TrEMBL;Acc:F7DH87] [ENSECAT00000007797]	TCCATGAATCTTATTTCCTTGATGAACGTGGTACTGAGTAGTATACTGTGGCATAATAAA
A_69_P112063	-1.3680247	-0.45209432	1.3680247	down		CT02042B2C07 Equine Articular Cartilage cDNA Library Equus caballus cDNA clone CT02042B2C07, mRNA sequence [CX605912]	CCACAGGTTTGGGTTCGAAAGTGAGCACCGCACAGTTGATGATTCCCTTTTCATCTTTTT
A_69_P009231	-1.4624882	-0.54842496	1.4624882	down	PACSIN3	protein kinase C and casein kinase substrate in neurons 3 [Source:HGNC Symbol;Acc:8572] [ENSECAT00000027122]	TTACAGAGTGGCCGTATTGGCCTGTATCCTGCCAATTACGTGGAGTGTGTGGGGGCCTGA
A_69_P028676	1.5807524	0.6606114	1.5807524	up		poly (ADP-ribose) polymerase family, member 8 [Source:HGNC Symbol;Acc:26124] [ENSECAT00000012122]	GGTTATGGAATCTAGTAATAAAATTACAACAGCACTTAAACTGAAGTTTGGGTTGCTCAC
A_69_P059921	6.8515263	2.7764254	6.8515263	up	EIF2AK2	Equus caballus eukaryotic translation initiation factor 2-alpha kinase 2 (EIF2AK2), mRNA [NM_001143800]	CTGAGACATTTTCAATACTGTGGACGTTGAAGGAATGGAAGAAGGATACAGTGAAAAAGA
A_69_P005351	-1.4077702	-0.49341178	1.4077702	down	HSPA9	Equus caballus heat shock 70kDa protein 9 (mortalin) (HSPA9), mRNA [NM_001163884]	TTAATAGGAACACCACTATTCCAACCAAGAAGAGCCAGGTGTTTTCTACAGCCGCTGATG
A_69_P000769	11.459168	3.5184305	11.459168	up	CCL11	Equus caballus chemokine (C-C motif) ligand 11 (CCL11), mRNA [NM_001081871]	CCTGCTCTTCCTAAGATGTGTCCTGAGATAATTTCATCATCATTACAAAAGGAATGGCTT
A_69_P109167	-1.398619	-0.48400307	1.398619	down	ANGPTL2	PREDICTED: Equus caballus angiopoietin-like 2 (ANGPTL2), mRNA [XM_001501670]	TCAGCATTCTCACAAAATGTACCATGTAGCATGTTTTGTGTATATAAAAGGGAGGGTTTG
A_69_P033131	-1.5494148	-0.6317234	1.5494148	down	EIF1	eukaryotic translation initiation factor 1 [Source:HGNC Symbol;Acc:3249] [ENSECAT00000013091]	GTTTAAAAACCTCACAGCTTGTATAATGTAACCATTTGGGGTCTGCTTTTAACTTGGACT
A_69_P100595	2.3436732	1.2287714	2.3436732	up	PSME2	proteasome (prosome, macropain) activator subunit 2 (PA28 beta) [Source:HGNC Symbol;Acc:9569] [ENSECAT00000019594]	TTATCATATCATCAGCAGCAACCTGGAGAAGATTGTCAACCCCAAGGGTGAAGAGAAACC
A_69_P106511	1.6169943	0.69331455	1.6169943	up		HL02013B2C12 Equine placenta cDNA Library Equus caballus cDNA clone HL02013B2C12, mRNA sequence [DN508802]	TGGGAGACAGGTGTTTTAAGCCATAGGCTTTTCTTTGTACTGCATTTTTAGAAATTTAGC
A_69_P095866	-1.3310316	-0.41254473	1.3310316	down	VCL	vinculin [Source:HGNC Symbol;Acc:12665] [ENSECAT00000014550]	TATACTCGTGCATACTCTATCCCAATAGGCAGACTGGGTTTCTAGCCTATGGACTTCACA
A_69_P053246	-1.7479724	-0.80568236	1.7479724	down		keratin 85 [Source:HGNC Symbol;Acc:6462] [ENSECAT00000025120]	AAGGAGGAGATCAACGAGCTGAACCGCCTGATCCAGAGGCTGACTGCCGAGATCGAGAAT
A_69_P056166	1.485178	0.5706358	1.485178	up	SHISA5	shisa family member 5 [Source:HGNC Symbol;Acc:30376] [ENSECAT00000008879]	TTATCATCTGCTTCACCTGCTCCTGCTGCTGCTTGTACAAGATGTGCCGCCGACCACGTC
A_69_P010872	-1.3658696	-0.44981977	1.3658696	down	ESRRA	estrogen-related receptor alpha [Source:HGNC Symbol;Acc:3471] [ENSECAT00000016651]	ACAGAGACTCTATTTTAATGTATATTTGCTGCAAAGAGAAACCGCTTTTGGTTTTGAACC
A_69_P079281	-1.5311924	-0.61465555	1.5311924	down	GARS	glycyl-tRNA synthetase [Source:HGNC Symbol;Acc:4162] [ENSECAT00000020944]	CGTGTTATCCTCAGTGGCTGCCTGATCTTACCCCCAACAATTAAAGTTGAAGGAATTCTG
A_69_P063326	-1.4084355	-0.49409342	1.4084355	down	TTC37	tetratricopeptide repeat domain 37 [Source:HGNC Symbol;Acc:23639] [ENSECAT00000027077]	GCCAAAACTCATGGAGACACGAGAGCATTGGAATTGAATCAGAAATTGTCCTCAGAATAG
A_69_P003342	-1.5058396	-0.5905681	1.5058396	down	ABCB1	Uncharacterized protein [Source:UniProtKB/TrEMBL;Acc:F7A8B1] [ENSECAT00000020403]	ATCAGCTCTGGATACAGAAAGTGAAAAGGTTGTCCAAGAAGCTCTGGACAAAGCCAGAGA
A_69_P116811	-1.4233713	-0.5093121	1.4233713	down	PDGFC	PREDICTED: Equus caballus platelet derived growth factor C (PDGFC), transcript variant X2, mRNA [XM_005607800]	TGCTGTCCTGTAGGAACACATCCTATTTATTGTGATGTTCTGGTTTTATTATCTTTGAAC
A_69_P079817	-1.5346967	-0.6179536	1.5346967	down	UBE2H	ubiquitin-conjugating enzyme E2H [Source:HGNC Symbol;Acc:12484] [ENSECAT00000016255]	TACTGAACTGTCGAAAGAAATAGCCGCTCTGATAAATAGACTTGAGTTAAAATAACAGGA
A_69_P098756	-1.4104569	-0.49616262	1.4104569	down	TP53BP1	tumor protein p53 binding protein 1 [Source:HGNC Symbol;Acc:11999] [ENSECAT00000008867]	GTCTTGTGTGTAACTGGATTCCTTGCATGGATCTTGTATATAGTTTTATTTGCTGGACTT
A_69_P058371	-1.8793631	-0.9102438	1.8793631	down	TTL	tubulin tyrosine ligase [Source:HGNC Symbol;Acc:21586] [ENSECAT00000007417]	ACAAATCAAACATATAATAAGAAGCTGCCTCATGAGTGTGGAGCCTGCCATCAGCACCAA
A_69_P112532	1.3501256	0.43309355	1.3501256	up		TSA: Equus caballus contig04261.EqcaPBMC mRNA sequence. [JL620183]	TGCAGCCCCATAGCATATTTTTTGGCATATGAAAACTTACTGTTTGTTGAATAAAGTGCT
A_69_P048119	-1.4781893	-0.5638311	1.4781893	down		troponin T type 1 (skeletal, slow) [Source:HGNC Symbol;Acc:11948] [ENSECAT00000016548]	AGAAGTTTGACTTGATGGCGAAGCTGAAGCAGCAGAAATACGAGATCAACGTGCTGTATA
A_69_P112215	1.445885	0.53195274	1.445885	up		HL010003000_PLATE_C03_19_018 Equine lymphocyte cDNA Library Equus caballus cDNA clone HL010003000_PLATE_C03_19_018, mRNA sequence [DN504031]	TAACTAACAAGCACTCCCTCTTTATCTAAGCCAACAATTAAAACTAACTGAGCGTCTCAA
A_69_P107383	1.6885953	0.75582355	1.6885953	up		CT020010A20H05 Equine Articular Cartilage cDNA Library Equus caballus cDNA clone CT020010A20H05, mRNA sequence [CX595154]	TTGATGAGGTTCGCGTCGTCTTTGTTCCTGTTACTATTAAACTATCCGGGATAATCAAAA
A_69_P105472	-1.8198432	-0.8638141	1.8198432	down		CT02033A1F06 Equine Articular Cartilage cDNA Library Equus caballus cDNA clone CT02033A1F06, mRNA sequence [CX602587]	TTGCTTGTACATATAGGGACAATGCCATTGTATTATTCAGCCTCTTAACACTACTTCAAA
A_69_P025986	-1.306513	-0.38572145	1.306513	down	RAB22A	RAB22A, member RAS oncogene family [Source:HGNC Symbol;Acc:9764] [ENSECAT00000013401]	ATGAACTCTTTATAGAAATTAGTCGAAGAATTCCGTCCACTGATGCCAACCCACCATCTG
A_69_P085919	-1.5843897	-0.6639272	1.5843897	down	MACF1	microtubule-actin crosslinking factor 1 [Source:HGNC Symbol;Acc:13664] [ENSECAT00000017611]	CGCGGTGCAGGGTTGTAAACCTGCTTTATCTTTTAGGATTATTCCTAAATGCATCTTCTT
A_69_P021741	1.3119813	0.39174712	1.3119813	up		BCL2-interacting killer (apoptosis-inducing) [Source:HGNC Symbol;Acc:1051] [ENSECAT00000019140]	TTCATCGGGGACGAGATGGAAGTGAGATGGATGCTGCCCCACATCGCTGAGCTGCCTGGG
A_69_P109793	1.9269009	0.9462824	1.9269009	up		CT02029B2G07 Equine Articular Cartilage cDNA Library Equus caballus cDNA clone CT02029B2G07, mRNA sequence [CX601537]	GGTTGCAAACCATGCTGACTTAAGCTTCTGATGAAATGGAATGTGCTAATATAATGTTAT
A_69_P034346	-1.3775086	-0.46206135	1.3775086	down		synergin, gamma [Source:HGNC Symbol;Acc:557] [ENSECAT00000009030]	AACAGAATGCGAGTACTGCAAAGTTCACCTCCGTGAAGCTCCATGAAGAATTCCCTAAGA
A_69_P094177	-1.3269466	-0.40811038	1.3269466	down	FAM204A	family with sequence similarity 204, member A [Source:HGNC Symbol;Acc:25794] [ENSECAT00000020131]	AGGATGCTGAAAATTCACAGGTTGCTCGAAAAAAGAAGAAACTTGCATGGGGGTTTGAAG
A_69_P010875	-1.3308461	-0.4123437	1.3308461	down	ESRRA	estrogen-related receptor alpha [Source:HGNC Symbol;Acc:3471] [ENSECAT00000016651]	TGCTGTACAGAGACTCTATTTTAATGTATATTTGCTGCAAAGAGAAACCGCTTTTGGTTT
A_69_P042732	-1.3225596	-0.4033327	1.3225596	down	SLC39A10	solute carrier family 39 (zinc transporter), member 10 [Source:HGNC Symbol;Acc:20861] [ENSECAT00000006665]	ATTGCCCTCTATGAAGACAAAATTGTGTTTGACCTCCAGTTTTGACCATTCCCAGTAATT
A_69_P073423	1.6929598	0.7595477	1.6929598	up	MPZL1	myelin protein zero-like 1 [Source:HGNC Symbol;Acc:7226] [ENSECAT00000007097]	TGCTGTTTTTGTACTTTGGTTCAGGGTCATTTACAGCTGGGAAGATTCAGAGACATTCCT
A_69_P075958	1.798532	0.8468199	1.798532	up	MCL1	myeloid cell leukemia sequence 1 (BCL2-related) [Source:HGNC Symbol;Acc:6943] [ENSECAT00000019974]	TTGACTCTTAACCAACTCCAGCCACCCAAAACCAAGACATCTGCTGTGAAATCAAATGTA
A_69_P023131	-2.4805777	-1.3106762	2.4805777	down	STON2	stonin 2 [Source:HGNC Symbol;Acc:30652] [ENSECAT00000011827]	AAGTATGAGCATGCCTTCAACTCCATTGTGTGGAGGATAAACCGACTGCCTGACAAAAAC
A_69_P113501	-1.4263723	-0.51235056	1.4263723	down		HL02013A2E11 Equine placenta cDNA Library Equus caballus cDNA clone HL02013A2E11, mRNA sequence [DN508678]	ATCTGGCGAGTCTCTATGTGTCTTAATCCCTTTTCCTCCATTAAAAGCAAAACGAAAAAA
A_69_P116255	2.6515417	1.4068314	2.6515417	up		LeukoS2_3_C09.b1_A024 Stimulated peripheral blood leukocytes S2 Equus caballus cDNA clone LeukoS2_3_C09_A024 3', mRNA sequence [CD469289]	AGAAGAAGATTTTTAAAGTTTGAGAGTGGAAATAAATGGAAGCCCTGAGACCCTTCCAGA
A_69_P001397	1.3518084	0.4348907	1.3518084	up	CAV1	Equus caballus caveolin 1, caveolae protein, 22kDa (CAV1), mRNA [NM_001114143]	CAAATGAAGCGCTGGTCCAGGAGACTGCTAAAATTTTATATGCTTACTGATATATTTTAC
A_69_P107933	1.7509162	0.8081101	1.7509162	up		TSA: Equus caballus contig03459.EqcaPBMC mRNA sequence. [JL619481]	CATTCTTGGCTTTGTGTTAAGACCAATGAAGATAAATAACTCTGCTCTAAGTGAGTGCAC
A_69_P043551	-1.3183683	-0.39875346	1.3183683	down	COPS5	COP9 signalosome subunit 5 [Source:HGNC Symbol;Acc:2240] [ENSECAT00000014748]	CCATAGAAGCTATCCATGGATTGATGTCTCAGGTTATTAAGGATAAGCTGTTTAATCAAA
A_69_P087631	-1.3809301	-0.46564028	1.3809301	down	DFFA	DNA fragmentation factor, 45kDa, alpha polypeptide [Source:HGNC Symbol;Acc:2772] [ENSECAT00000018718]	TATTTCAGCAAGGAAGAATTCGCTGCCTGGAGAACTGCAGAATCCTAAACGAGCTAAACA
A_69_P049557	-2.2482226	-1.1687849	2.2482226	down	FAM162B	family with sequence similarity 162, member B [Source:HGNC Symbol;Acc:21549] [ENSECAT00000020278]	TGGCGTGAAGAAGCTGCGTTGGCTGCACAGGCTAAGGCTAAATGATATTCTAAAGTGTTA
A_69_P065334	3.666284	1.8743186	3.666284	up	TRAFD1	TRAF-type zinc finger domain containing 1 [Source:HGNC Symbol;Acc:24808] [ENSECAT00000022541]	GTTGAGAAATATTTCAGCTTTAGCTGCTGGCTTTTAGCAGCACAGAATACAAGCCGTGGC
A_69_P102158	-1.4350367	-0.52108765	1.4350367	down		TSA: Equus caballus contig08770.EqcaPBMC mRNA sequence. [JL624240]	TAATTTTCCTATCCCACCCCTTCCTTAATCACTTCCTTGGATGGATGAGTGCGGGTCATT
A_69_P004995	-1.446191	-0.53225803	1.446191	down	HSF2	heat shock transcription factor 2 [Source:HGNC Symbol;Acc:5225] [ENSECAT00000013329]	CATCATCGGAAGTTACCTCCTCTGTAGATAAACCCATAGAAGTTGATGAGCTTCTGGACA
A_69_P058166	2.10573	1.0743206	2.10573	up	ARID5A	AT rich interactive domain 5A (MRF1-like) [Source:HGNC Symbol;Acc:17361] [ENSECAT00000025384]	TGGCAAAAAACTGCGGGCAGTGTCTCCCTTTCTTAAGGAGGCCGAAGCCAAGGAGTGTGG
A_69_P105982	1.6563209	0.7279823	1.6563209	up			CTTATGGCATCTCATTGAGGAAAACGAAAACTGCACAATAAAACCAAGCCTCTGGAAAAA
A_69_P101692	27.840014	4.799088	27.840014	up			GTAATTCAGCAGGACCATCAATGGCTTAAACAAACCTCCCAACATCATAAAATGTTAATA
A_69_P101417	1.4248255	0.51078534	1.4248255	up		TSA: Equus caballus contig00586.EqcaPBMC mRNA sequence. [JL617042]	AGAAAGGTGGTTGAATCTGTCCACAAGGTTATTGTATAACTTGAGAACTGTCTACAAAGT
A_69_P031351	3.4854941	1.8013632	3.4854941	up	LOC100629534	secreted and transmembrane 1 [Source:HGNC Symbol;Acc:10707] [ENSECAT00000006039]	CAGTACAAATGGCGTCTCCAAGGAGGCCAGATAAACGTTGGAATCACCACCCTGAATGTC
A_69_P001416	1.3448633	0.42745948	1.3448633	up	TES	Equus caballus testis derived transcript (3 LIM domains) (TES), mRNA [NM_001114149]	GGATACCGAATGTCTTCCTCACCTGTATACTTCCATCCTTATGTATTTCTGATGTTTATT
A_69_P129466	-1.9020597	-0.9275625	1.9020597	down		keratin 85 [Source:HGNC Symbol;Acc:6462] [ENSECAT00000025120]	AACATGGACTGCATTGTGGCCGAAATCAAGGCTCAGTACGACGACATCGCCAACCGCAGC
A_69_P103631	-1.4952316	-0.580369	1.4952316	down	SLC15A4	PREDICTED: Equus caballus solute carrier family 15 (oligopeptide transporter), member 4 (SLC15A4), mRNA [XM_005615190]	CCTCTGACTTCTGTTTCCTTATTTTACATGTATGTGGGGGTTCGCGTTTGTTAAATAAAC
A_69_P038477	1.8546122	0.8911176	1.8546122	up	LOC100061755	BCL2-antagonist/killer 1 [Source:HGNC Symbol;Acc:949] [ENSECAT00000025691]	TGATAGTTCTGGCTGTGGTTCTGTTGGGCCAGTATGTGGTACGAAGATTCTTCAAGTCAT
A_69_P035546	3.1191452	1.6411507	3.1191452	up	CXCL16	chemokine (C-X-C motif) ligand 16 [Source:HGNC Symbol;Acc:16642] [ENSECAT00000019475]	CTAGCACATGGCAGGCACTCTGTATGTATGTTTAATGTTAATACATTAACACTATGTATG
A_69_P064927	1.3172263	0.3975032	1.3172263	up	KCTD10	potassium channel tetramerization domain containing 10 [Source:HGNC Symbol;Acc:23236] [ENSECAT00000020908]	GGAGTCTGGAGATACTTTTCTAACAAACCAGATGATTGTTTTGATGTTTCTCAACAAGGT
A_69_P030643	-1.3049539	-0.38399893	1.3049539	down	NDUFB4	NADH dehydrogenase (ubiquinone) 1 beta subcomplex, 4, 15kDa [Source:HGNC Symbol;Acc:7699] [ENSECAT00000016402]	CAGGAAGGAAAATTGGATCGCACATTTAACATCTCATATTAAGTCTGGCAATGATGACTA
A_69_P114606	2.502275	1.3232404	2.502275	up		HL02020A2D09 Equine placenta cDNA Library Equus caballus cDNA clone HL02020A2D09, mRNA sequence [DN510658]	GCTGCATTAGCCTTCAGAAGTATTTGGAAACTTAAGATGAACTACATTTCTTGCAAAGTA
A_69_P040112	-1.6840211	-0.7519102	1.6840211	down	SPG20	Uncharacterized protein [Source:UniProtKB/TrEMBL;Acc:F6SDS3] [ENSECAT00000012715]	GTGTTCATTCCTACAACATGACTGTTTCATAAGCTTTATGGCATATATCTACTTACAAGG
A_69_P019341	-1.4991457	-0.58414066	1.4991457	down	SNX29	sorting nexin 29 [Source:HGNC Symbol;Acc:30542] [ENSECAT00000020766]	AGAGTTCAGGAGTTTGCACCACAAGTTACAGAACAAATACCCTCAAGTGAGGGCCTACAA
A_69_P057767	-1.4607971	-0.5467558	1.4607971	down	C16H3orf33	chromosome 3 open reading frame 33 [Source:HGNC Symbol;Acc:26434] [ENSECAT00000023825]	TAGAAGGACATATGAAGCATGGAAAGACAACATGAGTAACTACTCCTTAATACTGAAGTT
A_69_P104854	-1.9374608	-0.9541671	1.9374608	down			CTTTGATTCATCTTTGGGAGCCAAAGTCACAAATTCCTGCAACCATAATAAACCTCCTTC
A_69_P003337	1.5753775	0.6556975	1.5753775	up	EGFR	epidermal growth factor receptor [Source:HGNC Symbol;Acc:3236] [ENSECAT00000011328]	CAAGTCAAATGGCATCTTTAAGGGTCCTGCAGCTGAAAATGCAGAATACCTAAGGGTAGC
A_69_P019966	-1.6570325	-0.72860193	1.6570325	down	SEPX1	Equus caballus methionine sulfoxide reductase B1 (SEPX1), mRNA [NM_001170424]	AGCAGCTCGCTGAAGTTCGTCCCTAAAGGCAAAGAAAGTTCTGCCTCCCAGGGGCAGTAG
A_69_P019891	1.4304973	0.5165168	1.4304973	up		TNF receptor-associated factor 7, E3 ubiquitin protein ligase [Source:HGNC Symbol;Acc:20456] [ENSECAT00000019097]	TGAGAAGATTGACCAGCTGGAGAAGAGTCTGGAGCTTAAGTTTGACGTCCTGGATGAAAA
A_69_P007821	-1.6703107	-0.7401165	1.6703107	down	SYNE1	spectrin repeat containing, nuclear envelope 1 [Source:HGNC Symbol;Acc:17089] [ENSECAT00000011593]	CTTTAGTTCTCCTGCCATGTGTGCAAATCATGGCTTCAGAGGTGGATGATAAACCGTAAC
A_69_P001136	-1.5467094	-0.6292021	1.5467094	down	IL5	Equus caballus interleukin 5 (colony-stimulating factor, eosinophil) (IL5), mRNA [NM_001082499]	TGAAACAATTCCTAGACTACCTGCAGGAGTTTCTTGGTGTAATAAACACTGAGTGGACAA
A_69_P050661	8.949869	3.1618667	8.949869	up		Uncharacterized protein [Source:UniProtKB/TrEMBL;Acc:F7DK01] [ENSECAT00000015292]	CGTCCGGCTGGGACTTCAACTAGAGGACAAATTTGAGAATAATTTCAAAAACATTTTTGC
A_69_P027012	1.4266932	0.51267517	1.4266932	up	KDM4C	TSA: Equus caballus contig02744.EqcaPBMC mRNA sequence. [JL618864]	AAAGAGACAAAGAGTGCTGAGCTCCAGGTTTAAGAACGAATATGTGGATGACCCCGTGTA
A_69_P041936	-2.1495428	-1.1040299	2.1495428	down	ITGB6	integrin, beta 6 [Source:HGNC Symbol;Acc:6161] [ENSECAT00000024051]	CTATAAACATAGCGAAAAACAAAAGTTGGCCCTTTCCACAGATGGCTAGAACTGCTTGAT
A_69_P055316	-1.3241867	-0.40510648	1.3241867	down	THOC7	Uncharacterized protein [Source:UniProtKB/TrEMBL;Acc:F7C615] [ENSECAT00000000589]	AAATGATGAAAAGCTCTCAGAGGTGGAAGAAGCTCAGGAAACAAGCATGGAAGCAGATCC
A_69_P097715	-1.3404685	-0.4227374	1.3404685	down	LOC100051391	cytochrome c oxidase subunit Va [Source:HGNC Symbol;Acc:2267] [ENSECAT00000000149]	CTTAGACCAACTTTAAATGAACTGGGAATCTCCACTCCAGAGGAACTGGGCCTTGACAAA
A_69_P035191	3.1772032	1.6677574	3.1772032	up	LOC100072608	Uncharacterized protein [Source:UniProtKB/TrEMBL;Acc:F6Y5F8] [ENSECAT00000003748]	TTATAGTCTGAGAAATCGAGACATGAAGGCTGCCCTGGGGAAACTCTTCAGCAAGAGAAT
A_69_P080477	-1.4198405	-0.50572884	1.4198405	down	LOC100050922	family with sequence similarity 115, member A [Source:HGNC Symbol;Acc:22201] [ENSECAT00000018561]	ATCTCAGCAAAGAAACATGAACGGATTTGGATATAAGTGAAGAGGATCTCAACACATTTC
A_69_P085340	2.072292	1.0512273	2.072292	up		MOB kinase activator 3C [Source:HGNC Symbol;Acc:29800] [ENSECAT00000025642]	CCCAAGCATATTTGGGAAATGTGGATGTGGCTGAGTTGATGGCAAGAAAGGTACAAGAGA
A_69_P002084	1.331883	0.41346726	1.331883	up	BMP4	Equus caballus bone morphogenetic protein 4 (BMP4), mRNA [NM_001163970]	TACCTGGATGAGTATGACAAGGTAGTGCTGAAAAATTATCAGGAGATGGTAGTAGAGGGA
A_69_P028101	1.7479702	0.80568063	1.7479702	up	PGPEP1	pyroglutamyl-peptidase I [Source:HGNC Symbol;Acc:13568] [ENSECAT00000012102]	GAGATGCTGGATGTCCTGGAGCAGTCGGAAGGCAAACTCAGTTGTCGCCACAAACACTGA
A_69_P117641	-1.5366701	-0.6198075	1.5366701	down	FAM13B	PREDICTED: Equus caballus family with sequence similarity 13, member B (FAM13B), transcript variant X1, mRNA [XM_005599391]	CGGTATAATTGCATTGCTGTGTCTGGCACTTCATTGTATAGACTTTTGTAATAAAAGAAC
A_69_P039534	-2.13531	-1.0944455	2.13531	down	BAG2	BCL2-associated athanogene 2 [Source:HGNC Symbol;Acc:938] [ENSECAT00000012866]	TAGAGACTCTGCTTAGAAATATTGAAAACTCTGACAAGGCCATCAAGCTGTTAGAGCATT
A_69_P020841	-1.3001742	-0.37870502	1.3001742	down	UTP20	UTP20, small subunit (SSU) processome component, homolog (yeast) [Source:HGNC Symbol;Acc:17897] [ENSECAT00000007586]	GGCTATAAGGCCAAGAGACAAAAGAGCCACAGCCTGAAAGATTTAGCAATGGTGGAGTAA
A_69_P049781	-2.1802397	-1.1244867	2.1802397	down	LAMA2	laminin, alpha 2 [Source:HGNC Symbol;Acc:6482] [ENSECAT00000025657]	GATGGTGCTAATTCAGATCCCAGACTGAAGTTTAATTCAAATTCTTTCTCAAATCCATGA
A_69_P004833	2.1188579	1.0832868	2.1188579	up	CX43	Gap junction protein [Source:UniProtKB/TrEMBL;Acc:F6SK35] [ENSECAT00000005498]	GAAGAGAAACTGAACAAGAAAGAGGAGGAACTCAAAGTTGCCCAAACTGATGGTGTCAAT
A_69_P051546	2.4040813	1.2654856	2.4040813	up	TAPBPL	TAP binding protein-like [Source:HGNC Symbol;Acc:30683] [ENSECAT00000013476]	TTGTGGCCAGCAGCCTCTTCCTTCTTGCACTGTTGTTCTTGGGGCTTCAGAGACGGCAAG
A_69_P116127	-1.3165118	-0.3967204	1.3165118	down	DDX17	DEAD (Asp-Glu-Ala-Asp) box helicase 17 [Source:HGNC Symbol;Acc:2740] [ENSECAT00000027123]	GTACGTAATGGATGTGTTGATGGATCAGCACTTTACAGAACCAACTCCGATTCAGTGCCA
A_69_P088733	-1.586596	-0.66593486	1.586596	down	PALLD	palladin, cytoskeletal associated protein [Source:HGNC Symbol;Acc:17068] [ENSECAT00000024847]	CTGTAAGCCAACATTCTTGTCAAAGCTGAAACACTGAAACAGCCATTGCCTTGACCAACA
A_69_P021613	1.7515684	0.8086474	1.7515684	up	DESI1	desumoylating isopeptidase 1 [Source:HGNC Symbol;Acc:24577] [ENSECAT00000012509]	CGGCTTTTTAAATTTTCCAGGGAAGGAGATCATCAGGCTGCATGTAGGACAATGCTGCTA
A_69_P042446	1.3687862	0.4528971	1.3687862	up	PLEKHA3	pleckstrin homology domain containing, family A (phosphoinositide binding specific) member 3 [Source:HGNC Symbol;Acc:14338] [ENSECAT00000011157]	CTTAATGGAGATTTGGCTTCAGCACCCATTCCTGAAGAAAGCAGACTTATGGCCAAAAAA
A_69_P099121	2.0040312	1.0029049	2.0040312	up	SPRED1	sprouty-related, EVH1 domain containing 1 [Source:HGNC Symbol;Acc:20249] [ENSECAT00000008836]	TTTGTGTTCAAGTGTGTGCTAAACTATCCCAGGAATGTATTTAATCCAACATTGTGAATG
A_69_P102552	1.9571472	0.96875226	1.9571472	up		CT020011B10F01 Equine Articular Cartilage cDNA Library Equus caballus cDNA clone CT020011B10F01, mRNA sequence [CX595512]	ACTTTTCAGACAAACCCTTTGTATTGTAGATAAAAAGACGGAGCATGCTCACTTTTTTGT
A_69_P029432	1.599316	0.677455	1.599316	up		short stature homeobox 2 [Source:HGNC Symbol;Acc:10854] [ENSECAT00000016308]	GCTGCAACGATGGACTCCGGCATAGAAATAAAAATCCTGTTAATAAAAAATGAGCAAAAA
A_69_P116130	-1.3337934	-0.4155352	1.3337934	down	DDX17	DEAD (Asp-Glu-Ala-Asp) box helicase 17 [Source:HGNC Symbol;Acc:2740] [ENSECAT00000027123]	ACAGTACGTAATGGATGTGTTGATGGATCAGCACTTTACAGAACCAACTCCGATTCAGTG
A_69_P026049	-2.4604747	-1.2989367	2.4604747	down	PHACTR3	phosphatase and actin regulator 3 [Source:HGNC Symbol;Acc:15833] [ENSECAT00000008448]	CAAAAGTAATGAAATGGAGGTACATGCATCAAGCAAGCATTTGACAAGATTCCACAGGCC
A_69_P070916	-1.4240226	-0.50997204	1.4240226	down	ANKRD42	ankyrin repeat domain 42 [Source:HGNC Symbol;Acc:26752] [ENSECAT00000019610]	GGGGGAGTTTTTGTGAGAAGGTACTAATCAGTGAAATAACTAAATAAACCTGCTTGATTT
A_69_P049826	-1.3964998	-0.48181528	1.3964998	down	MED23	mediator complex subunit 23 [Source:HGNC Symbol;Acc:2372] [ENSECAT00000026659]	TAAAACTTCGTCTTCGATTCATCACACACATTAGCAAGATGGACCCAGCTGCAGTACCTC
A_69_P095955	-1.3397144	-0.42192546	1.3397144	down	PPIF	peptidylprolyl isomerase F [Source:HGNC Symbol;Acc:9259] [ENSECAT00000009285]	GAAAATAGAATCTTTTGGGTCCAAGAGTGGGAAGACATCCAAGAAGATTGTCATCACAGA
A_69_P027227	1.7270254	0.7882893	1.7270254	up	IFT74	intraflagellar transport 74 homolog (Chlamydomonas) [Source:HGNC Symbol;Acc:21424] [ENSECAT00000022787]	TTCATAGCAACCAAGAGTCAAGAGAGTGATTACCGGCCAATTATGAAGAATGTGACCAAG
A_69_P114873	-1.3783644	-0.46295738	1.3783644	down	GIGYF2	PREDICTED: Equus caballus GRB10 interacting GYF protein 2 (GIGYF2), mRNA [XM_005610721]	AAAGTGGGGGGTGGGGAAGAGGGATAGTTAAAATGTTTACAAAACTTTAAGCTCCCTCGG
A_69_P095281	1.636538	0.71064717	1.636538	up	MINPP1	multiple inositol-polyphosphate phosphatase 1 [Source:HGNC Symbol;Acc:7102] [ENSECAT00000013532]	TGTCATACCAGTAAAGAATGTGAATTACCAAAGGTGAACAACACATCTGATGAGCTGTAA
A_69_P040716	-1.3534001	-0.43658847	1.3534001	down		ubiquitin carboxyl-terminal esterase L3 (ubiquitin thiolesterase) [Source:HGNC Symbol;Acc:12515] [ENSECAT00000026045]	TTGCTCTTTCTGCAGCATAGCTTGTCAATAATGGAAACACCAAATACTGTATTATTTGCA
A_69_P122346	-2.019676	-1.0141238	2.019676	down		Uncharacterized protein [Source:UniProtKB/TrEMBL;Acc:F6R9G5] [ENSECAT00000028834]	AGGAAGTCACTGACACAGTGACCAACACAGTCACAAATGCTGTCACCCACGCGGCGGAAG
A_69_P036721	-1.5440974	-0.6267638	1.5440974	down	NOL7	nucleolar protein 7, 27kDa [Source:HGNC Symbol;Acc:21040] [ENSECAT00000000165]	GAGGTTTAAAAGACGGTGGATGGTCAGAAGGATGAAAACTTCTAAGAAGTAAATCAGAGC
A_69_P111686	-1.3608507	-0.4445088	1.3608507	down		TSA: Equus caballus contig00332.EqcaPBMC mRNA sequence. [JL616387]	CGTGCAGTAGCTATTTTCCCAGTTATACAAAGCAATTTTCTACGTGTAGAGTTACAAACT
A_69_P127847	-1.3554821	-0.43880606	1.3554821	down	LYRM2	TSA: Equus caballus contig06409.EqcaPBMC mRNA sequence. [JL622072]	TACTCAAGGCAATATGCAGCTCAAGGAGTTAGAAAAAACACTTGCCTTAGCCAAATCTTA
A_69_P039466	-1.4472178	-0.53328204	1.4472178	down	LRRC1	leucine rich repeat containing 1 [Source:HGNC Symbol;Acc:14307] [ENSECAT00000013015]	ATCATGCCATTGACCGAGTGACCACTTCTGTGTAAGAATTTCACCTCCAGGTTTTACCTC
A_69_P110756	-1.5022981	-0.5871711	1.5022981	down		CT02035A2D11 Equine Articular Cartilage cDNA Library Equus caballus cDNA clone CT02035A2D11, mRNA sequence [CX603353]	GGGTGACCAGCAGCTCTAATATTAGGTATAGAGTTGCGTAAAACTGAGTCTGAAAGCTTT
A_69_P088636	1.3022338	0.38098845	1.3022338	up	GLRA3	glycine receptor, alpha 3 [Source:HGNC Symbol;Acc:4328] [ENSECAT00000025850]	CACCATCTCCCGAGCCTGCTTCCCATTAGCCTTTTTGATTTTTAATATTTTTTACTGGGT
A_69_P114113	-1.4547971	-0.540818	1.4547971	down		TSA: Equus caballus contig09467.EqcaPBMC mRNA sequence. [JL624892]	TCCTATGCAAATAACGGAGCAAACAGCTGTATAGTTGTAGAATTTTTTGAGAGAATGAGA
A_69_P110725	1.5211395	0.6051525	1.5211395	up		HL02016A1G02 Equine placenta cDNA Library Equus caballus cDNA clone HL02016A1G02, mRNA sequence [DN509494]	GTCAGCCTATGGTATATAATTAGGACTTCTCTAGTAAGTACTTGGTCCTAATATATCACA
A_69_P049707	1.5304096	0.6139178	1.5304096	up	HEY2	hes-related family bHLH transcription factor with YRPW motif 2 [Source:HGNC Symbol;Acc:4881] [ENSECAT00000014779]	AGTAGCCATACAGATGTCTACAGATCCACAAAGGAGCAATAAAGCTATTTGAGACACAAA
A_69_P093897	-1.7514805	-0.8085749	1.7514805	down	DHX32	DEAH (Asp-Glu-Ala-His) box polypeptide 32 [Source:HGNC Symbol;Acc:16717] [ENSECAT00000015297]	AGTAAGGAGATTCTACAGCAAGTAATGGATCACCTATCAACTATCTCAGCAATGAAAAAG
A_69_P075131	1.330772	0.4122635	1.330772	up	RRNAD1	ribosomal RNA adenine dimethylase domain containing 1 [Source:HGNC Symbol;Acc:24273] [ENSECAT00000013433]	AGTGGGCTGTTGCTACATGAAGCTGAGTGATCCTGGTGGCTACCCACTGAGTCAGTGGGT
A_69_P107526	-1.402766	-0.48827434	1.402766	down	CLINT1	TSA: Equus caballus contig25176.EqcaPBMC mRNA sequence. [JL639330]	CATGAAAATCATGATTCTAGAGTTTGGAATGCAAAATTAATTGTTTCACCCTCAAGCTGG
A_69_P001162	-4.206521	-2.0726275	4.206521	down	NPPA	Equus caballus natriuretic peptide A (NPPA), mRNA [NM_001082501]	GGTAGATCCTCACCCATTACTGAAAGCGGTTTGAAAAATGAATAAACTTCAGCACCACGG
A_69_P098637	-1.4589822	-0.54496235	1.4589822	down	SORD	sorbitol dehydrogenase [Source:HGNC Symbol;Acc:11184] [ENSECAT00000005957]	TTTTGAAACATCCAAAAAAGGATTGGGGTTGAAAGTCATGCTGAAGTGCGACCCTGACGA
A_69_P021911	1.6160071	0.69243354	1.6160071	up	CERK	ceramide kinase [Source:HGNC Symbol;Acc:19256] [ENSECAT00000005822]	GGGAAGTGTGACGATTATTTAAGAAGATTACTGCAGACCAATTATGTCGATATACACATT
A_69_P127849	-1.3710302	-0.45526037	1.3710302	down	LYRM2	TSA: Equus caballus contig06409.EqcaPBMC mRNA sequence. [JL622072]	ATTACTCAAGGCAATATGCAGCTCAAGGAGTTAGAAAAAACACTTGCCTTAGCCAAATCT
A_69_P114683	1.4087783	0.4944446	1.4087783	up		HL02020B2B07 Equine placenta cDNA Library Equus caballus cDNA clone HL02020B2B07, mRNA sequence [DN510773]	CCCCAGAGCAGGGGTGGCAAACTTTTATGTAAAGGGCTAAATAATAAATATTTTAAGCAT
A_69_P075443	2.5691984	1.3613183	2.5691984	up		adenosine deaminase, RNA-specific [Source:HGNC Symbol;Acc:225] [ENSECAT00000002639]	ACTATGAGACAGCCAAGAACTACTTCAAAAAGAGCCTGAAAGACATGGGCTACGGGAACT
A_69_P086972	-1.4383246	-0.52438927	1.4383246	down	PITHD1	PITH (C-terminal proteasome-interacting domain of thioredoxin-like) domain containing 1 [Source:HGNC Symbol;Acc:25022] [ENSECAT00000018500]	TTTATTAGCTTCTAACTAGTGTTGTAAGCCCAATGCCAGAATTTGGAGATCTCAGTTCTT
A_69_P124469	-3.7028408	-1.8886325	3.7028408	down	TCEAL7	transcription elongation factor A (SII)-like 7 [Source:HGNC Symbol;Acc:28336] [ENSECAT00000012420]	AAGAAATTTAGGGCTCTGCATTCTAACCATAGGCATTCTCGAGACCGTCCTTATCCCATT
A_69_P086751	1.3704778	0.454679	1.3704778	up	SH3BGRL3	Equus caballus SH3 domain binding glutamic acid-rich protein like 3 (SH3BGRL3), mRNA [NM_001242455]	AAAGGCCACATTCCTTACCCACTAGTCTCAGAAATTGTCTTAAGCAACAGCCCAAGTGCT
A_69_P119427	-1.3803287	-0.46501178	1.3803287	down		TSA: Equus caballus contig06812.EqcaPBMC mRNA sequence. [JL616321]	CACTTGAATGGACTGAAAATTTGCTGGATTATCTAGAACAACAAGATGACATGCTTCTGT
A_69_P089977	-2.2489367	-1.1692431	2.2489367	down	CLCN4	chloride channel, voltage-sensitive 4 [Source:HGNC Symbol;Acc:2022] [ENSECAT00000017683]	TTAACCCCTTATGAGTTTCAAGCTGTGTTTCTTAATGAGTTTACTAACTGCTGTGGGGGC
A_69_P129531	13.723145	3.7785392	13.723145	up		TSA: Equus caballus contig02146.EqcaPBMC mRNA sequence. [JL618345]	AGGAAATCTCAGGATTCATCCTCTATTTTTATGTTAAAAATGTCCCTCTCCTTTTGCAGT
A_69_P110501	-1.4886363	-0.57399124	1.4886363	down		CT02034A1B08 Equine Articular Cartilage cDNA Library Equus caballus cDNA clone CT02034A1B08, mRNA sequence [CX602895]	GTGCATTTTCGTTGCCAGGAACTCTCTTAGTAAAATCAAAGGTTAATTGTTTTTCTCTGT
A_69_P107846	-1.3913795	-0.47651595	1.3913795	down		CT020023A20H10 Equine Articular Cartilage cDNA Library Equus caballus cDNA clone CT020023A20H10, mRNA sequence [CX599333]	TCTGGGTGCATGTGCAAGAGAGTTGGAAAAATGTTTCTGAAACAAAACTTGACAAATATT
A_69_P102327	-1.4809203	-0.566494	1.4809203	down	HSPA4	heat shock 70kDa protein 4 [Source:HGNC Symbol;Acc:5237] [ENSECAT00000023133]	AAGATATTTATGCAGTGGAGATAGTTGGTGGTGCGACACGAATCCCTGCAGTGAAAGAGA
A_69_P057611	-1.3624458	-0.4461989	1.3624458	down	WWTR1	WW domain containing transcription regulator 1 [Source:HGNC Symbol;Acc:24042] [ENSECAT00000023038]	GGCTCGGTCCAGGAAATGTACACAAAATTAGACCTGATTTACAGTTTCAAAAACTGTATT
A_69_P107698	-1.5173345	-0.60153913	1.5173345	down	TPPP3	tubulin polymerization-promoting protein family member 3 [Source:HGNC Symbol;Acc:24162] [ENSECAT00000007216]	TAAGCTGCTGCTCTGGCCAAGTGCCTAATTCTTACCTAGACCTCAATAAAGATAGCTTTT
A_69_P002593	-2.1641736	-1.1138163	2.1641736	down		ryanodine receptor 1 (skeletal) [Source:HGNC Symbol;Acc:10483] [ENSECAT00000016698]	AACACACGGGTCAGGAGTCTTATGTCTGGAAGATGTACCAAGAGAGATGTTGGGATTTCT
A_69_P050381	-1.3346825	-0.41649652	1.3346825	down	ABCB6	ATP-binding cassette, sub-family B (MDR/TAP), member 6 [Source:HGNC Symbol;Acc:47] [ENSECAT00000017470]	AGTGAGAGAAAGGGACCTTTCAGAAAAGCACTTTTGGGGGAAATAAAAGTATGAACAGTG
A_69_P015315	-1.7042465	-0.76913404	1.7042465	down		ankyrin 1, erythrocytic [Source:HGNC Symbol;Acc:492] [ENSECAT00000016145]	ATCCTAGTGAGCTGGAAGCCGATATTGATTACTTTATGAAACACGCCAAGGATCACACCT
A_69_P027531	1.4188077	0.50467914	1.4188077	up	NXNL2	nucleoredoxin-like 2 [Source:HGNC Symbol;Acc:30482] [ENSECAT00000026819]	CAGGGGCTGGCCTGCTTCCAGAACTGGGTGGAGGCAGCTGACGTCTTTCAGAATTTCTCT
A_69_P108101	1.312896	0.39275265	1.312896	up		HL01018A2H04 Equine lymphocyte cDNA Library Equus caballus cDNA clone HL01018A2H04, mRNA sequence [DN506523]	CACGTTTCTGTTTTTTAGTTGTAAGGTCATGTAATGGAATAAAGATCACAGCACCATGAA
A_69_P116376	1.4823416	0.567878	1.4823416	up	FYN	PREDICTED: Equus caballus FYN oncogene related to SRC, FGR, YES (FYN), mRNA [XM_005596884]	CTCTGTTCAGTGTAAATAGTTACTCCAGTGCCAACGATCCTCCTCGTGCTTTCCTTTTTT
A_69_P123891	-2.0162578	-1.01168	2.0162578	down	ISPD	PREDICTED: Equus caballus isoprenoid synthase domain containing (ISPD), mRNA [XM_001496319]	CTTATGGATGCAAAAGAAGATGAAGAGCATGTAGGTCGTTGTCTTGAAGAAATGCTAAAA
A_69_P038436	1.6332161	0.70771575	1.6332161	up	TAPBP	TAP binding protein (tapasin) [Source:HGNC Symbol;Acc:11566] [ENSECAT00000016339]	TACTGGTCCACTTCCAAGGATTCAGAGGAGAAGGTAACAGCGCTCCACCTTCCCTTCCCT
A_69_P106191	1.5675974	0.64855504	1.5675974	up	ENDOD1	TSA: Equus caballus contig00170.EqcaPBMC mRNA sequence. [JL616699]	ATTTTGAATGAAGGGCAAAGATCATTTGCCCCTTGAACAGTGGAAGACAGTCCTCTCGTG
A_69_P031296	-1.6845514	-0.7523644	1.6845514	down	FN3K	fructosamine 3 kinase [Source:HGNC Symbol;Acc:24822] [ENSECAT00000008792]	TTATGACCCTGCTTCCTTCTATGGCCATTCCGAGTTTGAACTGGCAATTGCCTTGATGTT
A_69_P060716	-1.8593334	-0.8947855	1.8593334	down		kinase D-interacting substrate, 220kDa [Source:HGNC Symbol;Acc:29508] [ENSECAT00000021254]	CATGCGGTGGCCTCTTCTGATAGCACAGGCTTTGGAGAAGAAAGAGAAAGCATTCTTTAA
A_69_P031058	4.563788	2.1902318	4.563788	up		ABI family, member 3 (NESH) binding protein [Source:HGNC Symbol;Acc:17265] [ENSECAT00000002615]	AAAGAAGGCTATTTCAGAGCAGTTCGCCAGGAACCTGTCCAATTTGGAGAAATAGGTGGT
A_69_P068368	-1.6861207	-0.7537079	1.6861207	down	CRYAB	crystallin, alpha B [Source:HGNC Symbol;Acc:2389] [ENSECAT00000012936]	CTGCATTTTTTAAAACAAGAAAGTTTCCCCACCAGTGAATGAAAATCTCATGACTAGTGC
A_69_P124468	-3.716512	-1.8939493	3.716512	down	TCEAL7	transcription elongation factor A (SII)-like 7 [Source:HGNC Symbol;Acc:28336] [ENSECAT00000012420]	AGAAATTTAGGGCTCTGCATTCTAACCATAGGCATTCTCGAGACCGTCCTTATCCCATTT
A_69_P059361	-1.3406589	-0.42294222	1.3406589	down	MDH1	malate dehydrogenase 1, NAD (soluble) [Source:HGNC Symbol;Acc:6970] [ENSECAT00000011388]	ACTGCAAAGGAACTGGCAGAAGAAAAAGAAACTGCTTTTGAATTTCTTTCCTCTGCCTGA
A_69_P114874	-1.4390424	-0.5251092	1.4390424	down	GIGYF2	TSA: Equus caballus contig10584.EqcaPBMC mRNA sequence. [JL625939]	CCTTTGCTTTGTAAATTCAAAAAGTGGGGGGTGGGGAAGAGGGATAGTTAAAATGTTTAC
A_69_P108196	-1.4289804	-0.51498604	1.4289804	down	KTN1	kinectin 1 (kinesin receptor) [Source:HGNC Symbol;Acc:6467] [ENSECAT00000017531]	ACTACCAACAGGCATCTTCTTTTCCCCCTCATGAAGAACTATTAAAAGTAATTTCAGAAA
A_69_P065731	-1.4928648	-0.5780835	1.4928648	down		solute carrier family 15 (oligopeptide transporter), member 4 [Source:HGNC Symbol;Acc:23090] [ENSECAT00000009947]	TTTGAACTATTACTTCTTCCTTCTGGCTGCCATTCAAGGAGCTACTCTCCTGCTTTTCCT
A_69_P113920	-1.3904629	-0.47556522	1.3904629	down		HL02016A1B06 Equine placenta cDNA Library Equus caballus cDNA clone HL02016A1B06, mRNA sequence [DN509449]	TCAAGTGAGGTCACCCTGATTAAGGACTTCACCCCTTGATTAAAGCAACTTCTGCTTCAA
A_69_P113880	-1.4324894	-0.5185244	1.4324894	down		HL02018A2G12 Equine placenta cDNA Library Equus caballus cDNA clone HL02018A2G12, mRNA sequence [DN510122]	CTGCACTAGAAGTAAGTAGTCCTGTGAATACACTGCCATGTCACTCTTAACATTACCAAT
A_69_P054517	3.7930117	1.9233438	3.7930117	up	HELB	helicase (DNA) B [Source:HGNC Symbol;Acc:17196] [ENSECAT00000007687]	AACAAAGTTCTTATGGTGGACGAAACCTCTCCTCAAGTGTCTTCCAGACTTCAGACTTTA
A_69_P105045	-1.3263812	-0.40749553	1.3263812	down		CT02030B2H01 Equine Articular Cartilage cDNA Library Equus caballus cDNA clone CT02030B2H01, mRNA sequence [CX601838]	TAACCAAAGGCCACCCTGACTTTGTTTTCATGGACACACAATAAAAAGACCATTTATTTT
A_69_P127101	-1.9150037	-0.9373472	1.9150037	down	SPRR1A	PREDICTED: Equus caballus small proline-rich protein 1A (SPRR1A), mRNA [XM_005610246]	AACATCAAGGTTCCAGAGCCATGCTACCCCAAGTATCCTGAACCAGGTCAATCTACATTT
A_69_P027371	-1.5254086	-0.6091957	1.5254086	down	NUDT2	nudix (nucleoside diphosphate linked moiety X)-type motif 2 [Source:HGNC Symbol;Acc:8049] [ENSECAT00000011893]	TAGTGAAATCAGTTGAGGACTCCCAGAGGCAAGCAAGCAAAAATCTTAGCTGGGTGGAAA
A_69_P092756	1.3009286	0.3795418	1.3009286	up		Uncharacterized protein [Source:UniProtKB/TrEMBL;Acc:F6WW19] [ENSECAT00000004097]	ATGTAAAATGCTTCATTGTGGGAGCAGACAATGTGGGTTCCAAGCAGATGCAGCAGATCT
A_69_P019456	1.3392181	0.421391	1.3392181	up	PMM2	phosphomannomutase 2 [Source:HGNC Symbol;Acc:9115] [ENSECAT00000021243]	TTTATTTCTTTGGAGACAAAACTATGCCAGGTGGGAATGACCATGAGATCTTCACAGACC
A_69_P017323	1.4611486	0.5471029	1.4611486	up	CYTH3	cytohesin 3 [Source:HGNC Symbol;Acc:9504] [ENSECAT00000027059]	GTAGGGATCCTTTCTACGACATGTTGGCCACAAGGAAAAGGAGGATTGCCAATAAAAAGT
A_69_P096022	-2.1455548	-1.1013508	2.1455548	down	ACTA1	Uncharacterized protein [Source:UniProtKB/TrEMBL;Acc:F7CZ92] [ENSECAT00000000176]	ATGAAATGCGACATCGACATCAGGAAGGACCTGTACGCCAACAACGTCATGTCGGGGGGC
A_69_P110266	2.8169098	1.4941133	2.8169098	up	PDGFRA	platelet-derived growth factor receptor, alpha polypeptide [Source:HGNC Symbol;Acc:8803] [ENSECAT00000020434]	TCATTAAGAGAGAGGATGAGACCATTGAGGACATCGACATGATGGACGACATTGGCATAG
A_69_P000892	1.8954502	0.92254055	1.8954502	up	PTGER2	Equus caballus prostaglandin E receptor 2 (subtype EP2), 53kDa (PTGER2), mRNA [NM_001127352]	GAGGAACAACCAACAGTGTTTAAGATCCATTGGACTTTTAAGCTTTCCTGTTGAATGAGA
A_69_P112787	-1.4091079	-0.49478215	1.4091079	down			AGGGAAACCCACTTAATTTTAGGGGCAAATTTGAGAAAAATCTGAGTTCTTCACACCTTT
A_69_P096757	-1.6298676	-0.7047547	1.6298676	down	ABHD17C	abhydrolase domain containing 17C [Source:HGNC Symbol;Acc:26925] [ENSECAT00000016368]	TTACGCACAATACCTAGAAAGACTAAAACAGTTCATATCTCACGAACTTCCCAACTCCTG
A_69_P117331	-1.3027256	-0.38153318	1.3027256	down		TSA: Equus caballus contig06959.EqcaPBMC mRNA sequence. [JL622574]	GCACATGTATTGATGAGCTTCTGTCAAGCAGCTTGAATTGAAATACGATTTAAGGAAATA
A_69_P040321	2.6066582	1.3822014	2.6066582	up		Uncharacterized protein [Source:UniProtKB/TrEMBL;Acc:F7CS00] [ENSECAT00000015762]	TTGTCCTCTCTTCAAGAAAATAGGTCAAGTTCAACTTCACTATCTTCTTTGTCTCCTTAA
A_69_P047371	1.469997	0.5558133	1.469997	up	RRAS	related RAS viral (r-ras) oncogene homolog [Source:HGNC Symbol;Acc:10447] [ENSECAT00000017542]	ATTGAAGACTCCTACACGAAGATCTGCACGGTGGATGGCATCCCAGCTCGGCTGGACATC
A_69_P081501	1.4660844	0.5519681	1.4660844	up	LOC100629814	CKLF-like MARVEL transmembrane domain containing 3 [Source:HGNC Symbol;Acc:19174] [ENSECAT00000018705]	TTGCAATCGACTTCTACCTGATCTTTAACGACGTGGCCAAATTCCTCAAACAAGGGGACT
A_69_P011006	-1.6605417	-0.7316539	1.6605417	down	TM7SF2	transmembrane 7 superfamily member 2 [Source:HGNC Symbol;Acc:11863] [ENSECAT00000022958]	ACTTTTTCCTGGGACGGGAGCTCAACCCGCGCATCTCTTCCTTTGATTTCAAATATTTCT
A_69_P112723	12.470341	3.640429	12.470341	up		HL01017B1H02 Equine lymphocyte cDNA Library Equus caballus cDNA clone HL01017B1H02, mRNA sequence [DN506272]	TCCCTAGCCTGGAATAGGCCGTGGATGACAGTTAATAAACGTTTGTTGTGTGAGCGAAAA
A_69_P118981	1.3199512	0.4004845	1.3199512	up	HELZ	helicase with zinc finger [Source:HGNC Symbol;Acc:16878] [ENSECAT00000011442]	ATTTGTGTATTGTTACATATGTTTGCATCAAGCTAGCAGCTAAGAGGTTAATTGTGCAAC
A_69_P037706	1.3022085	0.38096052	1.3022085	up	LOC100057387	Uncharacterized protein [Source:UniProtKB/TrEMBL;Acc:F7A9F6] [ENSECAT00000006310]	ACTAAACCCACTGATCTATACGTTGAGGAATAAGGAAGTAGAGGGAGCCTTGAGTAGAGT
A_69_P097232	2.2902608	1.1955119	2.2902608	up	CHSY1	chondroitin sulfate synthase 1 [Source:HGNC Symbol;Acc:17198] [ENSECAT00000011271]	CCATACAAGGATATATTTTACATGTGATTTTCTTACAAAGGACTCCTTGAAGATCGAGCT
A_69_P088262	-1.4979028	-0.5829439	1.4979028	down	C2H8orf58	Uncharacterized protein [Source:UniProtKB/TrEMBL;Acc:F6VZI6] [ENSECAT00000021884]	GACCTTTATGCCATCATTAGTTGTTAAGAAGCAGCGAGCAAAAAACCTGTCTGCCTGCTG
A_69_P018337	-1.4690436	-0.5548773	1.4690436	down	PSPH	phosphoserine phosphatase [Source:HGNC Symbol;Acc:9577] [ENSECAT00000022277]	TTTCATTGGATTTGGAGGAAATGTGATCAGGCAACAAGTAAAGGACAACGCGGAATGGTA
A_69_P103726	-1.9437157	-0.9588172	1.9437157	down		LeukoN2_7_C12.b2_A024 Unstimulated peripheral blood leukocytes N2 Equus caballus cDNA clone LeukoN2_7_C12_A024 3', mRNA sequence [CD466607]	TATTGGGAAACTATTGGAAATGTGTATGTGGGTGGGGGTGATTCTCCAATAAAGGGCTGT
A_69_P067351	1.4732672	0.5590191	1.4732672	up		MAP kinase interacting serine/threonine kinase 2 [Source:HGNC Symbol;Acc:7111] [ENSECAT00000026995]	TCTAGAGTTGATCGAGTTCTTCGAGGAGGAAGACCGCTTCTATCTGGTGTTTGAGAAGAT
A_69_P029062	-1.3779823	-0.46255732	1.3779823	down	DROSHA	drosha, ribonuclease type III [Source:HGNC Symbol;Acc:17904] [ENSECAT00000015113]	TTTACTTGCTTCATAACTGTGACTGTTGCCCATTGAGGCCTAGCCCAGTTTTCCTACAGA
A_69_P105802	1.6546148	0.72649544	1.6546148	up	NKX3-2	PREDICTED: Equus caballus NK3 homeobox 2 (NKX3-2), partial mRNA [XM_001498981]	AAATGACGGTTATTTTTGTATTCAATGTGAATACCCCTGTCCAGCCTTTCCGTGGCGTCC
A_69_P097666	1.3583527	0.44185805	1.3583527	up	PTPN9	protein tyrosine phosphatase, non-receptor type 9 [Source:HGNC Symbol;Acc:9661] [ENSECAT00000023624]	TGTGTGTGTGTGTATGTGCACTTATGTGTATGGGTCCATATGTACGTGTGTATATAATAT
A_69_P065086	-1.3483821	-0.43122935	1.3483821	down	DYNLL1	dynein, light chain, LC8-type 1 [Source:HGNC Symbol;Acc:15476] [ENSECAT00000008151]	AACAACTAGCAAAACAGCTTACATTTGTATTTATTTTCTATTCCATACCTCTCTGCCCCA
A_69_P029936	-1.3008349	-0.37943792	1.3008349	down	CLCN2	chloride channel, voltage-sensitive 2 [Source:HGNC Symbol;Acc:2020] [ENSECAT00000007623]	ATTCTGGAGTGGGAGGAGCAGCAACTAGATGAACCTGTCAACTTCAGTGACTGCAAAATT
A_69_P081156	-1.4672219	-0.553087	1.4672219	down	AKTIP	AKT interacting protein [Source:HGNC Symbol;Acc:16710] [ENSECAT00000021775]	TCATGGGTAAAGCCTGGCTCAGTACAACCTTTCAGTAAAGAAGAGAAAACAGTAGCAACT
A_69_P009296	-1.3380778	-0.42016196	1.3380778	down	NDUFS3	NADH dehydrogenase (ubiquinone) Fe-S protein 3, 30kDa (NADH-coenzyme Q reductase) [Source:HGNC Symbol;Acc:7710] [ENSECAT00000014195]	TTTGGAGTTTTCTTTGCTAACCACCCTGACCTAAGAAGGATCCTGACAGACTATGGCTTC
A_69_P116443	-1.6573373	-0.7288673	1.6573373	down			TTTCTCTATAATAAATCCCTTTGCCAAATGCCGGAGTTGCAGACTTGCTACTGGCGAGAG
A_69_P102530	5.688014	2.507925	5.688014	up			CTCTATTTCTCTGGTTTCATAAACGCTTTTGGGTTCCAAGTAGGCAGTAGGTGTGCCTTT
A_69_P078001	-1.3813332	-0.4660614	1.3813332	down	PNPLA8	patatin-like phospholipase domain containing 8 [Source:HGNC Symbol;Acc:28900] [ENSECAT00000013507]	CTGCAGAAAATTAATGACTGGATAAAACTAAAAACTGACATGTATGAAGGCCTTCCATTC
A_69_P078141	1.3921183	0.47728187	1.3921183	up	PSMA2	Proteasome subunit alpha type [Source:UniProtKB/TrEMBL;Acc:F6TCI4] [ENSECAT00000022078]	TGGCTGCCATAGCATAATAATGAAGTGACTGAAAAATCTGGAATTTCAGATGATCTCTGT
A_69_P100881	1.3778714	0.4624412	1.3778714	up	EGLN3	egl-9 family hypoxia-inducible factor 3 [Source:HGNC Symbol;Acc:14661] [ENSECAT00000005524]	AGAAATACCTGCAGACGACCTAGCTGGCCAGTGGTTTAACTGATAGCTTTGGAAATACTG
A_69_P029311	-1.495871	-0.58098567	1.495871	down	SLC12A7	solute carrier family 12 (potassium/chloride transporter), member 7 [Source:HGNC Symbol;Acc:10915] [ENSECAT00000011624]	TTCAAAGACCTCTTCACTCTGAAGCCGAACCAGTGCAACGTCAGGAGGATGCACACGGCC
A_69_P027056	1.3193767	0.3998565	1.3193767	up		tetratricopeptide repeat domain 39B [Source:HGNC Symbol;Acc:23704] [ENSECAT00000026431]	TCCAGACTGCACTTCAGAATTCAAGCAGCTCTTCAACTGTGGAAAAAACCTTCCTCAGAT
A_69_P038296	2.8519096	1.5119283	2.8519096	up		Equus caballus clone 8-5 putative classical MHC class I antigen mRNA, complete cds. [AY225157]	AGCCGCAGAGAATTTCCGAGTGAACCTGAACACCCTGCGCGGCTACTACAACCAAAGCGA
A_69_P078661	8.362008	3.0638494	8.362008	up	SAMD9	Equus caballus sterile alpha motif domain containing 9 (SAMD9), mRNA [NM_001256925]	TCTTTTTACCTGGGATTTTCCATTGGCGGCCCACTTGCTTATGACATTGAGATTATTTAA
A_69_P104121	1.3341486	0.41591942	1.3341486	up			AAGTAATTCCTTTCAACTCTTCACTTACTTGGTCCTTCATTGCTAATGAAGCTCCCCTTC
A_69_P024591	1.7374042	0.7969335	1.7374042	up	ANGPT4	angiopoietin 4 [Source:HGNC Symbol;Acc:487] [ENSECAT00000009786]	ATGACCACTTCCAGCTGGGCAGTGAGGGGCAGCTGTACAGGCTTTCTCTGAGTGGATACA
A_69_P076187	-1.4577934	-0.5437863	1.4577934	down	ACP6	acid phosphatase 6, lysophosphatidic [Source:HGNC Symbol;Acc:29609] [ENSECAT00000024195]	ACACACTCTGCTCTCAAGCACGAGAGTTGGAACTTCAAGATGGAGAGTGACTGATTTATA
A_69_P118266	2.5611992	1.3568194	2.5611992	up			TGCACTTCCTACTATCACAAGGAGAACCTCTTCCAGATGCAAAGAGCCAAAGAAAGCAAG
A_69_P083216	-1.7687424	-0.822724	1.7687424	down		BMP2 inducible kinase [Source:HGNC Symbol;Acc:18041] [ENSECAT00000017038]	TCCAAGTTAACAGAAGAGGAGCTGTTGGACAGAGAATTTGACCTTCTGAGATCAAGTAAG
A_69_P029856	-1.3273787	-0.40858006	1.3273787	down	KLHL24	kelch-like family member 24 [Source:HGNC Symbol;Acc:25947] [ENSECAT00000022513]	GGTGCCTTTATCCCCAAAATATCAATCTTTCAAACTGTAATAAAGCCTTTCCTGTAATGG
A_69_P002081	1.3702219	0.45440948	1.3702219	up	BMP4	Equus caballus bone morphogenetic protein 4 (BMP4), mRNA [NM_001163970]	CTGGATGAGTATGACAAGGTAGTGCTGAAAAATTATCAGGAGATGGTAGTAGAGGGATGC
A_69_P068511	-1.3737882	-0.4581597	1.3737882	down	CADM1	cell adhesion molecule 1 [Source:HGNC Symbol;Acc:5951] [ENSECAT00000016154]	ACAGCTATAATCAATGCAGAAGGAGGACAGAACAACTCTGAAGAAAAGAAAGAGTACTTC
A_69_P038542	-1.3686649	-0.4527692	1.3686649	down	UHRF1BP1	UHRF1 binding protein 1 [Source:HGNC Symbol;Acc:21216] [ENSECAT00000010226]	AGACCATCAGCTGAAGTACCTAAAAGTGAGAAGAGGCAGCCTCCAAAAGAACAGGTGTTT
A_69_P109284	-1.4453863	-0.53145516	1.4453863	down		TSA: Equus caballus contig04825.EqcaPBMC mRNA sequence. [JL620665]	GCAGCAAGGCTGGTTTCCTGTGTTGATAAATTGCTTACATAAATCTCAATAAAACGAATC
A_69_P086621	1.3592136	0.44277224	1.3592136	up	GPR3	Uncharacterized protein [Source:UniProtKB/TrEMBL;Acc:F6ST38] [ENSECAT00000005434]	AGGTGTTGTGGGCTGTCTGCTGCGGCTGTTCTTCTTCCAAGATCCTTTTCCGATCCCGTT
A_69_P006576	2.329245	1.2198625	2.329245	up		Uncharacterized protein [Source:UniProtKB/TrEMBL;Acc:F6XH52] [ENSECAT00000018004]	CTGTTGCACTGAGTAGTGATCATTTGCTTCCTTACTGAAAATAGAAATCCAGATATGAAT
A_69_P110722	1.4848804	0.57034683	1.4848804	up		HL02016A1G02 Equine placenta cDNA Library Equus caballus cDNA clone HL02016A1G02, mRNA sequence [DN509494]	AGGACTTCTCTAGTAAGTACTTGGTCCTAATATATCACACAAAGGACATAACTAGAAAAG
A_69_P063506	-1.4806805	-0.56626034	1.4806805	down	SERINC5	serine incorporator 5 [Source:HGNC Symbol;Acc:18825] [ENSECAT00000017409]	TGATGATGACCGTCACCAACTGGTTCAACTATGAAAGTGCCAACATCGAAACCTTCTTCA
A_69_P092648	-1.3225886	-0.40336427	1.3225886	down	UPF3B	UPF3 regulator of nonsense transcripts homolog B (yeast) [Source:HGNC Symbol;Acc:20439] [ENSECAT00000017989]	ATGAGGGAGAGGACATGGATTGCAATTTGCAAGCAGGAAATGTCGAGTGAGGACTTAATT
A_69_P039302	1.7240542	0.7858051	1.7240542	up	PTCHD4	Uncharacterized protein [Source:UniProtKB/TrEMBL;Acc:F6VXW5] [ENSECAT00000002086]	ATTGCAGGCTTTGGTGTTCTCCTGGTGTTAATCCTGACTTTTTTCCTAGTGATCCACCCT
A_69_P022612	-1.4587754	-0.5447577	1.4587754	down	DCAF5	DDB1 and CUL4 associated factor 5 [Source:HGNC Symbol;Acc:20224] [ENSECAT00000010943]	GCCATAGTGGCCTCAAAAGGCACCGAGTTGAATTGGAAGATACAGATTCAGAGAATTCCT
A_69_P033701	1.5408907	0.6237646	1.5408907	up	HOXB13	homeobox B13 [Source:HGNC Symbol;Acc:5112] [ENSECAT00000014223]	TCACCATCTGGTTTCAGAACCGCCGGGTCAAGGAGAAGAAGGTCCTCGCCAAGGTCAAGA
A_69_P011361	2.343172	1.2284629	2.343172	up	RAD9A	RAD9 homolog A (S. pombe) [Source:HGNC Symbol;Acc:9827] [ENSECAT00000010480]	ATGACTTTGCCAATGACGACATTGACTCTTATATGATTGCCATGGAAACCACCGTGGGCT
A_69_P029847	2.0098548	1.0070913	2.0098548	up	B3GNT5	UDP-GlcNAc:betaGal beta-1,3-N-acetylglucosaminyltransferase 5 [Source:HGNC Symbol;Acc:15684] [ENSECAT00000001723]	CACAGACCCAAAAGTGAAAACAATTTCAAAAGGGTTTTATGGTCAAATATACTGCAGGAT
A_69_P106618	1.8529971	0.88986063	1.8529971	up	AMPP	Equus caballus adrenomedullin (AMPP), mRNA [NM_001163879]	ATGCTTCTTCTGGAAGAAGGAAACGCTGTGTCTCTGTAAAAATCTATTTACATGAAGTGG
A_69_P028656	1.3539599	0.43718502	1.3539599	up	ITGA1	Uncharacterized protein [Source:UniProtKB/TrEMBL;Acc:F6SHD8] [ENSECAT00000018839]	CATATTAGCACTGTGGAAGATTGGATTCTTCAAAAGACCACTAAAGAAGAAAATGGAGAA
A_69_P072888	-1.8402672	-0.87991524	1.8402672	down	CSRP3	cysteine and glycine-rich protein 3 (cardiac LIM protein) [Source:HGNC Symbol;Acc:2472] [ENSECAT00000017004]	GAACTTTATTGCAAAGTTTGCTACGCCAAAAACTTTGGCCCTACAGGGATTGGGTTTGGA
A_69_P102194	2.870191	1.5211468	2.870191	up		APL1_9_G09.g1_A008 Liver (APL1) Equus caballus cDNA, mRNA sequence [BM780851]	CCACAACTTGCCTGTTTCTATGAGATCTGTGAATTCCAAATAAACGTGTGTTGACTCTAA
A_69_P066791	-1.3172491	-0.3975281	1.3172491	down	TXNL1	thioredoxin-like 1 [Source:HGNC Symbol;Acc:12436] [ENSECAT00000023369]	CCAGAGACTGTCAATATTCCATTCATTGCCATTACCAATAAATCATTGCTTTTGTTCAGA
A_69_P000600	4.8648195	2.2823863	4.8648195	up	CD40	Equus caballus CD40 molecule, TNF receptor superfamily member 5 (CD40), mRNA [NM_001081902]	AACTGTCCACCAACAGGGGACTGGCTAAATAAAATTATAATATATTTATACAACGGGATC
A_69_P102555	1.943076	0.9583423	1.943076	up		CT020011B10F01 Equine Articular Cartilage cDNA Library Equus caballus cDNA clone CT020011B10F01, mRNA sequence [CX595512]	AACACTTTTCAGACAAACCCTTTGTATTGTAGATAAAAAGACGGAGCATGCTCACTTTTT
A_69_P019451	1.4405464	0.5266161	1.4405464	up	CARHSP1	calcium regulated heat stable protein 1, 24kDa [Source:HGNC Symbol;Acc:17150] [ENSECAT00000020584]	AAGGAGTCTGTAAATGCTTCTGTCGATCCAAGGGCCACGGCTTCATCACCCCTGCTGACG
A_69_P077670	1.5765923	0.6568097	1.5765923	up	AK4	adenylate kinase 4 [Source:HGNC Symbol;Acc:363] [ENSECAT00000019552]	GCCTTATGTTTACACGCTTTTCTCGAACAAGATCACACCTGTTCAGTCCAAAGAAGCCCA
A_69_P030748	-1.375375	-0.45982507	1.375375	down	ZBTB20	zinc finger and BTB domain containing 20 [Source:HGNC Symbol;Acc:13503] [ENSECAT00000016589]	AGAGGTCCACTGGTTGGATCTCTAGCTACTGGCCTCTAAATACAACCCTTCTTTACAAAA
A_69_P096901	1.4700171	0.55583286	1.4700171	up	IQGAP1	IQ motif containing GTPase activating protein 1 [Source:HGNC Symbol;Acc:6110] [ENSECAT00000026049]	TCTGTGTTGTTGCATGGCTATGTTGTAAGCTTTGGTGTTTGTTTTAATTAGCAACAGGGA
A_69_P050716	-1.4459003	-0.5319681	1.4459003	down		TSA: Equus caballus contig18722.EqcaPBMC mRNA sequence. [JL633749]	GTGCTCACCTCATTCACACAAAGAGCTCCCTGGACACTGACCTCTAAAAAGAAAAAGTCT
A_69_P107880	-1.795204	-0.8441478	1.795204	down		CT02031B1B04 Equine Articular Cartilage cDNA Library Equus caballus cDNA clone CT02031B1B04, mRNA sequence [CX602031]	CTTACCTCTCGATGGATCATCCTGCTTGACTTTAACAAAATAAATAGTGTCTTTGAGTGA
A_69_P097222	5.0496073	2.3361712	5.0496073	up	ALDH1A3	aldehyde dehydrogenase 1 family, member A3 [Source:HGNC Symbol;Acc:409] [ENSECAT00000009544]	AAATGGCAGAGAACTAGGTGAATATGCTCTGACCGAATACACCGAAGTGAAAACTGTCAC
A_69_P094796	2.0399818	1.0285563	2.0399818	up	SLC25A28	solute carrier family 25 (mitochondrial iron transporter), member 28 [Source:HGNC Symbol;Acc:23472] [ENSECAT00000009644]	CTCGACTGTTATAGAGGGATAAGAAGCTCATTCCCCTGGTTCCTAATAAAAAGTCTTTAA
A_69_P104853	-1.9664183	-0.9755702	1.9664183	down			TTTGATTCATCTTTGGGAGCCAAAGTCACAAATTCCTGCAACCATAATAAACCTCCTTCC
A_69_P083056	1.9912823	0.99369776	1.9912823	up	CDS1	CDP-diacylglycerol synthase (phosphatidate cytidylyltransferase) 1 [Source:HGNC Symbol;Acc:1800] [ENSECAT00000012918]	CTGGCAGCGTGCCCCTTGCACAAATATTTACTTTTGCACTTGGAGCTGCTCTTAATTTTA
A_69_P053452	2.2335374	1.1593304	2.2335374	up	SP1	Sp1 transcription factor [Source:HGNC Symbol;Acc:11205] [ENSECAT00000021394]	ATAAAAGATATATAGAGATGCATTTGCAGGGGTTGGCTGGGAGGAGGAAGGAGACCATTC
A_69_P003229	-1.4409547	-0.5270249	1.4409547	down	PAX6	paired box 6 [Source:HGNC Symbol;Acc:8620] [ENSECAT00000022813]	GTTCCAGTTCAAGTTCCTGGAAGTGAACCTGATATGTCTCAATATTGGCCAAGATTACAG
A_69_P002886	-1.8689959	-0.9022634	1.8689959	down	ACTG2	actin, gamma 2, smooth muscle, enteric [Source:HGNC Symbol;Acc:145] [ENSECAT00000020181]	TGGGGACCTCCTTGAGACTACCCTATTACCAGTCATGAAACATTAAAACCTACAAGCCTT
A_69_P014392	-1.3460591	-0.42874172	1.3460591	down		SWI5 recombination repair homolog (yeast) [Source:HGNC Symbol;Acc:31412] [ENSECAT00000024902]	CCAAGGTTCCTGAAATGTCCCAGTGATACCTCTGTATGTGTATATATATCCTATTTGTAA
A_69_P097714	-1.3558388	-0.43918562	1.3558388	down	LOC100051391	cytochrome c oxidase subunit Va [Source:HGNC Symbol;Acc:2267] [ENSECAT00000000149]	TTAGACCAACTTTAAATGAACTGGGAATCTCCACTCCAGAGGAACTGGGCCTTGACAAAG
A_69_P090656	-1.3592542	-0.44281533	1.3592542	down	OTC	ornithine carbamoyltransferase [Source:HGNC Symbol;Acc:8512] [ENSECAT00000024582]	AGTCAGTTTGTTGGGGAAGGAGAAGAAAATCTAAGAAATGAACACATCCTAATACATGGT
A_69_P063267	2.2294397	1.1566812	2.2294397	up	ERAP2	endoplasmic reticulum aminopeptidase 2 [Source:HGNC Symbol;Acc:29499] [ENSECAT00000026323]	TTGAATTTCTTAAGGCCCAAGGATCACATCTGGATGTTTTTCAAATTGTTCTGGAAACCA
A_69_P087441	-1.7941145	-0.843272	1.7941145	down	CTRC	chymotrypsin C (caldecrin) [Source:HGNC Symbol;Acc:2523] [ENSECAT00000027055]	AACGTTGTCAAGAAGCCCTCCGTCTACACCCGCGTGTCTGCCTACATCGACTGGATCAAC
A_69_P047931	-1.91983	-0.9409785	1.91983	down	LOC100063245	Uncharacterized protein [Source:UniProtKB/TrEMBL;Acc:F6WLG8] [ENSECAT00000009393]	TGTCTGGATGGTGATAGGATTTGCCGTATACTTTGGATATGGGATCAGACACAGCTTGGA
A_69_P000687	9.13666	3.1916668	9.13666	up	OAS1	Equus caballus 2'-5'-oligoadenylate synthetase 1, 40/46kDa (OAS1), mRNA [NM_001082489]	TTAGACAAAAGAGTGGAAACTCAGCCTTGACTTTCTTCTGTGTGCCTGGTGAGAAGGTTA
A_69_P113504	-1.4207928	-0.50669616	1.4207928	down		HL02013A2E11 Equine placenta cDNA Library Equus caballus cDNA clone HL02013A2E11, mRNA sequence [DN508678]	TTTATCTGGCGAGTCTCTATGTGTCTTAATCCCTTTTCCTCCATTAAAAGCAAAACGAAA
A_69_P043675	-2.8379812	-1.504865	2.8379812	down		TSA: Equus caballus contig16160.EqcaPBMC mRNA sequence. [JL631272]	CAGAAAGGAAAGCAGTTCTCACAAACACGCACACTTAGCAAAAGGAAATAACCAGAAAAG
A_69_P059342	1.7206692	0.7829697	1.7206692	up	PELI1	pellino E3 ubiquitin protein ligase 1 [Source:HGNC Symbol;Acc:8827] [ENSECAT00000023210]	GTGTGAGTGGTAGTTTAGCAAACGTAGCTCAAGGATTTGCAAGGTTAGGAAGAAGGACAA
A_69_P019491	-1.5785496	-0.6585996	1.5785496	down	C13H16orf89	chromosome 16 open reading frame 89 [Source:HGNC Symbol;Acc:28687] [ENSECAT00000009818]	TTGACAAGAGTGAAGAGGCGAGAAAAACAATTTACAGATGGCTGCTCCTCCCACAACACA
A_69_P095202	3.3648522	1.7505431	3.3648522	up	CH25H	cholesterol 25-hydroxylase [Source:HGNC Symbol;Acc:1907] [ENSECAT00000004474]	CAGTTTAACTGCAACTTCGCCCCTTACTTCACACACTGGGACAAAATATTGGGAACTCTG
A_69_P078496	-1.327946	-0.40919644	1.327946	down	CROT	carnitine O-octanoyltransferase [Source:HGNC Symbol;Acc:2366] [ENSECAT00000009328]	ATTGAGCAGATTTTTCATGCTTTCCATGATATGATTCAGCTGATGAACACCGCTCATCTT
A_69_P104166	-1.3908813	-0.47599936	1.3908813	down	ZC3H8	TSA: Equus caballus contig04301.EqcaPBMC mRNA sequence. [JL620221]	TTGGAATAGTAGACGATGAATATCCAGTTAGATCTTCTGGTGTCATTCAATACATTCACA
A_69_P001241	-1.7869793	-0.837523	1.7869793	down	SCX	Equus caballus scleraxis (SCX), mRNA [NM_001105150]	GGTCACTACGTGCTGGCATCTTGTGTCTTTGATATGATAATATAAAGTCTGAAATTTTGT
A_69_P010549	2.0645401	1.0458205	2.0645401	up	LOC100629895	Uncharacterized protein [Source:UniProtKB/TrEMBL;Acc:F6WF42] [ENSECAT00000012656]	TCATACCGGATGAAGCCACTGAGAAGGCTGCAATACAACTGAAGCAGTGTTATCTCAAAC
A_69_P128251	1.6859188	0.75353503	1.6859188	up		Histone H4 [Source:UniProtKB/TrEMBL;Acc:F6VFV9] [ENSECAT00000003120]	TAAAGGTGTTCCTGGAGAATGTGATCCGTGACGCCGTCACTTACACCGAGCACGCCAAGC
A_69_P070907	-1.7433071	-0.8018267	1.7433071	down	DLG2	discs, large homolog 2 (Drosophila) [Source:HGNC Symbol;Acc:2901] [ENSECAT00000013975]	GAATATTTTACAGCTATCGTCCAAGGAGACACCTTAGAAGATATCTATAATCAATGCAAG
A_69_P002901	-1.7091194	-0.7732532	1.7091194	down	SPTBN1	spectrin, beta, non-erythrocytic 1 [Source:HGNC Symbol;Acc:11275] [ENSECAT00000017241]	ACAAGTGGGAAGACCGATGGGAATGGTTAAGACTGATTTTGGAGGTCCATCAGTTCTCAA
A_69_P061522	-1.3698142	-0.45398015	1.3698142	down	NUDCD2	NudC domain containing 2 [Source:HGNC Symbol;Acc:30535] [ENSECAT00000019932]	GTATTTTTAATACAAAAAACATGAGGGTATAGATCATGTGAAATGACAGGGTGCCTTCAG
A_69_P052391	-1.4072435	-0.49287197	1.4072435	down	ASUN	asunder spermatogenesis regulator [Source:HGNC Symbol;Acc:20174] [ENSECAT00000009658]	GTAAAGGGTGTTCCCTCTGGAAATGTTTTTTAAAAAATTCTTAGGCTTCTCTTTGCCAAA
A_69_P119426	-1.3354261	-0.4173002	1.3354261	down		TSA: Equus caballus contig06812.EqcaPBMC mRNA sequence. [JL616321]	CTGATAAACTGGTATTGCGGAGGCTTAGAACGATAATAAGAAGAAAACAGAAGATCCAGA
A_69_P078386	-1.341947	-0.4243276	1.341947	down		Uncharacterized protein [Source:UniProtKB/TrEMBL;Acc:F6V8A6] [ENSECAT00000002496]	TCCTAGCCTAAGGAAGAAAACAGACATCCAAGTACAGAAGGACAGAGAGCACCAAATAAG
A_69_P107336	11.02354	3.4625156	11.02354	up	SAMD9	PREDICTED: Equus caballus sterile alpha motif domain containing 9 (SAMD9), transcript variant X1, mRNA [XM_005609173]	ACTGTCCTAAATCCTGATCAATATTAACACTGCAGAGAGACAGCCAGACATTGTGGGCCT
A_69_P112011	1.6848347	0.7526071	1.6848347	up		CT02042B1A05 Equine Articular Cartilage cDNA Library Equus caballus cDNA clone CT02042B1A05, mRNA sequence [CX605800]	CTACCAGCAGTGCATAAGAATACCCATCATCATACTCACCAACATTAAATATGGAAATTT
A_69_P042962	-2.0131185	-1.0094321	2.0131185	down		amyotrophic lateral sclerosis 2 (juvenile) [Source:HGNC Symbol;Acc:443] [ENSECAT00000010666]	ATTAGGAATTTAGGTTCCGAGGTACACCTCATTGAGGACCTAATGGACCCCTATCTTCAG
A_69_P005152	2.0055895	1.0040263	2.0055895	up	CX43	Equus caballus partial mRNA for connexin 43 (cx43 gene). [AJ319910]	AGAAACAATTCTTCCTGCCGCAATTACAACAAACAAGCAAGTGAGCAAAACTGGGCCAAT
A_69_P073976	2.1150024	1.0806593	2.1150024	up	RGS16	regulator of G-protein signaling 16 [Source:HGNC Symbol;Acc:9997] [ENSECAT00000020516]	TTCTCAGAAGATGTGCTGGGGTGGAAAGAGTCATTTGACTTGCTGCTGAGCAGTAAACAT
A_69_P103233	6.108812	2.6108918	6.108812	up		LeukoN1_1_E11.g1_A023 Unstimulated peripheral blood leukocytes N1 Equus caballus cDNA clone LeukoN1_1_E11_A023 5', mRNA sequence [CD465069]	TTTCCACAGCACCATGTACAGACATACCTGTCTACACCTGGATTCAATAAAGTTCACTGG
A_69_P102486	1.7331245	0.79337525	1.7331245	up		APL1_2_H10.g1_A008 Liver (APL1) Equus caballus cDNA, mRNA sequence [BM780360]	CCACTTACTTAGAACTGAAAAATGTTGCTATGTTCAAAACCCTCTAACACTAAGGCAAAT
A_69_P010371	8.891543	3.1524339	8.891543	up	SLC15A3	solute carrier family 15 (oligopeptide transporter), member 3 [Source:HGNC Symbol;Acc:18068] [ENSECAT00000010397]	TACATCAGAAACAACCAGACAGTTTCCCAGCAGATCGGGGAGAAAATATACTACGCAGCA
A_69_P060567	-1.3967112	-0.4820338	1.3967112	down	FAM49A	family with sequence similarity 49, member A [Source:HGNC Symbol;Acc:25373] [ENSECAT00000015648]	TGACTTGAGAGCCTTACCTTGGTGTCTAAAACAAAACCCCCTTCTCCAAAGGCAGGATTT
A_69_P102132	3.7429612	1.90418	3.7429612	up		MONO1_9_D10.g1_A005 Monocytes (MONO1) Equus caballus cDNA, mRNA sequence [BM734502]	AATTAAATGCCTTGCTTGAGAACAGCTTTCAAACTTTTCTGATCCCAGCCTACACTAAGA
A_69_P099956	-1.3601797	-0.44379723	1.3601797	down	LOC100072799	Uncharacterized protein [Source:UniProtKB/TrEMBL;Acc:F6WAS9] [ENSECAT00000008671]	ATGTCCAGTATCAAAACAAAGAGCCTCAGCTCCTCCTGAAAAGCTCATCAGAAAACCAGG
A_69_P083433	1.5077943	0.5924396	1.5077943	up	ADAMTS3	ADAM metallopeptidase with thrombospondin type 1 motif, 3 [Source:HGNC Symbol;Acc:219] [ENSECAT00000020443]	TCTTCACAAATGGCTGCTGCCTCCTTCTTTGCAGTCAGTGATTCAATAGGTGCTTCTTCT
A_69_P117032	-1.8391999	-0.8790783	1.8391999	down		CT020021A20D11 Equine Articular Cartilage cDNA Library Equus caballus cDNA clone CT020021A20D11, mRNA sequence [CX598579]	TGTTAACCAAAACTCTTGGAATTCTCTCAGTCTTTTTCATGATATCGAAAAACCCCAAGC
A_69_P028932	-1.5907077	-0.6696687	1.5907077	down	LMBRD2	LMBR1 domain containing 2 [Source:HGNC Symbol;Acc:25287] [ENSECAT00000021269]	CCTTTGGATTTTAATGCAGCAACATTCACCGATGATCCTCTTGAATCTGAATCAGGAAGG
A_69_P100406	1.9595319	0.97050905	1.9595319	up	LRP10	low density lipoprotein receptor-related protein 10 [Source:HGNC Symbol;Acc:14553] [ENSECAT00000024622]	AACTCAGTGCTGGGCAACCTGCGTTCTCTGCTACAGATCTTGCGCCAGGATATGACTCCC
A_69_P043941	-1.4238429	-0.50978994	1.4238429	down	TMEM64	transmembrane protein 64 [Source:HGNC Symbol;Acc:25441] [ENSECAT00000008261]	TTTATATGTCCATACCAAGAAGACCTCAGTGCAAATGATGAGAGGTACCTGGGCCTACAG
A_69_P020755	1.3558911	0.43924138	1.3558911	up	ELK3	ELK3, ETS-domain protein (SRF accessory protein 2) [Source:HGNC Symbol;Acc:3325] [ENSECAT00000018843]	TCCCCTTAGCTTTTAAGTGTTGAACACTGTTGACAGTGAAGAACTTTTCTTAATGGTTTT
A_69_P059071	-1.4864142	-0.57183623	1.4864142	down		zinc finger protein 638 [Source:HGNC Symbol;Acc:17894] [ENSECAT00000000564]	GAAGATGGAGACAATGATTTAAAAGTTGAATTAGCACAAAGCAAAAATGACCATCCCACA
A_69_P011860	8.70076	3.1211414	8.70076	up	LOC100050719	Uncharacterized protein [Source:UniProtKB/TrEMBL;Acc:F6UGQ4] [ENSECAT00000001296]	GATCTTTTTCCACACATTTTAGCGATCATAATGAGTTCCAGAGACTACTAGCAGCCGTGC
A_69_P095161	-2.3476477	-1.231216	2.3476477	down	ANKRD1	ankyrin repeat domain 1 (cardiac muscle) [Source:HGNC Symbol;Acc:15819] [ENSECAT00000018136]	AAAGCAATATTTGACAGCCTCAAAGAGAACTCCTACAAAACCTCCCGCATAGCTACGTTC
A_69_P113608	1.9989492	0.9992418	1.9989492	up		HL02013B2B07 Equine placenta cDNA Library Equus caballus cDNA clone HL02013B2B07, mRNA sequence [DN508789]	ATACCTACCAAGTGCCTGGGACATAGTGGGTGTTAAATAAACTGATTTTTATCTGCAAAA
A_69_P077506	-1.4549109	-0.54093075	1.4549109	down		crystallin, zeta (quinone reductase) [Source:HGNC Symbol;Acc:2419] [ENSECAT00000008653]	CAAGCTCATGAAGATATCATTCACAGCAGTGGGGCTAAGGGAAAGATGATTCTTCTCTTA
A_69_P030567	3.244199	1.6978624	3.244199	up	CSTA	cystatin A (stefin A) [Source:HGNC Symbol;Acc:2481] [ENSECAT00000025834]	AAGTGGGCTGATTCCTTCCACTGGCTACTGATTAATGACCCCTGCTAATAAATGTAACTA
A_69_P114852	2.6568213	1.4097011	2.6568213	up		HL02022A1E09 Equine placenta cDNA Library Equus caballus cDNA clone HL02022A1E09, mRNA sequence [DN511120]	CCAGCTTACTAGTTGGAGTGTGCTATTTCCAGGGCTTCTTAGCAGCTAAATTGTCAAAAA
A_69_P126138	1.9665061	0.9756347	1.9665061	up	KCNE3	potassium voltage-gated channel, Isk-related family, member 3 [Source:HGNC Symbol;Acc:6243] [ENSECAT00000007395]	TATTCTCTTTGTCATGTTCCTATTTGCTGTTACTGTCGGCAGCCTTGTCCTGGGATATAC
A_69_P088332	1.4726	0.55836564	1.4726	up	STC1	stanniocalcin 1 [Source:HGNC Symbol;Acc:11373] [ENSECAT00000014465]	TATTAAAGTTTGTGTGTTGTGTCCATTTCACAAACCCACTAAGCCAGGACCCCAATGCGA
A_69_P008512	-2.184242	-1.1271327	2.184242	down	TGFB2	transforming growth factor, beta 2 [Source:HGNC Symbol;Acc:11768] [ENSECAT00000017826]	AGGATTTAGAACCGCTGACCATTCTCTACTACATAGGCAAAACACCCAAGATCGAACAGC
A_69_P103262	-1.6784737	-0.74714994	1.6784737	down		LeukoN1_2_H10.g1_A023 Unstimulated peripheral blood leukocytes N1 Equus caballus cDNA clone LeukoN1_2_H10_A023 5', mRNA sequence [CD465244]	CGTACATATTGGTGACCATCATGGATGATTCCTGAACTTTATTCTGTGTAATTGTGTTAC
A_69_P101657	-1.4646233	-0.5505297	1.4646233	down		CT02038A1D05 Equine Articular Cartilage cDNA Library Equus caballus cDNA clone CT02038A1D05, mRNA sequence [CX604346]	GCTCTGTGCCTCCTGAGAAATTCGTCTCTTTTTGTATAAATAACTAAGTGTTGACAATGT
A_69_P052064	-1.3850756	-0.46996474	1.3850756	down	CREBL2	cAMP responsive element binding protein-like 2 [Source:HGNC Symbol;Acc:2350] [ENSECAT00000024187]	AAATCCCTTCTGAAATAAAGGCCCTACTCACTGGAGAAGAGCAGAGCAAATCTCAGCAGA
A_69_P077658	1.3399278	0.4221552	1.3399278	up	LOC100630509	leptin receptor overlapping transcript [Source:HGNC Symbol;Acc:29477] [ENSECAT00000017208]	GTACTCACGTTGAATTATGTTATTTGTTTGGCTGTTCGTATGGTCATGGTGCTCTCAGAA
A_69_P120322	-1.3414278	-0.42376944	1.3414278	down	CSNK1G3	casein kinase 1, gamma 3 [Source:HGNC Symbol;Acc:2456] [ENSECAT00000020982]	ATCACAGCCCCTACAGAAGTAGAAGTGATGGATGAAACCAACTGCCAGAAAGTGTTGAAC
A_69_P107787	-2.152642	-1.1061084	2.152642	down		CT020013B10A04 Equine Articular Cartilage cDNA Library Equus caballus cDNA clone CT020013B10A04, mRNA sequence [CX596178]	AAAGAACAATTTGCTAACCACAAAAGAGGAATCGATGCTAAGCTTTTAACTGCACTTCCT
DCP_1_2	1.5810641	0.6608958	1.5810641	up		Unknown
A_69_P115266	2.688436	1.4267671	2.688436	up			TGAATTGTGCACCATGTGTAGTTTTGGAAAACCCGAAGACATACCTCAGGGAAAGCCCTT
A_69_P040501	14.072544	3.8148112	14.072544	up	EPSTI1	epithelial stromal interaction 1 (breast) [Source:HGNC Symbol;Acc:16465] [ENSECAT00000009881]	TTACTGGAATTAAAGCGACAACAACAGGAGGAAGAAAGAACCCAAACCTGGCAGACTGAG
A_69_P126206	2.5175402	1.3320148	2.5175402	up	USP25	PREDICTED: Equus caballus ubiquitin specific peptidase 25 (USP25), mRNA [XM_005606224]	AGACGTGCACTTCCTACTATCACAAGGAGAACCTCTTCCAGATTCAAAGAGCCGAAGAAA
A_69_P112921	-1.3264241	-0.40754217	1.3264241	down	TRIT1	TSA: Equus caballus contig22683.EqcaPBMC mRNA sequence. [JL637452]	TCCTCCTATGTGATGATTACTGTCACTGCTGTCTTTCTATTGAGTTAGGAGTCTATATTT
A_69_P113104	-1.3473232	-0.43009597	1.3473232	down	BPTF	bromodomain PHD finger transcription factor [Source:HGNC Symbol;Acc:3581] [ENSECAT00000021547]	ACACCATTATCTTGTCAAGATCAAATGGTTTTACTATTGTGGCAGAAGCAGGAAAACTTT
A_69_P028530	-1.7343562	-0.7944002	1.7343562	down	ACTBL2	actin, beta-like 2 [Source:HGNC Symbol;Acc:17780] [ENSECAT00000004334]	GTGGATCAGTAAGCAGGAATATGATGAGGCTGGTCCTCCCATCGTTCATAGAAAATGTTT
A_69_P029811	-1.3307528	-0.41224265	1.3307528	down	DNAJC19	DnaJ (Hsp40) homolog, subfamily C, member 19 [Source:HGNC Symbol;Acc:30528] [ENSECAT00000009506]	TCTCCTTATATAGCAGCCAAAATCAACGAAGCTAAAGATTTACTGGAAGGTCAAGCTAAA
A_69_P075956	1.7820632	0.83354855	1.7820632	up	MCL1	myeloid cell leukemia sequence 1 (BCL2-related) [Source:HGNC Symbol;Acc:6943] [ENSECAT00000019974]	TTTATGAAGTTGGACTTCAGGATGTCCAGGCTGTAACCTCCAAGCAACATAGAAAAGCAA
A_69_P115792	1.3281415	0.4094088	1.3281415	up	LOC100050706	PREDICTED: Equus caballus saoe class I histocompatibility antigen, A alpha chain-like (LOC100050706), transcript variant X1, mRNA [XM_005603711]	CACTTGTGAGAAAAGTACAAGTGGCATTGGTGTCAATGTGAGTGCACATTGTGCTGTTGC
A_69_P089516	2.0679123	1.048175	2.0679123	up	NDNF	neuron-derived neurotrophic factor [Source:HGNC Symbol;Acc:26256] [ENSECAT00000011845]	GTATATTGGTGTTTATATAAGTAATTGTTGGAGGAGACTTGTTCGAGTGTGCCCCAGCGG
A_69_P089296	1.8715246	0.904214	1.8715246	up	ELF2	E74-like factor 2 (ets domain transcription factor) [Source:HGNC Symbol;Acc:3317] [ENSECAT00000023598]	GGTGCTATGTGAAGACTCTGCTAATATAGGTATTTTAGAATGTGAATTGAAGAACGGATC
A_69_P017324	1.4863678	0.5717912	1.4863678	up	CYTH3	cytohesin 3 [Source:HGNC Symbol;Acc:9504] [ENSECAT00000027059]	AGTAGGGATCCTTTCTACGACATGTTGGCCACAAGGAAAAGGAGGATTGCCAATAAAAAG
A_69_P003221	16.796463	4.0700855	16.796463	up	SAA1	Equus caballus serum amyloid A1 (SAA1), mRNA [NM_001163892]	GTGTTACTGAATTCTATACCCCTAGTAGTTGATGCTTGATGAAGAACACATAAAAGTGTT
A_69_P030719	-1.5673505	-0.6483278	1.5673505	down	UPK1B	uroplakin 1B [Source:HGNC Symbol;Acc:12578] [ENSECAT00000020357]	CTCTGCTGGACTTTTTGGGTTCTCCTGGGTACCATGTTCTACTGGAGCAGAATTGAATAT
A_69_P016836	7.5296106	2.9125752	7.5296106	up	MX2	myxovirus (influenza virus) resistance 2 (mouse) [Source:HGNC Symbol;Acc:7533] [ENSECAT00000018480]	AAGCAGAAAATTTACCGGCTCGCTCAGGCACGGCAAGCTCTCTTTAAATTCTCCAGTTAA
A_69_P109922	-2.3781335	-1.2498298	2.3781335	down		CT02030B2A03 Equine Articular Cartilage cDNA Library Equus caballus cDNA clone CT02030B2A03, mRNA sequence [CX601761]	TTCCTGGTGCGACAAGAGCATCCAGCCAATTGCTTTTAAACCACATTATCTCTACGATTT
A_69_P036226	-1.3931919	-0.47839403	1.3931919	down	PRPSAP2	phosphoribosyl pyrophosphate synthetase-associated protein 2 [Source:HGNC Symbol;Acc:9467] [ENSECAT00000016393]	CAAAATTAAAACCGTGGATATCAGCATGATCCTCTCGGAAGCCATCCGTCGGATTCACAA
A_69_P076556	1.9333328	0.95109	1.9333328	up	DENND2D	DENN/MADD domain containing 2D [Source:HGNC Symbol;Acc:26192] [ENSECAT00000003182]	CCTCCCGCAGGTTATTTCCAACAGAAAATACTTGAATATGAGGAACAGAAGAAACAGAAG
A_69_P124817	-1.380156	-0.46483135	1.380156	down	TMEM182	transmembrane protein 182 [Source:HGNC Symbol;Acc:26391] [ENSECAT00000028953]	GAAAATGAAAGACTGTGTGGATTTCACCCCTTCTGTTCTGTATGGCTGGTCATTTTTTCT
A_69_P070866	-1.3735638	-0.45792386	1.3735638	down	C7H11orf73	chromosome 11 open reading frame 73 [Source:HGNC Symbol;Acc:26938] [ENSECAT00000016335]	GTTTTGAAGATAAGTGACTCCATTTAAAAGGATGAAGTCAAAAGGATCATGAAGCCTAAG
A_69_P115986	2.570281	1.3619261	2.570281	up		TSA: Equus caballus contig00623.EqcaPBMC mRNA sequence. [JL617071]	AAGACCATAGCAGTTTCGCTCTGGCAAGTAATGAGCAACATTCTCGCTTCCTGAGTTTGA
A_69_P007287	1.3352698	0.4171313	1.3352698	up		Zic family member 5 [Source:HGNC Symbol;Acc:20322] [ENSECAT00000013929]	TTCTGAGTCTGAAGATGAGGAGATGTACAGGAACTCTGAAGTTGTGCGGACAATACATTA
A_69_P070886	-2.4399762	-1.2868671	2.4399762	down	SYTL2	synaptotagmin-like 2 [Source:HGNC Symbol;Acc:15585] [ENSECAT00000007290]	ACTTGGATTGAAGCAACCCTGCCTCTCAGAATGCTGTTGATTGCCAAAATTTCCAAATGA
A_69_P063421	1.7729952	0.8261887	1.7729952	up	EDIL3	EGF-like repeats and discoidin I-like domains 3 [Source:HGNC Symbol;Acc:3173] [ENSECAT00000016344]	CACGAGTTGATAGAGCCTTTATAATCAGTACTCAGCTAATTCTTATAAAAGACATACTGC
A_69_P026048	-2.6577785	-1.4102209	2.6577785	down	PHACTR3	phosphatase and actin regulator 3 [Source:HGNC Symbol;Acc:15833] [ENSECAT00000008448]	AAAGTAATGAAATGGAGGTACATGCATCAAGCAAGCATTTGACAAGATTCCACAGGCCAT
DCP_1_0	1.5573646	0.63910675	1.5573646	up		Unknown
A_69_P127897	1.5355773	0.6187811	1.5355773	up	ELMO2	PREDICTED: Equus caballus engulfment and cell motility 2 (ELMO2), transcript variant X4, mRNA [XM_005604682]	AGCAGCCAGGAGCTTCCTGTCAGTAACCATGTTTTCAATAAATACTCTTTCATGTACAAA
A_69_P085322	2.2744205	1.185499	2.2744205	up	EFCAB14	EF-hand calcium binding domain 14 [Source:HGNC Symbol;Acc:29051] [ENSECAT00000009388]	CAAGAAATCTCTAACTCCTTAAGTTCTGCTGTGCCAGAACCAGAGAGCTTGAGAGCATAT
A_69_P030717	-1.661011	-0.73206156	1.661011	down	UPK1B	uroplakin 1B [Source:HGNC Symbol;Acc:12578] [ENSECAT00000020357]	CTGCTGGACTTTTTGGGTTCTCCTGGGTACCATGTTCTACTGGAGCAGAATTGAATATTA
A_69_P045801	-1.5823753	-0.66209185	1.5823753	down	ZNF569	zinc finger protein 569 [Source:HGNC Symbol;Acc:24737] [ENSECAT00000005505]	CATACTCATTAGAAATAGAAACCCCATGAATATTGTGAATATGGAAAAGCCTTCAGAAGG
A_69_P109491	-1.5772421	-0.6574042	1.5772421	down		CT020028A10D08 Equine Articular Cartilage cDNA Library Equus caballus cDNA clone CT020028A10D08, mRNA sequence [CX600884]	ACTTCTTCCAGTCTCGGCTCAGTTAAAAGCAAATGATGAGTAAAGTTTCATTTCATTTCA
A_69_P041419	-1.4471027	-0.53316724	1.4471027	down	CLASP1	cytoplasmic linker associated protein 1 [Source:HGNC Symbol;Acc:17088] [ENSECAT00000023823]	TGAAGCTACTAAACTTATATATAAAGAGGGCCCAAACCACGAACAGCAACAGCAGCTCCT
A_69_P080006	-1.5016787	-0.5865762	1.5016787	down		family with sequence similarity 180, member A [Source:HGNC Symbol;Acc:33773] [ENSECAT00000025975]	TCAAGAAAGAGGACTTTGAAAGGACAGCGCTCACCCTGGCCTACACAGCCTACCGCACAG
A_69_P078872	1.4547733	0.5407944	1.4547733	up	ARL4A	ADP-ribosylation factor-like protein 4A-like protein; Uncharacterized protein [Source:UniProtKB/TrEMBL;Acc:F7A2Q1] [ENSECAT00000020445]	TAAAATGGTCTCTTCTCCCTACCCCACAAATCTTGGTACTACCATTTTGGGAAGCCAAGC
A_69_P092187	-1.3602388	-0.44385993	1.3602388	down	TCEAL1	transcription elongation factor A (SII)-like 1 [Source:HGNC Symbol;Acc:11616] [ENSECAT00000002532]	ACGCAACAAATTGATGATCATGCATTGGAAGGCAAGACGGAACCGTCCTTATCCCATTTA
A_69_P081035	-1.3972431	-0.4825831	1.3972431	down	GPT2	glutamic pyruvate transaminase (alanine aminotransferase) 2 [Source:HGNC Symbol;Acc:18062] [ENSECAT00000009718]	GCTGAGGACAGTTCTACAGAAGGTGAAAGAGTTTCACATAAAGTTCCTGGAGAAGTATGC
A_69_P103109	2.1379814	1.0962493	2.1379814	up		LeukoN4_6_B07.b1_A026 Unstimulated peripheral blood leukocytes N4 Equus caballus cDNA clone LeukoN4_6_B07_A026 3', mRNA sequence [CD464716]	TTGGCTCATTTGCAATCATGGTGCAATACAGTGTAATGTTCATTTGTTTTCAGTCAACAA
A_69_P088917	-1.5709485	-0.6516358	1.5709485	down	PDGFC	platelet derived growth factor C [Source:HGNC Symbol;Acc:8801] [ENSECAT00000020781]	TGTTCTAAGAGGAGACACCAAACGGAATTAGGAGTTGTGCAACAGCTCTTTTGAGAGGAG
A_69_P103261	-1.6984231	-0.7641959	1.6984231	down		LeukoN1_2_H10.g1_A023 Unstimulated peripheral blood leukocytes N1 Equus caballus cDNA clone LeukoN1_2_H10_A023 5', mRNA sequence [CD465244]	GTACATATTGGTGACCATCATGGATGATTCCTGAACTTTATTCTGTGTAATTGTGTTACT
A_69_P104736	-1.6780083	-0.7467499	1.6780083	down		LeukoS6_1_H05.b1_A028 Stimulated peripheral blood leukocytes S6 Equus caballus cDNA clone LeukoS6_1_H05_A028 3', mRNA sequence [CD472176]	TAACCGCCTCAGATCACATAGGATGCTTGTTTCTGAAAGAATAAAGGTTCCAGCCCGAAA
A_69_P046671	1.8679564	0.90146077	1.8679564	up	RELB	v-rel avian reticuloendotheliosis viral oncogene homolog B [Source:HGNC Symbol;Acc:9956] [ENSECAT00000022322]	AGAAAGAGGATATCTCAGTGGTGTTCAGCAGGGCCTCCTGGGAAGGCCGGGCTGATTTCT
A_69_P017607	-1.459193	-0.54517066	1.459193	down		zinc finger protein 655 [Source:HGNC Symbol;Acc:30899] [ENSECAT00000020738]	TACCTCAGATCTTGTCCTGCAACAAGAAGTCCTCGCCACAGAAAAAGCCTTTGATTGTGA
A_69_P013387	-2.0430517	-1.0307257	2.0430517	down	TMEM38B	transmembrane protein 38B [Source:HGNC Symbol;Acc:25535] [ENSECAT00000014020]	CACCATCTGGAAAGAAAAGTGAAACGAAGTCATCTTTTAATGGCACTGGTTCATCCACCT
A_69_P094466	1.931225	0.9495162	1.931225	up	OBFC1	oligonucleotide/oligosaccharide-binding fold containing 1 [Source:HGNC Symbol;Acc:26200] [ENSECAT00000025256]	AGAACTGCACAGAAAGATCCACCGGATCATTCAGGAAGACTGCCAGAAACCAAATCACAT
A_69_P129476	-1.8555062	-0.8918128	1.8555062	down	TPM1	PREDICTED: Equus caballus tropomyosin 1 (alpha) (TPM1), transcript variant X1, mRNA [XM_005603003]	CACACTGTGCTTTCTATTGTACAGAAGCTCTTCATTTCAGTGTAAAATAAACACTGTGGA
A_69_P096141	-2.3558779	-1.2362647	2.3558779	down	LOC100056633	cholinergic receptor, muscarinic 3 [Source:HGNC Symbol;Acc:1952] [ENSECAT00000010538]	GATGAAAATGTTTTTATCACCCAGATATGAAAGAAGCTGCCTGTTTACTGATCCATTGAA
A_69_P081641	-1.4898248	-0.5751426	1.4898248	down	TPPP3	tubulin polymerization-promoting protein family member 3 [Source:HGNC Symbol;Acc:24162] [ENSECAT00000007216]	AGCTGCTGCTCTGGCCAAGTGCCTAATTCTTACCTAGACCTCAATAAAGATAGCTTTTTT
A_69_P104986	1.5631179	0.6444266	1.5631179	up	CBX6	PREDICTED: Equus caballus chromobox homolog 6 (CBX6), transcript variant 2, mRNA [XM_003364298]	AGACTGGTGAGTAAGTACAGTTGGGTTTCTTGCTCTCCTTCTTTCCTTTGGCAGCTTGTT
DCP_20_5	1.305183	0.3842521	1.305183	up		Unknown
A_69_P074564	-1.4145106	-0.50030303	1.4145106	down	FCER1G	Fc fragment of IgE, high affinity I, receptor for; gamma polypeptide [Source:HGNC Symbol;Acc:3611] [ENSECAT00000009725]	TTTCCTTTTCCCCATCCCCAACTCACAGTAAACAATGGAAAGAGAGTACCACCAATAAAA
A_69_P039441	-1.3259695	-0.40704748	1.3259695	down	FBXO9	Equus caballus F-box protein 9 (FBXO9), mRNA [NM_001160296]	CATAGTGTCTTTGCACTATAGGCTCAAAATGTAAAAACCTGTTCTGGATTTGTTTGAAAC
A_69_P089381	-1.6175169	-0.6937808	1.6175169	down		Uncharacterized protein [Source:UniProtKB/TrEMBL;Acc:F7CF51] [ENSECAT00000000876]	AGTAACCGTCATAGACTTCCGTCTAATTCCTCTACAAAGCCACTGAACGCTGCTAATCAG
A_69_P079057	-1.9198253	-0.940975	1.9198253	down	KLHL7	kelch-like family member 7 [Source:HGNC Symbol;Acc:15646] [ENSECAT00000011244]	TATAATACTGAAACAGACAAATGGATTGCCAACTCTAAAGTCCGAGCTTTTCCAGTAACA
A_69_P103037	-1.439158	-0.5252249	1.439158	down		CT020001B20H01 Equine Articular Cartilage cDNA Library Equus caballus cDNA clone CT020001B20H01, mRNA sequence [CX592513]	CACGGAAGTTTGTCACTCATTGACCTGTGTTCCTGAACTATGAAACATCAATATTTGGGC
A_69_P025712	6.605507	2.7236693	6.605507	up	ZNFX1	zinc finger, NFX1-type containing 1 [Source:HGNC Symbol;Acc:29271] [ENSECAT00000008632]	CAATAACCTGATGAACTTTGAGGAGATCCAGAGGATGTTGTAGGAAGATGGCATACCGCT
A_69_P041151	-1.8627659	-0.8974464	1.8627659	down	MCF2L	MCF.2 cell line derived transforming sequence-like [Source:HGNC Symbol;Acc:14576] [ENSECAT00000018395]	AAAGCTGGAAGAAAGGAAGACCGACCCCCTCAGCCTGGAAGGATACGTGAGCTCGACATC
A_69_P012684	1.5036448	0.5884638	1.5036448	up	KLF6	Kruppel-like factor 6 [Source:HGNC Symbol;Acc:2235] [ENSECAT00000025128]	AGAAAGCACACTGGTGCCAAACCTTTTAAATGTTCTCACTGTGACAGGTGTTTCTCCAGG
A_69_P023357	-1.3056281	-0.384744	1.3056281	down	OTUB2	OTU domain, ubiquitin aldehyde binding 2 [Source:HGNC Symbol;Acc:20351] [ENSECAT00000025585]	CGTTTACCTGCTCTATAAAACATCCCACTACAACATCCTTTATGCAGCCGATAAACGTTG
A_69_P068736	-1.316401	-0.39659905	1.316401	down	TRAPPC4	trafficking protein particle complex 4 [Source:HGNC Symbol;Acc:19943] [ENSECAT00000006099]	TATTCAGACTTTGCCCTCAAGAATCCTTTCTACTCCCTGGAAATGCCAATCAGGTGTGAG
A_69_P066521	-1.4572334	-0.54323196	1.4572334	down	SLC39A6	solute carrier family 39 (zinc transporter), member 6 [Source:HGNC Symbol;Acc:18607] [ENSECAT00000008693]	GGGGATATTTCTTTTTACAGAATGCTGGGATTCTTTTGGGTTTTGGAATTATGTTGCTTA
A_69_P018411	1.3984053	0.48378253	1.3984053	up	PYCARD	PYD and CARD domain containing [Source:HGNC Symbol;Acc:16608] [ENSECAT00000010419]	AGGAAGCTCTTCAGCTTTGCTCCAGCCTGGAACCTGACCTGCAAGGATCTGCTCCTTCAC
A_69_P000615	8.613295	3.1065652	8.613295	up	SOD2	Equus caballus superoxide dismutase 2, mitochondrial (SOD2), mRNA [NM_001082517]	AGGCCTGATTATCTGAAAGCCATTTGGAATGTGATCAACTGGGAGAATGTATCTGAGAGA
A_69_P063476	-1.3133357	-0.39323568	1.3133357	down	MSH3	mutS homolog 3 [Source:HGNC Symbol;Acc:7326] [ENSECAT00000010818]	GACCTGCGAAAGAGGACAGACGAGTTTGAAATGGAAGAAATTACAGAGTTCTCTTCCTGA
A_69_P079676	1.7118359	0.7755444	1.7118359	up	POT1	protection of telomeres 1 [Source:HGNC Symbol;Acc:17284] [ENSECAT00000009237]	GCGGAGCAGCAAATTTGCTATCAGATTTTCAACACCACAGTTGCAGAGGATCTTATCTAG
A_69_P039511	-1.3827188	-0.46750784	1.3827188	down	LOC100056885	dystonin [Source:HGNC Symbol;Acc:1090] [ENSECAT00000019218]	GCAATTTTGCTTGCAGAAAGCTACGAAATAAAATATGTCCCTTAACTACATTGCTATGGA
A_69_P026476	-1.5664134	-0.647465	1.5664134	down		ATP/GTP binding protein 1 [Source:HGNC Symbol;Acc:17258] [ENSECAT00000021283]	CTGCAATAATCCAGAGTTTGCCTTGAATCGTTACAGTCTACATTTACCAGATTAAACAAA
A_69_P004103	1.5944781	0.67308426	1.5944781	up	STAT-3	signal transducer and activator of transcription 3 (acute-phase response factor) [Source:HGNC Symbol;Acc:11364] [ENSECAT00000018255]	ACTTTAGATTCATTGATGCAGTTTGGAAATAATGGTGAAGGTGCTGAGCCCTCAGCAGGA
A_69_P036827	1.4219528	0.50787365	1.4219528	up	RNF144B	ring finger protein 144B [Source:HGNC Symbol;Acc:21578] [ENSECAT00000002824]	CATGTATAATCTGCTGTGTCTGTAAGTCCTGTCGGGGCAAGAAGAAAAAGCATGACCCAT
A_69_P022502	1.8467665	0.8850014	1.8467665	up	MAX	MYC associated factor X [Source:HGNC Symbol;Acc:6913] [ENSECAT00000007199]	CAGGAATTTTTAAACCAAAATACCCCAACTTGGCAGCTTTTTCTGTGGAGGACAGACGGC
A_69_P017216	-1.4918388	-0.5770917	1.4918388	down	PDAP1	PDGFA associated protein 1 [Source:HGNC Symbol;Acc:14634] [ENSECAT00000026290]	AAAGAGCGTTACATGAAAATGCATTTAGCTGGGAAGACAGAGCAAGCCAAGGCTGACCTT
A_69_P125064	-1.6546078	-0.7264893	1.6546078	down	SMPX	small muscle protein, X-linked [Source:HGNC Symbol;Acc:11122] [ENSECAT00000020114]	AACCTATCGGAGATCCAGAATATTAAAAGTGAACTGAAATATGTCCCCAAAGCTGAACAG
A_69_P054625	-1.3724648	-0.4567691	1.3724648	down	MGLL	monoglyceride lipase [Source:HGNC Symbol;Acc:17038] [ENSECAT00000007866]	TTAAGATTTACGAAGGTGCCTACCACGTTCTCCACAAAGAGCTTCCTGAAGTAACCAACT
A_69_P040111	-1.7498933	-0.807267	1.7498933	down	SPG20	Uncharacterized protein [Source:UniProtKB/TrEMBL;Acc:F6SDS3] [ENSECAT00000012715]	AAGCTTTATGGCATATATCTACTTACAAGGAGAAGAATCAGTATTCTTGCATCTGACCTT
A_69_P089564	-1.94537	-0.9600445	1.94537	down	SYNPO2	synaptopodin 2 [Source:HGNC Symbol;Acc:17732] [ENSECAT00000019242]	ACATCTTATTTTGTAGCACCAAGGCCGAAGTTCTCAGCCAAGAAAAGTGGTGTCACAGTT
A_69_P022806	-1.3358546	-0.41776302	1.3358546	down	COQ6	coenzyme Q6 monooxygenase [Source:HGNC Symbol;Acc:20233] [ENSECAT00000025044]	TCTCCACTCAAAGAACAGATTATGGCCTTTGCAAGCAAATGAATGCTCCCCTTCTGGAGA
A_69_P081081	1.713806	0.77720386	1.713806	up	N4BP1	NEDD4 binding protein 1 [Source:HGNC Symbol;Acc:29850] [ENSECAT00000026072]	GAAGAAGTGGACCTCGATTAGAAGAATTTCTTCGGAAGGAAGTCTTCCCTAGAGACATGC
A_69_P083136	-2.8398683	-1.505824	2.8398683	down	SCD5	stearoyl-CoA desaturase 5 [Source:HGNC Symbol;Acc:21088] [ENSECAT00000015537]	AGTGAATTTGGCCTAAATTTCAACCCAACCACCTGGTTCATTGACTTCATGTGCTGGCTG
A_69_P067061	-2.3956647	-1.260426	2.3956647	down	CCDC102B	coiled-coil domain containing 102B [Source:HGNC Symbol;Acc:26295] [ENSECAT00000002675]	GCAAACTCTCAAGGTCCTGCTTTCAAGACATCACAAATTGAACTGCAGGAAACAAACAAG
A_69_P112270	-1.3373166	-0.41934106	1.3373166	down		HL020002000_PLATE_B01_2_009 Equine placenta cDNA Library Equus caballus cDNA clone HL020002000_PLATE_B01_2_009, mRNA sequence [DN507791]	CTTCCGCTCTGTTTGAAGTATGTTTAGTCAGAGTCATCAGCAAATAAATGTAAAGTGTCC
A_69_P013401	2.2075012	1.1424142	2.2075012	up	KLF4	Kruppel-like factor 4 (gut) [Source:HGNC Symbol;Acc:6348] [ENSECAT00000011058]	TCATCTCAAGGCACACCTGCGAACCCACACAGGTGAGAAGCCTTACCACTGTGACTGGGA
A_69_P115991	2.9132998	1.5426542	2.9132998	up			AGAGCCGGCAGGGACTTTCCGCGGTTTCATTTTCAGTTTGGGTTTAATCTCTGCGGGGGG
A_69_P088013	-1.6444592	-0.7176132	1.6444592	down	LOC100629488	mitochondrial ribosomal protein L20 [Source:HGNC Symbol;Acc:14478] [ENSECAT00000019395]	CAAAGACTTTTAAATCTTTGGCTGCTTTGGCCAAAAGGAGGCGACAGGAAGGATTTGCTG
DCP_1_4	1.6010852	0.67905	1.6010852	up		Unknown
A_69_P066031	-1.410373	-0.4960767	1.410373	down	FAM210A	family with sequence similarity 210, member A [Source:HGNC Symbol;Acc:28346] [ENSECAT00000007438]	ATGGAAGAGACAAAGGAGCTTCTCACAGAGAAAATGGAAGAAACGAAGGATAGACTCACT
A_69_P116252	2.6458502	1.4037313	2.6458502	up		LeukoS2_3_C09.b1_A024 Stimulated peripheral blood leukocytes S2 Equus caballus cDNA clone LeukoS2_3_C09_A024 3', mRNA sequence [CD469289]	AGAAGATTTTTAAAGTTTGAGAGTGGAAATAAATGGAAGCCCTGAGACCCTTCCAGAAGT
A_69_P087613	-1.4224472	-0.50837505	1.4224472	down	TARDBP	Uncharacterized protein [Source:UniProtKB/TrEMBL;Acc:F6TJA5] [ENSECAT00000008668]	CTTTGTTACATTTGCAGATGATCAGGTTGCCCAGTCTCTTTGTGGAGAGGACTTGATCAT
A_69_P124467	-3.753577	-1.9082661	3.753577	down	TCEAL7	transcription elongation factor A (SII)-like 7 [Source:HGNC Symbol;Acc:28336] [ENSECAT00000012420]	GAAATTTAGGGCTCTGCATTCTAACCATAGGCATTCTCGAGACCGTCCTTATCCCATTTA
A_69_P068369	-1.6677672	-0.7379179	1.6677672	down	CRYAB	crystallin, alpha B [Source:HGNC Symbol;Acc:2389] [ENSECAT00000012936]	ACTGCATTTTTTAAAACAAGAAAGTTTCCCCACCAGTGAATGAAAATCTCATGACTAGTG
A_69_P033831	-1.5042133	-0.5890092	1.5042133	down	SGCA	sarcoglycan, alpha (50kDa dystrophin-associated glycoprotein) [Source:HGNC Symbol;Acc:10805] [ENSECAT00000011910]	TTGACTGGTGCAATGTGTCCCTGGTGGATAAATCAGTGCCAGAGCCTGCAGACCAGGTGC
A_69_P106642	-1.3221592	-0.4028959	1.3221592	down			GTAGCAAAGATGGTGGCAGTTCTCTTGTTACTGAAGTTCATCTTCACTGTGGCAATTTGA
A_69_P086277	-1.5303531	-0.61386454	1.5303531	down		fibronectin type III domain containing 5 [Source:HGNC Symbol;Acc:20240] [ENSECAT00000020393]	CAATCCCAATAACAACAAGGAAAAAACCAAGAGTGCGTCAGAAACCAGCACACCAGAGCA
A_69_P015956	-1.5248945	-0.60870945	1.5248945	down	STOX2	Uncharacterized protein [Source:UniProtKB/TrEMBL;Acc:F6S2T9] [ENSECAT00000013310]	AATTTCATTTTTAAATGCCACAGATGCGTGTTGCTCCCAGCCTGTGGTCAAATGGTGCCA
A_69_P006492	1.5289656	0.612556	1.5289656	up		Equus caballus (clone D12) T cell receptor delta (TCRD) mRNA, VDJ region. [L38390]	CAGCTCTATATTTCTGTGAATTATTAGTCCTGTTACTGGGGTATACGAGAGGAGAAAAAC
A_69_P105676	-1.3957137	-0.48100305	1.3957137	down		CT02040A1B12 Equine Articular Cartilage cDNA Library Equus caballus cDNA clone CT02040A1B12, mRNA sequence [CX604949]	AGGCCTGGGATCGTATGTATTTCTCTGTTCTGTAAAGGATTTAACTTACTGCTTCTCAAT
A_69_P103906	1.3054914	0.38459298	1.3054914	up	LRRFIP1	PREDICTED: Equus caballus leucine rich repeat (in FLII) interacting protein 1 (LRRFIP1), transcript variant X8, mRNA [XM_005610749]	TATGAAAGAAGCCGATGAAGAAAAGAGTGACCAACAGGGGGAAGCATTGGATTCATCACA
A_69_P078757	-1.4543196	-0.54034436	1.4543196	down	SLC25A13	solute carrier family 25 (aspartate/glutamate carrier), member 13 [Source:HGNC Symbol;Acc:10983] [ENSECAT00000015075]	ATTGAAAACAAATTTGGACTTTACCTACCTCTCTTTAAGCCGTCGGCATCTACCTCGGCA
A_69_P084111	1.3957827	0.4810744	1.3957827	up	KLF3	Kruppel-like factor 3 (basic) [Source:HGNC Symbol;Acc:16516] [ENSECAT00000023291]	AGATACTCTCTAATCCTCCCTCTCTTACCACGGGTCAGACCTAAAGAATGTGAACACTTT
A_69_P077061	1.6771102	0.7459775	1.6771102	up	CCDC18	coiled-coil domain containing 18 [Source:HGNC Symbol;Acc:30370] [ENSECAT00000014996]	AACAAAGAAGTGAGACTGTTAAAAAAGTCTTCAATGCAGACAGGTGCTGGTTTGACTCAG
A_69_P123786	1.6908656	0.757762	1.6908656	up	DESI1	desumoylating isopeptidase 1 [Source:HGNC Symbol;Acc:24577] [ENSECAT00000012509]	TACAACCTCTTTGAACACAACTGTAACACCTTCAGCAACGAAGTGGCACAGTTCCTGACT
A_69_P102487	1.7025845	0.7677264	1.7025845	up		APL1_2_H10.g1_A008 Liver (APL1) Equus caballus cDNA, mRNA sequence [BM780360]	CCCACTTACTTAGAACTGAAAAATGTTGCTATGTTCAAAACCCTCTAACACTAAGGCAAA
A_69_P106469	1.4189525	0.5048263	1.4189525	up		CT02029A1F03 Equine Articular Cartilage cDNA Library Equus caballus cDNA clone CT02029A1F03, mRNA sequence [CX601259]	TCTAGTCTAGACAACTTGCTGGACCTTTTCTGCAAGTTCCAGCTGTTGAATTTAAAGCAG
A_69_P097056	8.821635	3.141046	8.821635	up	ISG20	interferon stimulated exonuclease gene 20kDa [Source:HGNC Symbol;Acc:6130] [ENSECAT00000020687]	AGCTCGGTGGAAGACGCCAGAGCAACCATGGAGCTCTACAAAATCTCCCGGCAACTTCGA
A_69_P011851	4.0962043	2.0342877	4.0962043	up	LOC100054725	Uncharacterized protein [Source:UniProtKB/TrEMBL;Acc:F7D7Q9] [ENSECAT00000000769]	CAGCAGTTTTTGCAGACATACCCGTCTACACCTGGATTCAATAAAGTGCACTTGCATGTG
A_69_P051200	2.4656103	1.3019447	2.4656103	up	BID	BH3 interacting domain death agonist [Source:HGNC Symbol;Acc:1050] [ENSECAT00000006654]	AGTGAACTTTATTAACCAGAACCTACTCACCTATGTGAGGAACTTAGTCAGAAATGAGAT
A_69_P065333	3.5683093	1.8352407	3.5683093	up	TRAFD1	TRAF-type zinc finger domain containing 1 [Source:HGNC Symbol;Acc:24808] [ENSECAT00000022541]	TTGAGAAATATTTCAGCTTTAGCTGCTGGCTTTTAGCAGCACAGAATACAAGCCGTGGCC
A_69_P108177	5.054163	2.3374722	5.054163	up		CT020017A10A01 Equine Articular Cartilage cDNA Library Equus caballus cDNA clone CT020017A10A01, mRNA sequence [CX597091]	GGGGCACACAAAAAATACTGGTAATGTTTCATTTTTAAACTGTCGTGGTATATAGGTGCT
A_69_P036786	-1.9116125	-0.93479013	1.9116125	down	CAP2	CAP, adenylate cyclase-associated protein, 2 (yeast) [Source:HGNC Symbol;Acc:20039] [ENSECAT00000012497]	ATTATAGAGAATTTCCTGTTCCTGAACAGTTCAAGACGGCATGGGATGGATCCAAGCTGG
A_69_P117096	-1.397445	-0.48279142	1.397445	down		TSA: Equus caballus contig23906.EqcaPBMC mRNA sequence. [JL638391]	CCAAGGGAATTCAATGGGAATGTTTATCGTGACTTTGTCTTCTGTTGCATTTTAAAGTTA
A_69_P087793	1.3659209	0.44987392	1.3659209	up	TNFRSF25	tumor necrosis factor receptor superfamily, member 25 [Source:HGNC Symbol;Acc:11910] [ENSECAT00000020471]	AAGTACGGTTACTTATGCGTGTAGACATTTTATGTCACTTATTAAGCCCCTGGCGCCGAC
A_69_P086787	-1.9605203	-0.9712366	1.9605203	down	TRIM63	tripartite motif containing 63, E3 ubiquitin protein ligase [Source:HGNC Symbol;Acc:16007] [ENSECAT00000026380]	CCATCGACTTTGGGACAGATGAGGAAGAGGAAGAGTTCTTTGAAGAAGAAGATCAGGAAG
A_69_P001244	-1.8476275	-0.88567394	1.8476275	down	SCX	Equus caballus scleraxis (SCX), mRNA [NM_001105150]	TCTGGTCACTACGTGCTGGCATCTTGTGTCTTTGATATGATAATATAAAGTCTGAAATTT
A_69_P076726	-1.6122783	-0.68910086	1.6122783	down	SYPL2	synaptophysin-like 2 [Source:HGNC Symbol;Acc:27638] [ENSECAT00000011974]	AACTTCTTCCTGTGGGCCGGGAACTGTTGGTTTGTGTTCAAGGAGACCCCATGGCATGGG
A_69_P105349	1.6646438	0.73521346	1.6646438	up		LeukoN6_8_B08.b1_A028 Unstimulated peripheral blood leukocytes N6 Equus caballus cDNA clone LeukoN6_8_B08_A028 3', mRNA sequence [CD536479]	CAAGGAAAACCTTTGACTAGACTTTTTGTCAGTATTATGAGATTCTGAGTGAATGAGGCT
A_69_P042227	-1.478635	-0.56426597	1.478635	down		solute carrier family 25 (aspartate/glutamate carrier), member 12 [Source:HGNC Symbol;Acc:10982] [ENSECAT00000010027]	CCACAGCCACTTTTGCTGGCATTGAAAACAAGTTTGGCCTTTATCTCCCCAAATTTAAAT
A_69_P089981	-1.4025714	-0.4880742	1.4025714	down	MID1	midline 1 (Opitz/BBB syndrome) [Source:HGNC Symbol;Acc:7095] [ENSECAT00000021293]	AGCTGCTTTCTAGGGAATAAAAAGGGTTATGGCCACCATTTAGGGGACAGAGAAAGCACA
A_69_P123451	1.5525744	0.6346624	1.5525744	up	LOC102150567	PREDICTED: Equus caballus uncharacterized LOC102150567 (LOC102150567), transcript variant X2, misc_RNA [XR_290651]	GACCAGCTGTACAGTTCCTGTTATTGGTTTCACATAAAGTAATTGCACATTATTTTGTCA
A_69_P001161	-2.6758187	-1.4199804	2.6758187	down	NPPA	Equus caballus natriuretic peptide A (NPPA), mRNA [NM_001082501]	GTAGATCCTCACCCATTACTGAAAGCGGTTTGAAAAATGAATAAACTTCAGCACCACGGA
A_69_P003294	1.7051382	0.76988864	1.7051382	up	NGF	Uncharacterized protein [Source:UniProtKB/TrEMBL;Acc:F6SVV7] [ENSECAT00000010857]	TGGGCCCCTCCCTACCTCAACCTGTAAATTATTTTAAATTATAAGGACTGCATGGTAATT
A_69_P044374	-1.7888961	-0.83906955	1.7888961	down	ABRA	actin-binding Rho activating protein [Source:HGNC Symbol;Acc:30655] [ENSECAT00000016765]	TATGTTCGTATTTCAGATAAAGTAGTAGGCATTCTCATGCGTGCCAGGAAACACGGACTG
A_69_P062522	-3.649356	-1.8676418	3.649356	down	MYOT	myotilin [Source:HGNC Symbol;Acc:12399] [ENSECAT00000022238]	GCTTGAATGTGAAACAAGCTTTTAATCCTGAAGGAGAGTTTCAGCGCCTGGCAGCTCAAT
A_69_P002592	-1.941915	-0.9574801	1.941915	down		ryanodine receptor 1 (skeletal) [Source:HGNC Symbol;Acc:10483] [ENSECAT00000016698]	ACACACGGGTCAGGAGTCTTATGTCTGGAAGATGTACCAAGAGAGATGTTGGGATTTCTT
A_69_P054116	1.621265	0.69711995	1.621265	up	STAT2	signal transducer and activator of transcription 2, 113kDa [Source:HGNC Symbol;Acc:11363] [ENSECAT00000024249]	TTTCAGAAACAGTACGAAGATTGAAGAAATCATGCCAAATGGTGACCCGCTGTTGGCTGG
A_69_P081256	2.7108037	1.4387207	2.7108037	up	LOC100630653	Metallothionein [Source:UniProtKB/TrEMBL;Acc:F7DUC3] [ENSECAT00000000277]	TTTGGATCTCAGGACTCAACAAGGCTCGGAATGGATCCCAACTGCTCGTGCCCCACTGGT
A_69_P066535	4.257318	2.0899448	4.257318	up	MOCOS	molybdenum cofactor sulfurase [Source:HGNC Symbol;Acc:18234] [ENSECAT00000018714]	GAATGAGGCCCAGTATTTGCTGATAAACAGATCCAGTGTTTTAGAACTTCACCAGCGATT
A_69_P040951	-1.5252079	-0.6090059	1.5252079	down	CLYBL	citrate lyase beta like [Source:HGNC Symbol;Acc:18355] [ENSECAT00000016962]	TTGAAACACCAACAATCAGAGATTTTGTTTCTGCTCCTCATTAAATCATGAGCTTTTGTG
A_69_P079506	1.5931231	0.6718577	1.5931231	up	TMEM168	transmembrane protein 168 [Source:HGNC Symbol;Acc:25826] [ENSECAT00000022495]	GGAACCCAAAGTGGAATATTATTGAGAGTTCATACTACTAGTTATCACTAACTTGCCATT
A_69_P015581	-1.3633431	-0.4471487	1.3633431	down	WRN	Werner syndrome, RecQ helicase-like [Source:HGNC Symbol;Acc:12791] [ENSECAT00000000424]	TAAAAAGAGATGTTTCCCCAACTCTGAGGACAGCTGTTCACGTTCGAAGAGAAGCAAGGA
A_69_P018471	1.3461541	0.42884362	1.3461541	up	SETD1A	SET domain containing 1A [Source:HGNC Symbol;Acc:29010] [ENSECAT00000015927]	TCTTTGCGGAGAAGAAGCTGTAAATGTTTTGTAGCTGCCAGCAGCTGTTTCCTGTGGAAA
A_69_P115467	-1.3722488	-0.45654202	1.3722488	down	ACYP2	Acylphosphatase-2 [Source:UniProtKB/Swiss-Prot;Acc:P00818] [ENSECAT00000012963]	TCTCGCATTGACCGCACGAACTTTTCTAATGAAAAAACCATTTCTAAACTTGAATACTCT
A_69_P030204	-1.8725194	-0.90498066	1.8725194	down	FGF12	fibroblast growth factor 12 [Source:HGNC Symbol;Acc:3668] [ENSECAT00000026223]	GAAAGGGAACAGAGTGAAGAAAACCAAGCCCTCATCACATTTTGTACCAAAACCTATTGA
A_69_P003666	1.3705091	0.454712	1.3705091	up	CUL4B	cullin 4B [Source:HGNC Symbol;Acc:2555] [ENSECAT00000025746]	CATTCCTGTTTTCTCTACCAAAGTTTATTTTGGAAGCACCCCAACTCTTTGTTGGTGAAT
A_69_P084166	-1.6198283	-0.69584095	1.6198283	down	STIM2	stromal interaction molecule 2 [Source:HGNC Symbol;Acc:19205] [ENSECAT00000009805]	GGAGAGCTATGTAAGCAGTCTTGTTGCTTAATTGCAATATAAGAAATAGTGATGTTTTGG
A_69_P088111	8.773794	3.133201	8.773794	up	ISG15	ISG15 ubiquitin-like modifier [Source:HGNC Symbol;Acc:4053] [ENSECAT00000001183]	ACCTGGGGGAATACGAGCTTACAGCCGGGTGCACAGTGTACATGAACTTGCGCCTGCGGG
A_69_P049556	-2.2742155	-1.185369	2.2742155	down	FAM162B	family with sequence similarity 162, member B [Source:HGNC Symbol;Acc:21549] [ENSECAT00000020278]	GGCGTGAAGAAGCTGCGTTGGCTGCACAGGCTAAGGCTAAATGATATTCTAAAGTGTTAA
A_69_P038176	-1.3610475	-0.4447174	1.3610475	down	NEU1	sialidase 1 (lysosomal sialidase) [Source:HGNC Symbol;Acc:7758] [ENSECAT00000020618]	CTGAGCCAATACACAGAGAGCATCTCCCTGGCCAAAGTCAGCGTCTATGGGACACTCTGA
A_69_P079361	2.916851	1.5444117	2.916851	up	NT5C3A	5'-nucleotidase, cytosolic IIIA [Source:HGNC Symbol;Acc:17820] [ENSECAT00000012419]	TATCTTACAGAAGATTCTGTAGACAAGCGTTCTTCCAGAGAAGACCTCTCTCCTGTGGGT
A_69_P113125	1.3493352	0.43224883	1.3493352	up		HL02015B1C05 Equine placenta cDNA Library Equus caballus cDNA clone HL02015B1C05, mRNA sequence [DN509311]	CAGAGCTAGGTCTGTGTACGTGTGTATATGTATATATACATATCTAGGACTAGTACTTAG
A_69_P087531	-1.6727371	-0.74221075	1.6727371	down	NPPB	natriuretic peptide B [Source:HGNC Symbol;Acc:7940] [ENSECAT00000014931]	AGGCTAGACCGGATCGGCTCCTTCAGTGGCCTGGGCTGCAATGTGCTGAGGAGGTATTAA
A_69_P015360	1.9504119	0.96377885	1.9504119	up	C27H8orf4	chromosome 8 open reading frame 4 [Source:HGNC Symbol;Acc:1357] [ENSECAT00000002912]	GAGGACGAAAGACAAGCTTTTCCAGTTCCTCAAACTGCGGAAATATTCCATCAAAGTTCA
A_69_P110681	1.4042685	0.4898188	1.4042685	up		TSA: Equus caballus contig22721.EqcaPBMC mRNA sequence. [JL637484]	TTGCACAGTGATTCATTCCTTTATTTGTACAGTAGCTCTGTGAAATAATGTTGCTGTGAA
A_69_P076983	-1.4019805	-0.48746634	1.4019805	down	RWDD3	RWD domain containing 3 [Source:HGNC Symbol;Acc:21393] [ENSECAT00000020045]	ACACAAAAGGTTTCTGGCATTTGAAGTCAAAGAGTATTCATCGTTGGATGAGTTACAAAA
A_69_P110603	-1.740117	-0.7991843	1.740117	down		CT02034A2H09 Equine Articular Cartilage cDNA Library Equus caballus cDNA clone CT02034A2H09, mRNA sequence [CX603055]	ACACACAGTTACCATGGGCTGGGTTTGACATTAAACACATTCTCCAGCTCATTTGCAAAA
A_69_P066912	1.5302682	0.61378455	1.5302682	up	CDH20	cadherin 20, type 2 [Source:HGNC Symbol;Acc:1760] [ENSECAT00000016788]	AGGTGACAATTGAACGCAGATAGGAAGTTCTACTCTCGTATCCTTTTTTGTTTTTAATCT
A_69_P105106	2.8527305	1.5123435	2.8527305	up			GTTTTCATACAACAAGCACGTCAAAAGGTGCTGTCATCATTGCATCTGAAAGGGAAAAAA
A_69_P111831	-1.6323222	-0.7069258	1.6323222	down		CT02041A2H04 Equine Articular Cartilage cDNA Library Equus caballus cDNA clone CT02041A2H04, mRNA sequence [CX605443]	AGAGACTCCAAACCTGCCTATGCTTTGATCTTTAGAACTGTGAGAAAATAAAGTTTTGTT
A_69_P059129	1.4864632	0.57188374	1.4864632	up	ADD2	adducin 2 (beta) [Source:HGNC Symbol;Acc:244] [ENSECAT00000026547]	AAGAAATTCCGAACCCCATCCTTCCTGAAAAAGAGCAAAAAGAAGGAGAAAGTGGAGTCC
A_69_P005151	1.947849	0.9618819	1.947849	up	CX43	Gap junction protein [Source:UniProtKB/TrEMBL;Acc:F6SK35] [ENSECAT00000005498]	GAAACAATTCTTCCTGCCGCAATTACAACAAACAAGCAAGTGAGCAAAACTGGGCCAATT
A_69_P102590	2.375427	1.248187	2.375427	up	ABCA1	PREDICTED: Equus caballus ATP-binding cassette, sub-family A (ABC1), member 1 (ABCA1), mRNA [XM_001493790]	TCAGAGATTCCTGCCTTTGCTTCTTTTGGACACTCTGGAAACCTTATTAACAACTGTGAA
DCP_22_0	9.12506	3.189834	9.12506	up		Unknown
A_69_P063565	1.8103454	0.85626495	1.8103454	up	LHFPL2	lipoma HMGIC fusion partner-like 2 [Source:HGNC Symbol;Acc:6588] [ENSECAT00000023304]	AAATTGCAACCTCCAGTGACAAAGTACAGGAAGAGATCGAAGAGGGGAAAAACCTTATCT
A_69_P111651	1.631015	0.70577	1.631015	up		CT02040B1E01 Equine Articular Cartilage cDNA Library Equus caballus cDNA clone CT02040B1E01, mRNA sequence [CX605142]	GATCTGTCTTGGTCGTTTGTGTTATACAACCAAAGTTCTCTACAGACTTTATTTTTGTAC
A_69_P089452	1.3166531	0.39687535	1.3166531	up	NUDT6	nudix (nucleoside diphosphate linked moiety X)-type motif 6 [Source:HGNC Symbol;Acc:8053] [ENSECAT00000015451]	GACAAGATTGATCTGACCATGGAAGAACTTCCGGCAGTTTACACAGGCTTGTTCTATAAA
A_69_P004834	2.126735	1.0886403	2.126735	up	CX43	Gap junction protein [Source:UniProtKB/TrEMBL;Acc:F6SK35] [ENSECAT00000005498]	GGAAGAGAAACTGAACAAGAAAGAGGAGGAACTCAAAGTTGCCCAAACTGATGGTGTCAA
A_69_P076188	-1.4538682	-0.5398964	1.4538682	down	ACP6	acid phosphatase 6, lysophosphatidic [Source:HGNC Symbol;Acc:29609] [ENSECAT00000024195]	ACCTTAAGCCCAGAAAAATACCACACACTCTGCTCTCAAGCACGAGAGTTGGAACTTCAA
A_69_P082031	2.2334502	1.1592741	2.2334502	up	IL34	interleukin 34 [Source:HGNC Symbol;Acc:28529] [ENSECAT00000012792]	TACTGCCCTTGCTGTAAACATAGCTCCGTCCTGAACTGGCAGGACTGTGAGTTGCCCAGC
A_69_P026726	-1.4179326	-0.50378895	1.4179326	down	ZFAND5	zinc finger, AN1-type domain 5 [Source:HGNC Symbol;Acc:13008] [ENSECAT00000025518]	GCTGCAGCGAAGATCAGAAAAGAGAATCCAGTTGTTGTGGCTGAAAAAATCCAGAGAATA
A_69_P068421	-2.1120505	-1.0786443	2.1120505	down	NCAM1	Uncharacterized protein [Source:UniProtKB/TrEMBL;Acc:F7BT93] [ENSECAT00000021430]	TTTTTCGTTCTCGGTTCTTTGTGTGTTTCCTCGGGGGTTAGACCACTTTCTGATTAGCCA
A_69_P106702	2.2422864	1.1649706	2.2422864	up		CT020006B10G01 Equine Articular Cartilage cDNA Library Equus caballus cDNA clone CT020006B10G01, mRNA sequence [CX593833]	AGGGTTTTCTAAGAAATTGCTAACAGAGCACTTTTGGACGATGCTATCCCAGCAGAAAAA
A_69_P021397	1.5091286	0.59371567	1.5091286	up	GTPBP1	GTP binding protein 1 [Source:HGNC Symbol;Acc:4669] [ENSECAT00000019388]	TTTTTATTATATATCTATCTCTCTACCGTGTGTGTGCATGTGTGCGCGTGCGTGTGCGTG
A_69_P044571	2.7493365	1.4590834	2.7493365	up	FBXO32	F-box protein 32 [Source:HGNC Symbol;Acc:16731] [ENSECAT00000017032]	GCTGGGAATTTAAAAATATGGACTTCTCATTAGAATTGGTATGGAAAAGCAGAGATACTG
A_69_P084963	-1.4165274	-0.50235856	1.4165274	down	TTC4	tetratricopeptide repeat domain 4 [Source:HGNC Symbol;Acc:12394] [ENSECAT00000008382]	GCTTCTGGAAATGAGGGCTAAAGCAGACAAGTTGAAGCGAACTGAACAGAGGGATATAAG
DCP_22_4	9.784595	3.290512	9.784595	up		Unknown
A_69_P083376	11.004173	3.4599788	11.004173	up	MIP-2BETA	Equus caballus CXCL3 (MIP-2BETA), mRNA [NM_001143793]	GCAGCCCCCATGGTTAAGAAAATGATCGATAGGATGCTAAACAAAGGCAGCACCAACTGA
A_69_P096931	-1.3213086	-0.40196753	1.3213086	down	UNC45A	unc-45 homolog A (C. elegans) [Source:HGNC Symbol;Acc:30594] [ENSECAT00000020486]	TAGCACCTTGATGGAGAGCGAGGTGCTGGAGATCCTGTCAGTGCTGGCTAAGGGCAAAGA
A_69_P086086	-1.4081014	-0.4937513	1.4081014	down		MAP7 domain containing 1 [Source:HGNC Symbol;Acc:25514] [ENSECAT00000002798]	AGTCAGAAGCTGCTGAAACCAAGAAGCAAGACAGAAAGGAGGCAAAAGCCAACAATTCCA
A_69_P074867	1.720346	0.7826987	1.720346	up		TSA: Equus caballus contig22922.EqcaPBMC mRNA sequence. [JL637643]	TGCTGCCTGTGTGAACAAACTAATAGAATTGTTAAAAGACATACCAGAATTTAAAGGCCT
A_69_P068096	15.827941	3.9844017	15.827941	up	BIRC3	baculoviral IAP repeat containing 3 [Source:HGNC Symbol;Acc:591] [ENSECAT00000012986]	GGTACTGTTCGTACATTTCTTTCATGAAGAAGACCCAGAACTTTGTCTAAACTTTAGAAT
A_69_P013531	-1.3551607	-0.43846393	1.3551607	down	HSDL2	hydroxysteroid dehydrogenase like 2 [Source:HGNC Symbol;Acc:18572] [ENSECAT00000026861]	CCTCTTGTATTGTAAGGATACGCCTGTTTGTGCTGGAAAAAATAGAATTTCTGTATCTAT
A_69_P020753	1.3782734	0.462862	1.3782734	up	ELK3	ELK3, ETS-domain protein (SRF accessory protein 2) [Source:HGNC Symbol;Acc:3325] [ENSECAT00000018843]	CCCTTAGCTTTTAAGTGTTGAACACTGTTGACAGTGAAGAACTTTTCTTAATGGTTTTCA
A_69_P109243	1.3241218	0.40503582	1.3241218	up		CT020025A20E11 Equine Articular Cartilage cDNA Library Equus caballus cDNA clone CT020025A20E11, mRNA sequence [CX599992]	TTCCTAAACAAACCCTCTTTGTCAGTTGAGCATAGCTGTGCAAAATTGTTAAATAATTCC
A_69_P023001	-1.3240993	-0.4050113	1.3240993	down	KIAA1737		ACTTAAGGATCCCTTCATGGCTCTGCCCTTGAACGTCTTAGTCACAGAGGAAAATAAGAG
A_69_P114853	2.671942	1.4178886	2.671942	up		HL02022A1E09 Equine placenta cDNA Library Equus caballus cDNA clone HL02022A1E09, mRNA sequence [DN511120]	CCCAGCTTACTAGTTGGAGTGTGCTATTTCCAGGGCTTCTTAGCAGCTAAATTGTCAAAA
A_69_P011606	-1.4879987	-0.5733733	1.4879987	down	TNNT3	troponin T type 3 (skeletal, fast) [Source:HGNC Symbol;Acc:11950] [ENSECAT00000025982]	AAGTTTGAGTATGGGGAGAAGCTGAAGCGCCAGAAATACGATATCATCAACCTCAGAAGC
A_69_P012682	1.5134437	0.59783506	1.5134437	up	KLF6	Kruppel-like factor 6 [Source:HGNC Symbol;Acc:2235] [ENSECAT00000025128]	AAAGCACACTGGTGCCAAACCTTTTAAATGTTCTCACTGTGACAGGTGTTTCTCCAGGTC
A_69_P102991	38.259846	5.257759	38.259846	up	LOC100071611	LeukoS5_6_A10.b1_A027 Stimulated peripheral blood leukocytes S5 Equus caballus cDNA clone LeukoS5_6_A10_A027 3', mRNA sequence [CD471452]	AAGTGTGAAGACAAGGCCACCCTCCATTTTATAGAGGGTGTGAAAATAAACCAGGAGTCC
A_69_P083936	-1.3916812	-0.47682875	1.3916812	down	GUF1	GUF1 GTPase homolog (S. cerevisiae) [Source:HGNC Symbol;Acc:25799] [ENSECAT00000020566]	GCAGAAGGAAAGAAAAAACTCAGAAAAGTTGGCAACGTTGAAGTTCCAAAAGATGCTTTT
A_69_P113231	-2.7128747	-1.4398224	2.7128747	down		HL020005000_B06_42_045 Equine placenta cDNA Library Equus caballus cDNA clone HL020005000_B06_42_045, mRNA sequence [DN508003]	GGCCTGCATGTGCCTATCACCTGCCGGGATTTCATACTTAAATAAATGCTATTTGACGAC
A_69_P086631	-1.6046947	-0.6822989	1.6046947	down	FCN3	ficolin (collagen/fibrinogen domain containing) 3 [Source:HGNC Symbol;Acc:3625] [ENSECAT00000015544]	TGCTATCAATCCAATCTCAACGGGCGCTATGCGACGTCCCAGGCCACTGCCCACAAGTAT
A_69_P000001	1.3805002	0.46519116	1.3805002	up	ANXA1	Equus caballus annexin A1 (ANXA1), mRNA [NM_001081867]	CTGTGGAAGAGACTAAACATTCCTTTCACGCTCTCAAGCATTTTCATCAGAAGACTTTTT
A_69_P007897	-1.7350534	-0.79498005	1.7350534	down		Uncharacterized protein [Source:UniProtKB/TrEMBL;Acc:F6QNM2] [ENSECAT00000004684]	AAATGCTGGAGACAACAGCATCACCAACCATGGCCCCAGCTATAGCCCAATCCAGGGCCA
A_69_P007907	-1.4308407	-0.5168631	1.4308407	down	PCMT1	protein-L-isoaspartate (D-aspartate) O-methyltransferase [Source:HGNC Symbol;Acc:8728] [ENSECAT00000005917]	TTAAAAATTATAGGAGACCCGTAGCTCAGTGTTGTTTTTCTCTTTCTGATTTGCTGCTGA
A_69_P092647	-1.3277326	-0.4089646	1.3277326	down	UPF3B	UPF3 regulator of nonsense transcripts homolog B (yeast) [Source:HGNC Symbol;Acc:20439] [ENSECAT00000017989]	TGAGGGAGAGGACATGGATTGCAATTTGCAAGCAGGAAATGTCGAGTGAGGACTTAATTA
A_69_P124307	-2.009982	-1.0071826	2.009982	down	MAMDC2	MAM domain containing 2 [Source:HGNC Symbol;Acc:23673] [ENSECAT00000016920]	GGGGAGTGTCAATAAGAAGTGATATTGCCATTGATGATATTAAATTTCAAGCAGGACCCT
A_69_P073516	-1.3923016	-0.47747177	1.3923016	down	KIFAP3	kinesin-associated protein 3 [Source:HGNC Symbol;Acc:17060] [ENSECAT00000005585]	CTGTATTAAGTACAATTGATGCTTGACACTGTTCAGTCATCAAGTCACATCTTGATGCTG
A_69_P077156	-1.5742275	-0.654644	1.5742275	down	ZNF644	zinc finger protein 644 [Source:HGNC Symbol;Acc:29222] [ENSECAT00000010651]	TACATACCTCACTGCCAGTGAAATTGCTTTCCTATGGTATATCTCCTTACCAGAAAAATC
A_69_P089976	-2.2918003	-1.1964813	2.2918003	down	CLCN4	chloride channel, voltage-sensitive 4 [Source:HGNC Symbol;Acc:2022] [ENSECAT00000017683]	TAACCCCTTATGAGTTTCAAGCTGTGTTTCTTAATGAGTTTACTAACTGCTGTGGGGGCA
A_69_P063236	-1.5786767	-0.6587158	1.5786767	down	FAM174A	family with sequence similarity 174, member A [Source:HGNC Symbol;Acc:24943] [ENSECAT00000012224]	GGATATGTTTCCCATTTTTGTGGGGAAAAGAAGCCAAATTTACTACTTTGTGTTTAGGTT
A_69_P070846	1.4666952	0.5525691	1.4666952	up	PRSS23	protease, serine, 23 [Source:HGNC Symbol;Acc:14370] [ENSECAT00000005511]	CTCAAATATGCCCAGATTTGCTATTGGATTAAAGGAAACTACCTGGATTGTAGGGAGGGC
A_69_P114552	2.4134288	1.2710843	2.4134288	up		HL02019B2E02 Equine placenta cDNA Library Equus caballus cDNA clone HL02019B2E02, mRNA sequence [DN510529]	AGGAGGAGGAAGAAACAGCCTGTGTTTTTTATGCCATAATAAAGTCATCAACCACAAAAA
A_69_P049466	-1.6672764	-0.7374933	1.6672764	down	HDAC2	histone deacetylase 2 [Source:HGNC Symbol;Acc:4853] [ENSECAT00000014495]	GACTTCCGGCTTCATTTTATACTACTTTGGCATGGACTGTATTTATTTTCAAAATGGCTT
A_69_P079511	-1.3091913	-0.38867593	1.3091913	down	C4H7orf60	chromosome 7 open reading frame 60 [Source:HGNC Symbol;Acc:26475] [ENSECAT00000023122]	GCTAGAAGATCCCATATTACTTTTAAGTTAATATAAAAGCAAATGGCCCTTTCAGTCCAG
A_69_P081526	-1.8820827	-0.91233003	1.8820827	down	CA7	carbonic anhydrase VII [Source:HGNC Symbol;Acc:1381] [ENSECAT00000026928]	TCCAGCCACCTGCTGTCGTGGGCAGACACTGGCTACAGGTTACATAGTATCTCCTCTCGT
A_69_P010271	-3.2826953	-1.7148808	3.2826953	down	TCN1	transcobalamin I (vitamin B12 binding protein, R binder family) [Source:HGNC Symbol;Acc:11652] [ENSECAT00000016326]	AAGGGAGATTATGTTGTTCATGATGGAGAAAATCTGGAAGTTCGTTGGAGCACATACTAA
A_69_P128066	1.7282776	0.7893349	1.7282776	up			AGGAGTCCCCGTTTCTTTTTTATTGTCTTGTGGTTTGAACTAGGAAGTTTTCTGCTGTAA
A_69_P103521	1.5428731	0.6256194	1.5428731	up		TSA: Equus caballus contig07209.EqcaPBMC mRNA sequence. [JL622806]	AATGGCCAAGAGTACTTGACTTAGGGCTCCATTTTTAAGACAAAAACAACTTGTAAATGT
A_69_P015986	-1.3703213	-0.45451415	1.3703213	down		Uncharacterized protein [Source:UniProtKB/TrEMBL;Acc:F6ZGC2] [ENSECAT00000006003]	GCAGAAATGCAATATCCCCATCAACACCTGGAGATGAAAAATGCCCACCTGGAAATCTAA
A_69_P118681	-1.4439702	-0.5300409	1.4439702	down	TPP2	Uncharacterized protein [Source:UniProtKB/TrEMBL;Acc:F6PPB7] [ENSECAT00000005088]	GCGTCTTTTACTGAAAACTGGCTCCCCATCATGTATCCTCCTGATTATTGTGTATTCTAA
A_69_P106082	-1.5295773	-0.61313295	1.5295773	down	PPT1	PREDICTED: Equus caballus palmitoyl-protein thioesterase 1 (PPT1), mRNA [XM_001503336]	GAAAACCTAGCAATGCTTTTTGGAAGAATGTTCTGCAAAATGCCATTTTGGGGAAATGAT
A_69_P035476	1.322354	0.40310836	1.322354	up	INCA1	inhibitor of CDK, cyclin A1 interacting protein 1 [Source:HGNC Symbol;Acc:32224] [ENSECAT00000019776]	TCACTTATCACCTGGAGGATCTACGGAGGAGACAGAGAATCATCAATGAACTGAAGAAGG
A_69_P103265	-1.7660266	-0.82050705	1.7660266	down		LeukoN1_2_H10.g1_A023 Unstimulated peripheral blood leukocytes N1 Equus caballus cDNA clone LeukoN1_2_H10_A023 5', mRNA sequence [CD465244]	AGACGTACATATTGGTGACCATCATGGATGATTCCTGAACTTTATTCTGTGTAATTGTGT
A_69_P005165	2.1253326	1.0876886	2.1253326	up	VEGFA	Equus caballus vascular endothelial growth factor A (VEGFA), mRNA [NM_001081821]	CTTGCTCAGAGCGGAGAAAGCATTTGTTTGTACAAGATCCGCAGACGTGTAAATGTTCCT
A_69_P083772	-1.8729662	-0.9053249	1.8729662	down	LNX1	ligand of numb-protein X 1, E3 ubiquitin protein ligase [Source:HGNC Symbol;Acc:6657] [ENSECAT00000018133]	CAGAAGTACATCAGGCATGATACATGCTTGCTTGGCAAAGATGCTGAAAGAACTTAAAGG
A_69_P111352	-1.3331428	-0.41483122	1.3331428	down		CT02038B2B10 Equine Articular Cartilage cDNA Library Equus caballus cDNA clone CT02038B2B10, mRNA sequence [CX604596]	CAAGCTTCTAATTAGACACTAACTATATCTAAACAGCCTTGCCCAGTGAATTTACATCTT
A_69_P105984	1.6626132	0.73345256	1.6626132	up			AGCTTATGGCATCTCATTGAGGAAAACGAAAACTGCACAATAAAACCAAGCCTCTGGAAA
A_69_P108212	1.6651583	0.73565936	1.6651583	up		CT02034B1C12 Equine Articular Cartilage cDNA Library Equus caballus cDNA clone CT02034B1C12, mRNA sequence [CX603088]	AGGTTTGCGGCACTGCAAAATTGTTAATGGGCCTATGTAGCAAATGATTCTCTGCCTTGA
A_69_P004263	1.650834	0.723195	1.650834	up		Equus caballus subtracted library fragment 13. [AY246777]	CATCCATGTTATTGCAAATGGAATGATTTTGTTCTGTTTTGCAGCTGAGTAGTATTCCAT
A_69_P065396	1.9869928	0.9905867	1.9869928	up	HVCN1	hydrogen voltage-gated channel 1 [Source:HGNC Symbol;Acc:28240] [ENSECAT00000023527]	AAATTGAAAGACTGAACAAGCTCCTGCAACAGCACGGACTTCTTGGTGAGGTGATCTAGA
A_69_P109949	-1.4033217	-0.48884583	1.4033217	down		CT02030B2D08 Equine Articular Cartilage cDNA Library Equus caballus cDNA clone CT02030B2D08, mRNA sequence [CX601800]	AACAGAAAGATTCCAGAGGCAGGCTGCCCTGACCAAAAATATCTGCCATGAATAAAGGTG
A_69_P016106	1.3533163	0.43649906	1.3533163	up		Uncharacterized protein [Source:UniProtKB/TrEMBL;Acc:F6Z9G2] [ENSECAT00000006071]	TCTCTCTGGCTATATCTTGGAAGGTCATGCAATTCTGACCTGCATTGTTAGTCCTGGGAA
A_69_P124886	1.8011034	0.848881	1.8011034	up	LOC100053366	axin interactor, dorsalization associated [Source:HGNC Symbol;Acc:25761] [ENSECAT00000011645]	GTTCATTTTAACGTGGACATTGAGCTCCAGAAGCATGTTGAAAAATTAACCAAAGGTTTG
A_69_P086507	-1.3770989	-0.46163225	1.3770989	down	YTHDF2	YTH domain family, member 2 [Source:HGNC Symbol;Acc:31675] [ENSECAT00000024759]	ATATTGTAAAACGTGTAGTGAATGTTTCTTCAGTTTCTTGTTCAGCCAATGAGGAAAGGG
A_69_P007996	-1.4848231	-0.57029104	1.4848231	down	FBXO30	F-box protein 30 [Source:HGNC Symbol;Acc:15600] [ENSECAT00000017954]	ACACGAGAGCTCACTAAAGAAGGACGTTCACTTCGCTCAGTTTTAAAACCTGTCCTTTAA
A_69_P050063	-1.4334207	-0.51946205	1.4334207	down	HEBP2	heme binding protein 2 [Source:HGNC Symbol;Acc:15716] [ENSECAT00000013193]	TTAACAGAAACAACGAGGTGTGGTTGATTCAGAAAAATGAACCCTCCGAAGAAAAGGAAT
A_69_P115261	3.0964932	1.6306353	3.0964932	up	LGALS9C	PREDICTED: Equus caballus lectin, galactoside-binding, soluble, 9C (LGALS9C), transcript variant X3, mRNA [XM_001504079]	TCAGCAGGGGGCTCTCCCCTCCCCTTGTCCTTCAAATAAAGAAGGAAAAAGGTGTCAACA
A_69_P112329	2.1448572	1.1008816	2.1448572	up		HL01013A1F03 Equine lymphocyte cDNA Library Equus caballus cDNA clone HL01013A1F03, mRNA sequence [DN504738]	TCTGCCTAGAGGCAGATACTTTGCTATATGGATATTTATGGCCTGTAACTCTATTTATAC
A_69_P106654	-1.6100146	-0.6870737	1.6100146	down		CT02041B1D11 Equine Articular Cartilage cDNA Library Equus caballus cDNA clone CT02041B1D11, mRNA sequence [CX605495]	TGTATCATTCCTGAGTGATCGCTCGGTCAGTGGACAATAAACAATATTATCAAAGAGAAA
A_69_P084467	-1.6024736	-0.68030065	1.6024736	down	LOC100069677	Uncharacterized protein [Source:UniProtKB/TrEMBL;Acc:F6TMC5] [ENSECAT00000016271]	CCGTCTTTCATGTTAAGGAATCTTAATTTAGCAACTTTACTGGGATTTATTGGATGCTCT
A_69_P041616	1.329504	0.4108882	1.329504	up	LCT	lactase [Source:HGNC Symbol;Acc:6530] [ENSECAT00000020097]	GTCATATAAATACTGTAAGCGCTCCAAGCGGGGGAAAACACAACCAGGTCAACAGGAATT
A_69_P013686	2.1058607	1.0744101	2.1058607	up	TNFSF8	tumor necrosis factor (ligand) superfamily, member 8 [Source:HGNC Symbol;Acc:11938] [ENSECAT00000015670]	GATACAAACACCTTTCCTCTTGAGAATGTGTTGTCCATCTTCTTATACAGTAGCTCAGAC
A_69_P120478	1.6102589	0.6872927	1.6102589	up	MAPK14	PREDICTED: Equus caballus mitogen-activated protein kinase 14 (MAPK14), mRNA [XM_005604060]	AACACGAGAAACTCACGGTGGATGAATGGAAGCAGCACATCTACAAGGAGATTGTGAACT
A_69_P012549	1.9605602	0.9712659	1.9605602	up	SFMBT2	Scm-like with four mbt domains 2 [Source:HGNC Symbol;Acc:20256] [ENSECAT00000022860]	CATCAAGTTATGCCATCAGATCGAGAGAGTTAAAGTGGCTTTCTACGCCCAGTATGCCAA
A_69_P057632	-1.679387	-0.7479347	1.679387	down		profilin 2 [Source:HGNC Symbol;Acc:8882] [ENSECAT00000026660]	AGGCGGATTGAATAAGAAGGCATACTCAATGGCAAAATACTTGAGAGACTCTGGGTTCTA
A_69_P118070	-1.8580699	-0.8938048	1.8580699	down	MTSS1	metastasis suppressor 1 [Source:HGNC Symbol;Acc:20443] [ENSECAT00000023195]	AGGCAACTCAGAATACAGCTCTTTTGAAAGTACTCGACACCTTTAGATAATGAAAAGCAA
A_69_P114032	-1.3702178	-0.45440525	1.3702178	down		HL02016A2G04 Equine placenta cDNA Library Equus caballus cDNA clone HL02016A2G04, mRNA sequence [DN509568]	GCCCTTTTGTTCCAAAATTCTGTAAGAAAACAAATGTGTGGTTGTTTGGATGGTTTCATG
A_69_P112413	-1.3172549	-0.39753458	1.3172549	down		HL01014A2D11 Equine lymphocyte cDNA Library Equus caballus cDNA clone HL01014A2D11, mRNA sequence [DN505143]	TCCTTTGCCTTTGTAATACCTGTTGGAGTTGCTTTGTTTTTCATATCAAGTTATAGCATC
A_69_P117840	-1.5398374	-0.62277794	1.5398374	down	HSP90AB1	Equus caballus heat shock protein 90kDa alpha (cytosolic), class B member 1 (HSP90AB1), mRNA [NM_001081938]	TTCCCACATTTGACATCAGGTTTGGATGTTGTGTATTGTGGGTTTTGTTTATTTTGTTCT
A_69_P079954	8.717473	3.12391	8.717473	up	TMEM140	transmembrane protein 140 [Source:HGNC Symbol;Acc:21870] [ENSECAT00000003310]	GAGCTGCTAGTCCTGTCTAAAGGCTTACATGATTGCAAGGGTTCAGTGTGAACTATGCTA
A_69_P067641	1.6130018	0.68974805	1.6130018	up	SAFB	scaffold attachment factor B [Source:HGNC Symbol;Acc:10520] [ENSECAT00000020130]	CATGATGGACAGGGACCACAAGAGGTGGCAAGGTGGCGAGAGAAGTATGTCTGGTCACTC
A_69_P103887	1.412288	0.4980342	1.412288	up		LeukoS1_3_F10.g1_A023 Stimulated peripheral blood leukocytes S1 Equus caballus cDNA clone LeukoS1_3_F10_A023 5', mRNA sequence [CD467270]	CAGTTGTACTGTACCTTGTTTGGAAGGATGAAGGAATGAACTCTTTTTTGTTTTTTCCTA
A_69_P098664	-1.4369857	-0.5230458	1.4369857	down	SPG11	spastic paraplegia 11 (autosomal recessive) [Source:HGNC Symbol;Acc:11226] [ENSECAT00000001341]	ATTGTAAATGTGCTTCTGAAGGACCCTCAGATAGGGTGCTGTTTAAAGGACATGCTAGCA
A_69_P058671	1.4421506	0.52822185	1.4421506	up	ST3GAL5	ST3 beta-galactoside alpha-2,3-sialyltransferase 5 [Source:HGNC Symbol;Acc:10872] [ENSECAT00000011964]	CATTACTTTGACAACCTCTGCATGTCTGCCATGAACTTTCAGACCATGCATAATGTGACG
A_69_P101091	-1.465549	-0.5514412	1.465549	down	FKBP3	Peptidyl-prolyl cis-trans isomerase [Source:UniProtKB/TrEMBL;Acc:F6SLA3] [ENSECAT00000019341]	GAAGAAACTTATGTAACTAATTAGAGCTGGTTACTATCATAAGGGAAGAGTCAACTGGAA
A_69_P068931	-1.4968541	-0.5819336	1.4968541	down	GRAMD1B	GRAM domain containing 1B [Source:HGNC Symbol;Acc:29214] [ENSECAT00000021653]	ATCAGGTCCCGTGACTACACATCAGAAAGTGAAGAGAAGAGGAACCGCTATCATTGACAA
A_69_P036742	-1.7863115	-0.8369837	1.7863115	down	CD83	CD83 molecule [Source:HGNC Symbol;Acc:1703] [ENSECAT00000010074]	TTTTTCTAAACTTGGCATGGAACGAGCTTTTCTCCCAGTCACCTCTCCGAATAAGCACAT
A_69_P038076	1.5132221	0.59762377	1.5132221	up	PRRC2A	proline-rich coiled-coil 2A [Source:HGNC Symbol;Acc:13918] [ENSECAT00000022474]	AGTTTGACTTATTGTTCCACTTGGCCTCCCCACCCGAATACCCTGCGCTGGATGCCGCTT
A_69_P025681	-1.4448667	-0.5309363	1.4448667	down	SULF2	sulfatase 2 [Source:HGNC Symbol;Acc:20392] [ENSECAT00000015564]	CAAAAACAGAGGCATCATCTGCCTGTACAGACAACGAGAAACCATGTATGATTTCAAGGC
A_69_P065108	-1.469216	-0.55504656	1.469216	down	LOC100053420	Cytochrome c oxidase subunit 6A, mitochondrial [Source:UniProtKB/TrEMBL;Acc:F6RVC7] [ENSECAT00000013033]	CTGACCTTCCGTCCCTTTGCTTATGGCAGGAGATGGCTTAAATAAATAACTTAGATTAGT
A_69_P024346	3.4779363	1.7982315	3.4779363	up	RNF24	ring finger protein 24 [Source:HGNC Symbol;Acc:13779] [ENSECAT00000018434]	TGAGTTGGGGATTTGTCCATGTAAGCATGCCTTCCACAGAAAGTGCCTTATTAAGTGGCT
A_69_P094541	-1.3723314	-0.45662886	1.3723314	down	ARL3	ADP-ribosylation factor-like 3 [Source:HGNC Symbol;Acc:694] [ENSECAT00000000374]	CTGAATTCTGCCCTGAAAAACACTAATTTGCTGCTTTCTGACCAAATGTTTTTCCATCTG
A_69_P031631	1.569789	0.6505707	1.569789	up	CBX8	chromobox homolog 8 [Source:HGNC Symbol;Acc:15962] [ENSECAT00000020451]	TTAACCGTCACCATTAAGGAAAGTAACACGGACCAAGGCTTTTTTAAAGAGAAAAGATGA
A_69_P105916	-1.5980814	-0.6763408	1.5980814	down		CT02029A1D07 Equine Articular Cartilage cDNA Library Equus caballus cDNA clone CT02029A1D07, mRNA sequence [CX601241]	CTTCTACTTTAGGAGATGATACAATATCGATTAAAGAATATCTATGCCTGCAGATTCCAG
A_69_P044012	1.7090362	0.773183	1.7090362	up	PDP1	pyruvate dehyrogenase phosphatase catalytic subunit 1 [Source:HGNC Symbol;Acc:9279] [ENSECAT00000017156]	CAATCATTGTAGTTCAGTTCAATTCTCATGTCGTAGGGGCATATCAAAACCAGGAATAGT
A_69_P083309	10.187214	3.3486876	10.187214	up	CXCL11	Equus caballus chemokine (C-X-C motif) ligand 11 (CXCL11), mRNA [NM_001278930]	AAAGCACATAAAGGACAAAGATGCCTAAATCCCAAATCGAAGCAAGCAAACGCTATAATC
A_69_P108961	-1.4935521	-0.5787475	1.4935521	down		CT020022B10A01 Equine Articular Cartilage cDNA Library Equus caballus cDNA clone CT020022B10A01, mRNA sequence [CX598984]	GTGCATGTAAATGCGTATCAAAGACTTGAACAGCGTTCTCCTGACATTTGAGGATTTTTT
A_69_P105866	-3.1416948	-1.651543	3.1416948	down		CT020027B10D09 Equine Articular Cartilage cDNA Library Equus caballus cDNA clone CT020027B10D09, mRNA sequence [CX600715]	CTTCCCTTTCAGAAATCAAGAAAAGCCATGAAATGGAAAAGAAATCACTTGAGGATTTGC
A_69_P078607	-1.6528884	-0.7249893	1.6528884	down	AKAP9	Uncharacterized protein [Source:UniProtKB/TrEMBL;Acc:F6V2R6] [ENSECAT00000022231]	ATTTCGAGAATGAAATTTTTGGTTCGACGATGGCATCGAGTCACAAGTTCTGGTTCCATC
A_69_P033090	2.1974	1.1357976	2.1974	up	TTC25	Uncharacterized protein [Source:UniProtKB/TrEMBL;Acc:F6T4B2] [ENSECAT00000008378]	GATGCCAACAAGGGCATCATTGAAGAGCTGAAGAAAACCAACTATAAAGAGATGCTCAAA
A_69_P003225	16.678366	4.059906	16.678366	up	SAA1	Equus caballus serum amyloid A1 (SAA1), mRNA [NM_001163892]	ACTAGTGTTACTGAATTCTATACCCCTAGTAGTTGATGCTTGATGAAGAACACATAAAAG
A_69_P074586	1.3804297	0.46511745	1.3804297	up	C5H1orf192	chromosome 1 open reading frame 192 [Source:HGNC Symbol;Acc:32325] [ENSECAT00000019920]	TGGAAGTCTATCACAAAGACTGTACAACAAGCACCAAGTCCAACCATAATTCCAAGCTCC
A_69_P006019	2.4898262	1.316045	2.4898262	up		Equus caballus MHC class I antigen 10.a (Eqca-N) mRNA, Eqca-N*00501 allele, partial cds. [DQ145599]	ATCTGAATGTGTCTGTGTTCCTATTAGCATAATGAGAGGAGGTGGGGAAATTGACCCACC
A_69_P107385	1.6563957	0.7280474	1.6563957	up		CT020010A20H05 Equine Articular Cartilage cDNA Library Equus caballus cDNA clone CT020010A20H05, mRNA sequence [CX595154]	ATTTGATGAGGTTCGCGTCGTCTTTGTTCCTGTTACTATTAAACTATCCGGGATAATCAA
A_69_P108211	1.6740683	0.7433584	1.6740683	up		CT02034B1C12 Equine Articular Cartilage cDNA Library Equus caballus cDNA clone CT02034B1C12, mRNA sequence [CX603088]	GCCTATGTAGCAAATGATTCTCTGCCTTGACAATCATGTACACATATCACGATTTCTATC
A_69_P001352	75.30394	6.2346535	75.30394	up	CXCL10	Equus caballus chemokine (C-X-C motif) ligand 10 (CXCL10), mRNA [NM_001114940]	AGTCCAAGACCGTCAAGAATTTACTGAAAGCAATTAGCAAGCAAAGGTCTAAAAGATCTC
A_69_P111653	1.6332014	0.70770264	1.6332014	up		CT02040B1E01 Equine Articular Cartilage cDNA Library Equus caballus cDNA clone CT02040B1E01, mRNA sequence [CX605142]	TCTGATCTGTCTTGGTCGTTTGTGTTATACAACCAAAGTTCTCTACAGACTTTATTTTTG
A_69_P016837	17.861012	4.158742	17.861012	up	MX2	myxovirus (influenza virus) resistance 2 (mouse) [Source:HGNC Symbol;Acc:7533] [ENSECAT00000018480]	AAAGAGCACTATTCTTGGATGCTTCAAGAACAGAGCGAGACCTCCACCAAGAGAAGATTC
A_69_P003378	1.3277816	0.40901777	1.3277816	up	CAV1	Equus caballus caveolin 1, caveolae protein, 22kDa (CAV1), mRNA [NM_001114143]	GACCCACTCTTTGAGGCTATTGGCAAAATATTCAGCAATGTCCGCATCAACCTGCAGAAA
A_69_P102788	-1.8355317	-0.87619805	1.8355317	down		HL01015B1F03 Equine lymphocyte cDNA Library Equus caballus cDNA clone HL01015B1F03, mRNA sequence [DN505574]	TGGGTGGATGAGGCTGTCCATTGTACCATTTCTTTCTTTGAATTCTCAGGCATGGTTTGG
A_69_P088051	1.9010222	0.92677534	1.9010222	up		ArfGAP with coiled-coil, ankyrin repeat and PH domains 3 [Source:HGNC Symbol;Acc:16754] [ENSECAT00000008115]	GAACTCCAGTATCGCAGGTGCATCCAGGAGTTCATCAGCCTCCATCTGGAGGAGAGCTAG
A_69_P101833	5.167735	2.369532	5.167735	up		TSA: Equus caballus contig08013.EqcaPBMC mRNA sequence. [JL623546]	GGCATCTCAGGTCTTTCTAATGTTGCCAAGAAAAATGTCTCTTTCTTATGTATGCATTTC
A_69_P032003	-1.6810699	-0.74937963	1.6810699	down	HN1	hematological and neurological expressed 1 [Source:HGNC Symbol;Acc:14569] [ENSECAT00000020042]	ACTGCACAACTTGAGCCTGACTGTACATCTTTTGGATTTGTTTCATTAAAAAAGAAGCAC
A_69_P116901	5.1371403	2.3609655	5.1371403	up		CT020015A10D12 Equine Articular Cartilage cDNA Library Equus caballus cDNA clone CT020015A10D12, mRNA sequence [CX596702]	GAAAATCTGACTCATTTTTATTTAAAAAGGTATTGCTTTCTTTCACTGGGGGAGGGAGAC
A_69_P073747	-1.4067839	-0.4924008	1.4067839	down	RALGPS2	Ral GEF with PH domain and SH3 binding motif 2 [Source:HGNC Symbol;Acc:30279] [ENSECAT00000007351]	AGTAGGATGAATGCAATGCTGTGGTTTAAGCACTTGAGTGCAGCCTGCCAAAGTAACAGA
A_69_P015021	2.022213	1.015935	2.022213	up		complement component 8, gamma polypeptide [Source:HGNC Symbol;Acc:1354] [ENSECAT00000023258]	TCTTGTTCTTCCCTAAGTATGGTTTCTGTGAGGCTGCAGACCAGTTCCACGTCTTGGATG
A_69_P076982	-1.4308916	-0.51691437	1.4308916	down	RWDD3	RWD domain containing 3 [Source:HGNC Symbol;Acc:21393] [ENSECAT00000020045]	GAGTATTCATCGTTGGATGAGTTACAAAAGGAATTTGAAACTGCAGGACTTAAGAAGCTT
A_69_P109441	1.7611492	0.8165171	1.7611492	up			AGCCATCACCTTGCTAAACCTATAAGCTTTTAGAATCCAATATTCTGCCAAGAATATGCC
A_69_P113745	-1.5691289	-0.64996386	1.5691289	down		HL02014B1F12 Equine placenta cDNA Library Equus caballus cDNA clone HL02014B1F12, mRNA sequence [DN509048]	ACATCCTCCCAGACCTCATTCTTTCTTGCTCTATCATTCAGTTTCAATAAAGACATTTTG
A_69_P007681	-2.13297	-1.0928638	2.13297	down	DLL1	delta-like 1 (Drosophila) [Source:HGNC Symbol;Acc:2908] [ENSECAT00000015171]	ATATTCCACTTCGAAAGACACGAAGTACCAGTCGGTGTACGTCATATCAGAGGAGAAGGA
A_69_P038001	2.0334704	1.0239439	2.0334704	up		Uncharacterized protein [Source:UniProtKB/TrEMBL;Acc:F6XUK2] [ENSECAT00000023286]	TTGTGATCTGGAGGAAGAAGCGCTCAGGTGAGAAAGGACGGGGCTATGCTCAGGCTGCAA
A_69_P046681	1.7385048	0.79784703	1.7385048	up	ZNF296	zinc finger protein 296 [Source:HGNC Symbol;Acc:15981] [ENSECAT00000012012]	AGTTCTGCGGGAAGCACTTCACCAACAGCAGCAACCTGACGGTGCACCGGCGCTCACACA
A_69_P080046	-1.7934673	-0.8427514	1.7934673	down	TRIM24	tripartite motif containing 24 [Source:HGNC Symbol;Acc:11812] [ENSECAT00000023677]	CATCATCACAAGAAGAGTTTGTGACCACTCTGATCAATAAGTTTTTGATGTTTACTAGAC
A_69_P056011	-1.9151163	-0.93743205	1.9151163	down	DAG1	dystroglycan 1 (dystrophin-associated glycoprotein 1) [Source:HGNC Symbol;Acc:2666] [ENSECAT00000009899]	ATCCTATTTTTTCACACTACGTAAACTTGGTTGCTCTGATACCCCATAGACTGACTGGGG
A_69_P121444	1.3839506	0.46879238	1.3839506	up			GGACGTCGGAAACTGAAGCTCTGTGGAGCAGCTTGTTTTCTTTTCCTTTTTATTGTTGTC
A_69_P030521	7.2056446	2.8491275	7.2056446	up	PARP14	poly (ADP-ribose) polymerase family, member 14 [Source:HGNC Symbol;Acc:29232] [ENSECAT00000026964]	TTTGTCGTATTTTATGACTATCAGGCTTACCCCGAGTACCTCATTACTTTTAGACAGTAA
A_69_P026771	1.3722087	0.45649993	1.3722087	up	C23H9orf135	chromosome 9 open reading frame 135 [Source:HGNC Symbol;Acc:31422] [ENSECAT00000023186]	TGAATGAGGAAACAATGAACTCTGGGATTATTGAAAGGGACACTGGATTGCCTGCGACAG
A_69_P102326	-1.488127	-0.5734976	1.488127	down	HSPA4	heat shock 70kDa protein 4 [Source:HGNC Symbol;Acc:5237] [ENSECAT00000023133]	AGATCAGTAAGTTTTTTGGTAAAGAACTTAGTACAACGCTAAATGCTGATGAAGCTGTCA
A_69_P063911	-2.0370243	-1.0264632	2.0370243	down		obscurin, cytoskeletal calmodulin and titin-interacting RhoGEF [Source:HGNC Symbol;Acc:15719] [ENSECAT00000018114]	ATGATCGTCACCGAGTACAACCTGCTCAAAGTGGTCGATTTCGGCAACGCCCAGAGCCTC
A_69_P114421	-1.3125918	-0.39241832	1.3125918	down		HL02019A1B03 Equine placenta cDNA Library Equus caballus cDNA clone HL02019A1B03, mRNA sequence [DN510280]	TATTTTATACAGTATTTCTCAGCTGTGATCTTTGGAGCAAAAGCCAACGGCAGGAAAAAA
A_69_P054623	-1.3907458	-0.4758587	1.3907458	down	MGLL	monoglyceride lipase [Source:HGNC Symbol;Acc:17038] [ENSECAT00000007866]	ACGTTCTCCACAAAGAGCTTCCTGAAGTAACCAACTCCGTCTTCCGTGAAATCAACATGT
A_69_P117288	-1.842133	-0.8813772	1.842133	down		CT02033A1F06 Equine Articular Cartilage cDNA Library Equus caballus cDNA clone CT02033A1F06, mRNA sequence [CX602587]	TGCCATTGTATTATTCAGCCTCTTAACACTACTTCAAAGTTTAGGGTTTTCTCTTGGTTG
A_69_P075442	2.8505137	1.5112219	2.8505137	up		adenosine deaminase, RNA-specific [Source:HGNC Symbol;Acc:225] [ENSECAT00000002639]	AGACAGCCAAGAACTACTTCAAAAAGAGCCTGAAAGACATGGGCTACGGGAACTGGATAA
A_69_P109230	1.385145	0.47003698	1.385145	up		CT020025A10F03 Equine Articular Cartilage cDNA Library Equus caballus cDNA clone CT020025A10F03, mRNA sequence [CX599913]	AAATATAAAAATACAATGGCGAGGAGACCCGGTGAAAAAGCAACCCTGAAAAAAGGTACC
A_69_P115407	1.4840847	0.5695734	1.4840847	up	APBB1IP	amyloid beta (A4) precursor protein-binding, family B, member 1 interacting protein [Source:HGNC Symbol;Acc:17379] [ENSECAT00000024458]	AAACTGAAGGAGGCCAAGGTTAAGAAGCTTGTTGTGAAGGTGCACATGAATGATAACAGC
A_69_P030201	-1.7903669	-0.84025526	1.7903669	down	FGF12	fibroblast growth factor 12 [Source:HGNC Symbol;Acc:3668] [ENSECAT00000026223]	AGGGAACAGAGTGAAGAAAACCAAGCCCTCATCACATTTTGTACCAAAACCTATTGAAGT
A_69_P112841	-4.2742405	-2.095668	4.2742405	down		TSA: Equus caballus contig23682.EqcaPBMC mRNA sequence. [JL638219]	TTAACAATTGAACTCCACTGTGGTGGGGACTTGCCCTTGTCAAGCAAGGAAAGATGGTTT
A_69_P068893	1.495436	0.58056617	1.495436	up		Uncharacterized protein [Source:UniProtKB/TrEMBL;Acc:F7A0V5] [ENSECAT00000019745]	AAATATATTACTCAAAACAGCATTGGGGCTGGCCTGCCTGGTACTGGTACAAAAACAGAG
A_69_P041494	1.8066863	0.853346	1.8066863	up	STEAP3	STEAP family member 3, metalloreductase [Source:HGNC Symbol;Acc:24592] [ENSECAT00000006653]	GAATGACACACACGTGCGTGTGATGTATATGTTCCTATATATTTCATATGTATAACAGGA
A_69_P018342	-1.4653968	-0.55129135	1.4653968	down	GBAS	glioblastoma amplified sequence [Source:HGNC Symbol;Acc:4179] [ENSECAT00000026699]	ATACGAAATGCAGCATGGCATAAACATGGCTGGGAAGAACTGGTGTATTATACAGTCCCA
A_69_P002986	-1.3436732	-0.4261824	1.3436732	down	ADRB2	Equus caballus adrenoceptor beta 2, surface (ADRB2), mRNA [NM_001257120]	CCTAGTGATAGCGTTGATTCACAAGGGAGGAAGTGTAGTACAAATGACTCAGTGCTGTAA
A_69_P090782	1.3378769	0.41994536	1.3378769	up	RP2	retinitis pigmentosa 2 (X-linked recessive) [Source:HGNC Symbol;Acc:10274] [ENSECAT00000010708]	CAACTCATTGTCAACGAGACATTCAATGGCACCAAGATGTTCGTATCGGAAAGCAAGGAG
A_69_P004150	8.37754	3.0665267	8.37754	up	SOD2	Equus caballus manganese superoxide dismutase (Mn-SOD) mRNA, 3' UTR and partial cds. [AY246751]	AGGCCTGATTATCTGAAAGCCATTTGGAATGTGATCAACTGGGAGAATGTATCTGAAAGA
A_69_P102986	-1.6320686	-0.7067017	1.6320686	down		LeukoN4_3_A10.g1_A026 Unstimulated peripheral blood leukocytes N4 Equus caballus cDNA clone LeukoN4_3_A10_A026 5', mRNA sequence [CD464417]	AAGCAGAGACCTCTTGTCATGCCAATCATATCAACTCACTCATTTAAACACCTCTAAACA
A_69_P117449	2.7177866	1.4424322	2.7177866	up		HL01013A1D11 Equine lymphocyte cDNA Library Equus caballus cDNA clone HL01013A1D11, mRNA sequence [DN504727]	TGGGTGGAAATCTTTTGTTGTCATTCTTTTAAGATGGATGATACAGACAGAAATAAACGG
A_69_P066533	4.784435	2.2583485	4.784435	up	MOCOS	molybdenum cofactor sulfurase [Source:HGNC Symbol;Acc:18234] [ENSECAT00000018714]	ATGAGGCCCAGTATTTGCTGATAAACAGATCCAGTGTTTTAGAACTTCACCAGCGATTAA
A_69_P062291	1.424654	0.51061153	1.424654	up	DND1	DND microRNA-mediated repression inhibitor 1 [Source:HGNC Symbol;Acc:23799] [ENSECAT00000011344]	TCTGGGGCTAGCCTCCTGTGGTCTGCTGGGGCTGAGGCAGGTACTGTGGTTAAGCAGTGA
A_69_P002317	1.5681962	0.649106	1.5681962	up	STAT-3	signal transducer and activator of transcription 3 (acute-phase response factor) [Source:HGNC Symbol;Acc:11364] [ENSECAT00000018255]	GCTATCTTTGAGCAATCTGGGCACTTTTTAAAATAGAGAAATGAGTGAATATGGGTGATA
A_69_P076811	-1.416015	-0.50183654	1.416015	down	PRPF38B	pre-mRNA processing factor 38B [Source:HGNC Symbol;Acc:25512] [ENSECAT00000002223]	GTCCTTTTAGCATTCTACCTCAAAGGGACACTGTTAGTATGCCTAAAATTTATTCACTTA
A_69_P030746	-1.3658139	-0.4497609	1.3658139	down	ZBTB20	zinc finger and BTB domain containing 20 [Source:HGNC Symbol;Acc:13503] [ENSECAT00000016589]	AGGTCCACTGGTTGGATCTCTAGCTACTGGCCTCTAAATACAACCCTTCTTTACAAAAAA
A_69_P026081	-1.3070982	-0.38636744	1.3070982	down	LSM14B	LSM14B, SCD6 homolog B (S. cerevisiae) [Source:HGNC Symbol;Acc:15887] [ENSECAT00000011148]	TATGACAAATCCAAGTCCTTCTTTGACAACATCTCCTCTGAACTCAAGACCAGTTCCAGG
A_69_P000371	-1.5423179	-0.62510014	1.5423179	down	COMP	Equus caballus cartilage oligomeric matrix protein (COMP), mRNA [NM_001081856]	TCTTCTGCTTCTCCCAGGAGAACATCATCTGGGCCAACCTGCGCTACCGCTGCAATGACA
A_69_P060742	7.164556	2.8408773	7.164556	up		cytidine monophosphate (UMP-CMP) kinase 2, mitochondrial [Source:HGNC Symbol;Acc:27015] [ENSECAT00000013227]	TGATGCCAGCCCCTCCAGAGAAAAGGTCCTCCAGATGGTTTTAAGCCTAATCCAAAATAA
A_69_P115632	-2.0940669	-1.0663075	2.0940669	down		MONO1_4_E12.g1_A005 Monocytes (MONO1) Equus caballus cDNA, mRNA sequence [BI961786]	CTTAACAATGGAGGATCTAAAATATTCTCTGGAAATGAAGAAAGCTGAGTTGAAGGCAAA
A_69_P030881	-1.6866971	-0.75420094	1.6866971	down	TAGLN3	transgelin 3 [Source:HGNC Symbol;Acc:29868] [ENSECAT00000010210]	GCCACAAATGTCCCTCCTCAACTTATAGAACGCACCTAATAAACAAATTAGTCTTGTGTC
A_69_P085321	2.3967335	1.2610695	2.3967335	up	EFCAB14	EF-hand calcium binding domain 14 [Source:HGNC Symbol;Acc:29051] [ENSECAT00000009388]	GATTCCGATGGAGATGGAAGATACTCATTCCTGGAGCTAAGAGTAGCTTTAGGTGTCTAG
A_69_P007682	-2.131399	-1.0918006	2.131399	down	DLL1	delta-like 1 (Drosophila) [Source:HGNC Symbol;Acc:2908] [ENSECAT00000015171]	TATATTCCACTTCGAAAGACACGAAGTACCAGTCGGTGTACGTCATATCAGAGGAGAAGG
A_69_P033087	2.2938755	1.197787	2.2938755	up	TTC25	Uncharacterized protein [Source:UniProtKB/TrEMBL;Acc:F6T4B2] [ENSECAT00000008378]	GCCAACAAGGGCATCATTGAAGAGCTGAAGAAAACCAACTATAAAGAGATGCTCAAAGAT
A_69_P062281	-1.51334	-0.5977361	1.51334	down	HARS2	histidyl-tRNA synthetase 2, mitochondrial [Source:HGNC Symbol;Acc:4817] [ENSECAT00000015652]	ATCTTTGTAGAAAGTGTTTCATCTACGACTGAGTTCCTGATGGACTTCACAACTCCTGGC
DCP_22_2	9.179425	3.1984038	9.179425	up		Unknown
A_69_P109001	1.917224	0.9390189	1.917224	up		CT02036B1H07 Equine Articular Cartilage cDNA Library Equus caballus cDNA clone CT02036B1H07, mRNA sequence [CX603852]	GCAGTGACGGAGTGTGGAAGTTTTCCCGTTTCTCAGTGACCAGATTGTGAATATTTCCAA
A_69_P050406	-1.5954014	-0.67391944	1.5954014	down	TUBA4A	tubulin, alpha 4a [Source:HGNC Symbol;Acc:12407] [ENSECAT00000015274]	AAAGAGGATGCCGCTAACAACTATGCCCGTGGTCACTATACTATTGGCAAGGAGATCATT
A_69_P013719	-1.4168607	-0.50269794	1.4168607	down		CDK5 regulatory subunit associated protein 2 [Source:HGNC Symbol;Acc:18672] [ENSECAT00000000310]	AAGCACCAGGAGAAAGTCATCTTTGATCAACTGGTCGTCACTCACAAAATCCTTCGGAAG
A_69_P104471	-1.6594161	-0.7306757	1.6594161	down			CAGCGTATTCACTGATTTCTAAATGGGCTGGTCCCAACATCTGAAGATTCTGTATAGAAT
A_69_P015316	-1.787597	-0.8380215	1.787597	down		ankyrin 1, erythrocytic [Source:HGNC Symbol;Acc:492] [ENSECAT00000016172]	ATGAGCAGGGCAACATTGTCACCAAGAAGATCGTTCGCAAAGTTGTTCGTCAGATAGACT
A_69_P094656	-1.450365	-0.53641593	1.450365	down	LBX1	ladybird homeobox 1 [Source:HGNC Symbol;Acc:16960] [ENSECAT00000011561]	ACCAAATCGCGCAGCAGCTGGGCCTCACCAACGCTCAAGTTATCACCTGGTTCCAGAATC
A_69_P069311	-1.7380446	-0.7974651	1.7380446	down	SPA17	sperm autoantigenic protein 17 [Source:HGNC Symbol;Acc:11210] [ENSECAT00000022037]	TTCCGGGGACACTTAGTCAGAGAAGAGGTGAAGAAGATGAAATCGGATGACCATGAAGAA
A_69_P111499	-1.532162	-0.61556876	1.532162	down		CT02039B2D02 Equine Articular Cartilage cDNA Library Equus caballus cDNA clone CT02039B2D02, mRNA sequence [CX604874]	GGACCTTTGGGACTTCTCAGGACACTGACAATTTGTACACTACAAGTTGACTTTATTTAT
A_69_P087439	-1.6941892	-0.76059496	1.6941892	down	CELA2A	Uncharacterized protein [Source:UniProtKB/TrEMBL;Acc:F6UJU5] [ENSECAT00000022527]	TCTGTCTTCACCCGGGTCTCCAACTACATTGACTGGATCAATAACGTGATTGCAAATAAC
A_69_P124470	-3.7665646	-1.9132493	3.7665646	down	TCEAL7	transcription elongation factor A (SII)-like 7 [Source:HGNC Symbol;Acc:28336] [ENSECAT00000012420]	AAAGAAATTTAGGGCTCTGCATTCTAACCATAGGCATTCTCGAGACCGTCCTTATCCCAT
A_69_P128491	1.8742138	0.9062855	1.8742138	up			CACCGAAATATTCTTTCAGCCACATCACTGGTAACATTTCTACTAAATCTTTCTGTAACA
A_69_P039531	-2.0588672	-1.0418508	2.0588672	down	BAG2	BCL2-associated athanogene 2 [Source:HGNC Symbol;Acc:938] [ENSECAT00000012866]	CTAAAGGAGCTAGTTCCAAAACCCTGCAACCAAGTGCTGAAAACAGATTTAATTAGTTCT
A_69_P081136	1.745438	0.80358905	1.745438	up	SALL1	spalt-like transcription factor 1 [Source:HGNC Symbol;Acc:10524] [ENSECAT00000011720]	TATGGAAGAAAAAATTGGACTGTTACATGCACTTTCTTGGAAAGTTGAAAGGAAGGGGGG
A_69_P111117	3.4027166	1.766687	3.4027166	up		CT02037A2C01 Equine Articular Cartilage cDNA Library Equus caballus cDNA clone CT02037A2C01, mRNA sequence [CX604062]	ATTATTCGTGGAGACTTCCAAAGTGAGGACCAGGGAAAAAGTGCTTTTCTGTGAGTTCAA
A_69_P086241	-1.3110434	-0.3907154	1.3110434	down	ZNF362	zinc finger protein 362 [Source:HGNC Symbol;Acc:18079] [ENSECAT00000022696]	AATTCCAAACCCTCTGCTCTTTGTATTTCTCTGTTGTGAAGAATAAACTGTACCTGCACC
A_69_P112533	1.3148882	0.3949402	1.3148882	up		TSA: Equus caballus contig04261.EqcaPBMC mRNA sequence. [JL620183]	TTGCAGCCCCATAGCATATTTTTTGGCATATGAAAACTTACTGTTTGTTGAATAAAGTGC
A_69_P090520	-2.4476647	-1.2914059	2.4476647	down		Uncharacterized protein [Source:UniProtKB/TrEMBL;Acc:F6Z1L7] [ENSECAT00000023688]	CAGAGCCATGGAGTCCTTAGTTTCAGTCATGACAGATGAAGAAGGGGCAGAATAAATGTT
A_69_P111116	2.796511	1.4836279	2.796511	up		CT02037A2C01 Equine Articular Cartilage cDNA Library Equus caballus cDNA clone CT02037A2C01, mRNA sequence [CX604062]	CAGGGAAAAAGTGCTTTTCTGTGAGTTCAAGTTCTAAACTTGTTTACCTGTCACTTCAAA
A_69_P099238	-1.3391418	-0.42130873	1.3391418	down	NOP10	H/ACA ribonucleoprotein complex subunit-like protein; Uncharacterized protein [Source:UniProtKB/TrEMBL;Acc:F6PRC7] [ENSECAT00000010543]	TAGAGGGGACAAGTTTGAATCTTCTTTTCGTATTTTCAGTCACTGCCAGGTTATTAAAAT
A_69_P108925	-1.3130201	-0.39288902	1.3130201	down		CT02031B2E04 Equine Articular Cartilage cDNA Library Equus caballus cDNA clone CT02031B2E04, mRNA sequence [CX602149]	ACGTCTGATCCTTGGGAAGAACAAAGCTAAAAGCTAAAGCTGCCTTTTCTCTGTTATTTT
A_69_P076777	-1.5298508	-0.61339104	1.5298508	down	TAF13	Transcription initiation factor TFIID subunit 1-like protein; Uncharacterized protein [Source:UniProtKB/TrEMBL;Acc:F7ADE8] [ENSECAT00000006619]	TGGGGAAACCATATATAATAACTGTATGTTTTCCACAATAAGGTCCTGATATCTAGCCAT
A_69_P027286	12.169441	3.605191	12.169441	up	DDX58	DEAD (Asp-Glu-Ala-Asp) box polypeptide 58 [Source:HGNC Symbol;Acc:19102] [ENSECAT00000023725]	AAGTGGAGGGACTTTAATTTTGAGAAGATACCATTTGATGCTGCAGAAATGTCCAACTGA
A_69_P023206	1.3008184	0.37941962	1.3008184	up	NRDE2	NRDE-2, necessary for RNA interference, domain containing [Source:HGNC Symbol;Acc:20186] [ENSECAT00000004733]	GACCAGTGATGCACATGTGCAAGCGTGTGTTAACAGACTTTTGCTTTAGAAGTTTCTCTT
A_69_P122432	-1.5844815	-0.66401076	1.5844815	down			TATTACAGTAGTCTTTCCAATTGTTGAAAATGTGGGCCTCTTCTCATAGAGATCTATACC
A_69_P018891	2.292884	1.1971635	2.292884	up	TNRC6A	trinucleotide repeat containing 6A [Source:HGNC Symbol;Acc:11969] [ENSECAT00000027062]	AAACCATATAGAATGAGCTCACTTGTGTATATTCATCATGTTTAGCCTTTGGGTTCCTTT
A_69_P076022	-1.3102552	-0.38984776	1.3102552	down	VPS45	vacuolar protein sorting 45 homolog (S. cerevisiae) [Source:HGNC Symbol;Acc:14579] [ENSECAT00000014878]	ACAACACGAAAAGTTTCCTAGAGGAAGTTCTAGCTTCTGGACTGCACAGCCGAAATAAGG
DCP_20_7	1.331603	0.41316408	1.331603	up		Unknown
A_69_P014241	-1.3114904	-0.39120728	1.3114904	down	SLC2A8	solute carrier family 2 (facilitated glucose transporter), member 8 [Source:HGNC Symbol;Acc:13812] [ENSECAT00000021440]	GTTCCTGAAACCAAAGGAAAGACTTTGGAACAAATCACAGCCCATTTTGAGGGGCGATGA
A_69_P113305	1.6993694	0.7649995	1.6993694	up		HL020008000_PLATE_G06_47_050 Equine placenta cDNA Library Equus caballus cDNA clone HL020008000_PLATE_G06_47_050, mRNA sequence [DN508250]	GTAAGGTGTAATCGGCCAAGTCTTTCAAAGTCTTCTATTTTCCCCATACTTCATATTTTA
A_69_P014823	2.0100958	1.0072643	2.0100958	up	RXRA	retinoid X receptor, alpha [Source:HGNC Symbol;Acc:10477] [ENSECAT00000021079]	AGATATGTTGCCACCTGCGTTATTTTTAATACTGCTCACATTTGGACCTGGGCAGTGGCT
A_69_P116122	1.4015487	0.4870219	1.4015487	up		protein tyrosine phosphatase, receptor type, C [Source:HGNC Symbol;Acc:9666] [ENSECAT00000008088]	TCGGCAAAATAGAACTTCTTTGTAGTCTTTGCATGTGTGTGTGTGTGTGTGTGTGTGTGT
A_69_P113656	-1.5268698	-0.61057705	1.5268698	down		TSA: Equus caballus contig26566.EqcaPBMC mRNA sequence. [JL616419]	GCTGCTTCCTGTGTTTTATTGGATTGTGCTAATTATCAGTGATTCTTGGGTTCACACAAA
A_69_P000826	17.948128	4.1657615	17.948128	up	TLR3	Equus caballus toll-like receptor 3 (TLR3), mRNA [NM_001081798]	CAGGTGTTCCATTGCCAATTAACTTAATTTGACTCCAAATAAACGTAGAAGAATATCCTG
A_69_P004852	40.364746	5.335024	40.364746	up	CXCL8	Equus caballus interleukin 8 (CXCL8), mRNA [NM_001083951]	GAGAGTGATTGAGAGTGGGCCACACTGCGAAAACTCAGAAATCATTGTAAAGCTCGTCAA
A_69_P005292	-2.4451828	-1.2899423	2.4451828	down	MYH7	Equus caballus myosin, heavy chain 7, cardiac muscle, beta (MYH7), mRNA [NM_001081758]	GGAACGCAAATTGCAGCCCCTTTGGAGGAAGCAGAATAAAGCAATTTTCCTTGAAGTGAG
A_69_P012797	-1.5662223	-0.64728904	1.5662223	down	RUSC2	RUN and SH3 domain containing 2 [Source:HGNC Symbol;Acc:23625] [ENSECAT00000026463]	AGAGGGAGGAGGAGCCCAGGCTTCTGTTTATGTATTTTATTTATTTATTTATTACACCTA
A_69_P082157	-1.4586403	-0.5446242	1.4586403	down	GABARAPL2	GABA(A) receptor-associated protein-like 2 [Source:HGNC Symbol;Acc:13291] [ENSECAT00000000467]	CTCATGGCTATACTCTCCAGGGAACTTGTTCCTCTGGGAATCATATTTAATGAAGATATT
A_69_P033086	2.149219	1.1038125	2.149219	up	TTC25	Uncharacterized protein [Source:UniProtKB/TrEMBL;Acc:F6T4B2] [ENSECAT00000008378]	CCAACAAGGGCATCATTGAAGAGCTGAAGAAAACCAACTATAAAGAGATGCTCAAAGATA
A_69_P024065	-1.5720547	-0.6526514	1.5720547	down	DTD1	D-tyrosyl-tRNA deacylase 1 [Source:HGNC Symbol;Acc:16219] [ENSECAT00000027064]	TTGAAAAACAGCAGCAGAGGAAAGAAAAGACCAGAGCCAAAGGGCCTTCTGAATCAAGCA
A_69_P111866	-1.3403221	-0.42257974	1.3403221	down		TSA: Equus caballus contig01772.EqcaPBMC mRNA sequence. [JL618024]	ATACATTGTAGTGGCAAAGATAACCAAATGTCTGGCTGTTTGCTTTTTGACCATATCAAT
A_69_P112459	-1.5752087	-0.65554297	1.5752087	down		HL01014B1F09 Equine lymphocyte cDNA Library Equus caballus cDNA clone HL01014B1F09, mRNA sequence [DN505250]	CTTTGAAAAACTATATAAGCTGCGCTCAGATCTGTAGACCTTGAAACTTCCTTCAGAACA
A_69_P122626	1.5358888	0.61907375	1.5358888	up	LOC100146557	Uncharacterized protein [Source:UniProtKB/TrEMBL;Acc:F6TLP4] [ENSECAT00000001550]	TTTATCTTTGTTGTCTTGCCTCTGGGTCTCATCCTGGTCTCATATGGCCATATTGCCTGT
A_69_P103336	10.814559	3.434903	10.814559	up	IFIT5	PREDICTED: Equus caballus interferon-induced protein with tetratricopeptide repeats 5 (IFIT5), mRNA [XM_005602369]	CTACCCCAGTTACCCCCCTCAAAGTAAACTATTAACAATTTGATATATATCCTTCCAGAT
A_69_P117289	-1.8484616	-0.8863251	1.8484616	down		CT02033A1F06 Equine Articular Cartilage cDNA Library Equus caballus cDNA clone CT02033A1F06, mRNA sequence [CX602587]	TTGCTTGTACATATAGGGACAATGCCATTGTATTATTCAGCCTCTTAACACTACTTCAAA
A_69_P032365	-1.9615893	-0.972023	1.9615893	down	C11H17orf58	chromosome 17 open reading frame 58 [Source:HGNC Symbol;Acc:27568] [ENSECAT00000018026]	TTAAAAAGAACCACCCTGGCATTTCTGGACCGTAAGAGACTTGGAATTCGGCAACAAGAC
A_69_P041486	-1.6080344	-0.6852982	1.6080344	down	C18H2orf76	chromosome 2 open reading frame 76 [Source:HGNC Symbol;Acc:27017] [ENSECAT00000001996]	TCACGAGGCTTCCTTTTTGCATACCTATATTAAGCTCTTTATTCCACTAGTGAGTTTTTG
A_69_P037806	2.3347757	1.223284	2.3347757	up		Uncharacterized protein [Source:UniProtKB/TrEMBL;Acc:F6XA91] [ENSECAT00000025925]	AGAAGGAGCTCTGCTCAGGCTACTGACAATGACAGTGCCCAGGGCTCTGATGCATCTCTC
A_69_P038111	1.3261042	0.40719414	1.3261042	up	ABHD16A	abhydrolase domain containing 16A [Source:HGNC Symbol;Acc:13921] [ENSECAT00000014668]	CTTCCCCGACACACATCCTGCATTAAATGAATGGATTATCCCTAATAATTAATAAAAAGG
A_69_P096126	-1.4998121	-0.5847818	1.4998121	down		zinc finger protein 25 [Source:HGNC Symbol;Acc:13043] [ENSECAT00000024045]	TCAGGAGTGTGGGGAAACTTTTATCCAGAGATCAAAGCTCACTGCACATCAGAAGACACA
A_69_P042327	-1.3047857	-0.38381287	1.3047857	down	KIAA1715	KIAA1715 [Source:HGNC Symbol;Acc:21610] [ENSECAT00000008987]	AAAGAGGCCAAATCAACAATTCCCAGAGCTGATTCTCTTCCTGATTCTGAACTAAGTGGA
A_69_P104211	-1.3444997	-0.42706943	1.3444997	down	MTMR6	TSA: Equus caballus contig07668.EqcaPBMC mRNA sequence. [JL623231]	AAAGGAAGTACAAATAGTTTAGGGTTTGCTTGGTCGCATGAATTTAAAGCAGTCGTTTCT
A_69_P045199	-1.3353925	-0.41726384	1.3353925	down	ZNF16	Uncharacterized protein [Source:UniProtKB/TrEMBL;Acc:F6WP57] [ENSECAT00000004132]	TAACCAGTGTGGTAAAGCCTTCAATCGAAGCTCAAACCTCATCCACCACCAGAAAGTTCA
A_69_P100593	2.3161721	1.2117424	2.3161721	up	PSME2	proteasome (prosome, macropain) activator subunit 2 (PA28 beta) [Source:HGNC Symbol;Acc:9569] [ENSECAT00000019594]	ATCATATCATCAGCAGCAACCTGGAGAAGATTGTCAACCCCAAGGGTGAAGAGAAACCAT
A_69_P109245	1.307566	0.38688388	1.307566	up		CT020025A20E11 Equine Articular Cartilage cDNA Library Equus caballus cDNA clone CT020025A20E11, mRNA sequence [CX599992]	CCTTAAGATTCCTAAACAAACCCTCTTTGTCAGTTGAGCATAGCTGTGCAAAATTGTTAA
A_69_P087206	1.3016181	0.38030627	1.3016181	up	CAPZB	capping protein (actin filament) muscle Z-line, beta [Source:HGNC Symbol;Acc:1491] [ENSECAT00000009550]	AAGAAGCTCTTAAGAACGACCTGGTGGAGGCTTTGAAGAGAAAGCAGCAGTGTTAAACCT
A_69_P078606	-1.6981763	-0.7639862	1.6981763	down	AKAP9	Uncharacterized protein [Source:UniProtKB/TrEMBL;Acc:F6V2R6] [ENSECAT00000022231]	AACATTAACAGGGATGGCTTTGGACTGAGTCCAGGTGAAGTCAAAATAGAATTTTTTCTT
A_69_P059877	-1.5399723	-0.62290436	1.5399723	down		atlastin GTPase 2 [Source:HGNC Symbol;Acc:24047] [ENSECAT00000025503]	ACAGGTATTGAAGCCCCTGGGTGATAATTTGATGGAGGAAAACATAAGGCAGTCTGTAAC
A_69_P063564	1.9144043	0.9368955	1.9144043	up	LHFPL2	lipoma HMGIC fusion partner-like 2 [Source:HGNC Symbol;Acc:6588] [ENSECAT00000023304]	AATTGCAACCTCCAGTGACAAAGTACAGGAAGAGATCGAAGAGGGGAAAAACCTTATCTG
A_69_P001124	-2.096333	-1.067868	2.096333	down	BDNF	Equus caballus brain-derived neurotrophic factor (BDNF), mRNA [NM_001081787]	TGGCGGTTCATAAGGATAGACACTTCCTGTGTATGTACATTGACCATTAAAAGGGGAAGA
A_69_P124006	-1.4593037	-0.5452802	1.4593037	down	SCOC	PREDICTED: Equus caballus short coiled-coil protein (SCOC), mRNA [XM_003364512]	ACAGAGGACTTCCATGAGTTTGTGTATTATGTTAGTCTATGAAAACGTGCAAATGTATTG
A_69_P048626	6.975901	2.8023796	6.975901	up	MB21D1	Mab-21 domain containing 1 [Source:HGNC Symbol;Acc:21367] [ENSECAT00000020974]	CCCGGAGTGAATCTGTTCTCTCAAGACCAAATTGAAAAAATAAGTAAAGAATTTCTCTCA
A_69_P083082	-1.3919343	-0.47709113	1.3919343	down	FAM175A	family with sequence similarity 175, member A [Source:HGNC Symbol;Acc:25829] [ENSECAT00000020338]	TAAAACAGATACTGATAGTAGTAACCAAGAAAAAGCATCCACAACGACCAGCCCAGAAAC
A_69_P093156	-1.9780439	-0.9840745	1.9780439	down	FGF13	fibroblast growth factor 13 [Source:HGNC Symbol;Acc:3670] [ENSECAT00000019234]	CAAAAGTGGACATAGCATGTACAGGCAGTTTTCTGTCCTGTGCACAAAAAAGTTAAAAAA
A_69_P108161	1.8121471	0.8577001	1.8121471	up		HL02013B1G01 Equine placenta cDNA Library Equus caballus cDNA clone HL02013B1G01, mRNA sequence [DN508758]	CTTGATTCAGGTAAAGTAAAAACACGTTTCCTCCATTTCAATAATCTAAAACCCAACCCT
A_69_P113624	-1.4527588	-0.53879523	1.4527588	down	KIAA0947	KIAA0947 [Source:HGNC Symbol;Acc:29154] [ENSECAT00000025728]	AGAGATTATAGTTCAGGGGACTCTGTTTCAGAATGTTCTAGCAAAGGAACCCTAAAGAAA
A_69_P126683	-1.3701452	-0.45432878	1.3701452	down		TSA: Equus caballus contig06877.EqcaPBMC mRNA sequence. [JL616064]	TGTCTTTGCCCTTTCTACCTCATTCGCCTGCAGCTTTTTAAAGAAAACATTCATGGTCCT
A_69_P123636	-1.4404926	-0.52656233	1.4404926	down			GCCAAACATGGAAACTCGTCTCATTACTTTATAGTCATGCCATGTATGTTTTTTCTAACA
A_69_P100403	-1.99413	-0.9957595	1.99413	down		solute carrier family 7 (amino acid transporter light chain, y+L system), member 7 [Source:HGNC Symbol;Acc:11065] [ENSECAT00000001184]	TCCTCTTTTCCTTTAAAAGGGCCAATAATGCTCCAAACTTCCGTCTCCTTTAGAGAGACA
A_69_P100591	2.3534346	1.2347677	2.3534346	up	PSME2	proteasome (prosome, macropain) activator subunit 2 (PA28 beta) [Source:HGNC Symbol;Acc:9569] [ENSECAT00000019594]	TATCATCAGCAGCAACCTGGAGAAGATTGTCAACCCCAAGGGTGAAGAGAAACCATCTAT
A_69_P017396	-1.3377786	-0.41983938	1.3377786	down	WIPI2	WD repeat domain, phosphoinositide interacting 2 [Source:HGNC Symbol;Acc:32225] [ENSECAT00000023722]	GCTGCTATGAACTTTGACCCGAGTTGCGGGAGAGGATGGCAGAGACTTAAAAAGAAAAAA
A_69_P062421	-1.4565419	-0.5425472	1.4565419	down	PAIP2	poly(A) binding protein interacting protein 2 [Source:HGNC Symbol;Acc:17970] [ENSECAT00000012493]	TGAAAATAGAATTGGCCCCATGACTTGATGTGAAGACAGCGAGGAAAGAAGCACCAGTCA
A_69_P101756	5.4086475	2.435268	5.4086475	up			AGGAGGCCTATGGGAAATCTCTGTAACTTTCTCTCAATTTTTCTGTGAATCTAAAACTGC
A_69_P087556	1.8174865	0.8619447	1.8174865	up	MAD2L2	MAD2 mitotic arrest deficient-like 2 (yeast) [Source:HGNC Symbol;Acc:6764] [ENSECAT00000006517]	AACCATGACGTCAGACATTTTAAAGATGCAGCTCTACGTGGAAGAGCGGGCTCATAAAAG
A_69_P046321	1.7151072	0.7782988	1.7151072	up		Uncharacterized protein [Source:UniProtKB/TrEMBL;Acc:F7DNF6] [ENSECAT00000015604]	ACAGGACTCTCACTTTACTCCGTGTCACAATGAATGACACAGGACCCTATGAGTGTGAAA
A_69_P070281	4.218036	2.0765715	4.218036	up		intercellular adhesion molecule 1 [Source:HGNC Symbol;Acc:5344] [ENSECAT00000014969]	TGATATACCACCAGAATAACGTGGTCATCATCATTCTGGTAGCGGCTGTCATCATCTTGG
A_69_P072890	-1.9438648	-0.95892787	1.9438648	down	CSRP3	cysteine and glycine-rich protein 3 (cardiac LIM protein) [Source:HGNC Symbol;Acc:2472] [ENSECAT00000017004]	GGGAACTTTATTGCAAAGTTTGCTACGCCAAAAACTTTGGCCCTACAGGGATTGGGTTTG
A_69_P101202	-1.4810847	-0.5666542	1.4810847	down	ATP5S	ATP synthase, H+ transporting, mitochondrial Fo complex, subunit s (factor B) [Source:HGNC Symbol;Acc:18799] [ENSECAT00000023948]	TTCCTGGAATAAGAGAAAAAGAAAACCTTGTCCAAGTCTTTAAAACAACACTGCCTTCTC
A_69_P127406	-2.1741567	-1.1204559	2.1741567	down			AAATAAATAAAGCAAATGTGCCAATTAGCGTAACTTGCGACTCTAAGGCTCCTTTTTCAA
A_69_P062346	-3.1087382	-1.6363292	3.1087382	down	LOC100629956	heparin-binding EGF-like growth factor [Source:HGNC Symbol;Acc:3059] [ENSECAT00000010964]	GGAGGTTATGATGTGGAAAATGAAGAGAAAGTGAAGTTGGGCATGACTACTTCCCACTGA
A_69_P055811	-1.993594	-0.9953717	1.993594	down	MAPKAPK3	mitogen-activated protein kinase-activated protein kinase 3 [Source:HGNC Symbol;Acc:6888] [ENSECAT00000008822]	TCAAGGACCTGAAGACCTCTAACAACCGGCTCCTCAACAAGCGGAGGAAGAAGCAGGGAG
A_69_P090352	-1.325557	-0.40659875	1.325557	down	APOO	apolipoprotein O [Source:HGNC Symbol;Acc:28727] [ENSECAT00000014075]	TCTTTGTTATCTTGGGCGATGCCATACTACAAATGGACTAATCTGAAATCCTTTCACCTA
A_69_P072049	1.3546238	0.4378922	1.3546238	up		Uncharacterized protein [Source:UniProtKB/TrEMBL;Acc:F7B6K6] [ENSECAT00000006493]	GTTACTAAATTGCTCTAAATATAATGCTTTTGAGAACTTTTCCCCCTCATGTCCTTCGTT
A_69_P104901	1.6736921	0.7430341	1.6736921	up			GTGCTGAATATGTCCTTGTAGGCTCTGTTTTGAGAAAACAATATGTGGGAAATGATTTAA
A_69_P046747	-1.4242691	-0.5102218	1.4242691	down	RTN2	reticulon 2 [Source:HGNC Symbol;Acc:10468] [ENSECAT00000024603]	TATGTGGGATTGGTGACTAATCAGTTGAGCCACATCAAAGCTAAGATCCGAGCTAAGATC
DCP_1_1	1.5634775	0.64475846	1.5634775	up		Unknown
A_69_P090233	-1.3954734	-0.4807546	1.3954734	down	PDHA1	pyruvate dehydrogenase (lipoamide) alpha 1 [Source:HGNC Symbol;Acc:8806] [ENSECAT00000004038]	TCATGCTTCTCAAGGATAGAATGGTGAACAGCAACCTTGCCAGTGTTGAAGAATTAAAGG
A_69_P115042	26.418776	4.7234917	26.418776	up		Uncharacterized protein [Source:UniProtKB/TrEMBL;Acc:F6REY3] [ENSECAT00000012809]	TTAGACAGTGAGGTCATTGTCAGGGTGGGGGAATATGTGTGTACGTCTATTTTTCTAACT
A_69_P105491	-2.2631285	-1.1783185	2.2631285	down			TGACAAGCTCTGATAAACGATGTCAGGTTTTAACTATGAAAACTACAGTGCCTTGTGCAT
A_69_P001031	-1.4666291	-0.55250406	1.4666291	down	IGF2	Equus caballus insulin-like growth factor 2 (somatomedin A) (IGF2), mRNA [NM_001114539]	TTTCTTGGCTTTTGCCTCGTGCTGCATTGCTGCTTACCGCCCCAGTGAGACTCTGTGTGG
A_69_P078662	8.595113	3.1035166	8.595113	up	SAMD9	Equus caballus sterile alpha motif domain containing 9 (SAMD9), mRNA [NM_001256925]	ATACCCATCACACCTGCTTTCTTTGGTCAACTTAGAAGTGGCAGAAGCATAGAAAAAGTG
A_69_P084922	3.3033195	1.7239165	3.3033195	up	PPAP2B	phosphatidic acid phosphatase type 2B [Source:HGNC Symbol;Acc:9229] [ENSECAT00000024042]	GTAAAATGACTGCTGACAGCAAGTCCTTGCTGCTCTCCAATCTCATCAGACAGTAGAATG
A_69_P095471	-1.4716858	-0.5574696	1.4716858	down		jumonji domain containing 1C [Source:HGNC Symbol;Acc:12313] [ENSECAT00000013768]	TTGGGAAATTGCTGAATCGCACAGCATTCATGTCATAATCAGAAAATTACTGCCAAATAA
A_69_P024064	-1.4575025	-0.5434984	1.4575025	down	DTD1	D-tyrosyl-tRNA deacylase 1 [Source:HGNC Symbol;Acc:16219] [ENSECAT00000027064]	CAGAGGAAAGAAAAGACCAGAGCCAAAGGGCCTTCTGAATCAAGCAAAGAAAGAAACACT
A_69_P082086	4.255994	2.0894961	4.255994	up	MLKL	mixed lineage kinase domain-like [Source:HGNC Symbol;Acc:26617] [ENSECAT00000018583]	ATATGAGCCCTCCAGGCGACCCTCTGTTAAAGAAATCTTGGAGAAACTGTCTGACTTTCA
A_69_P025546	1.7463434	0.80433726	1.7463434	up	WFDC3	WAP four-disulfide core domain 3 [Source:HGNC Symbol;Acc:15957] [ENSECAT00000024502]	TGATGCTAACTGCGAAGCTGGGGAAAAGTGCTGCAAGTCAGGCTGTGGCCGCTTCTGTGT
A_69_P001261	20.00511	4.3222966	20.00511	up	IL6	Equus caballus interleukin 6 (interferon, beta 2) (IL6), mRNA [NM_001082496]	ACAGAATGAGTGGCTGAAGAACACAACAACTCACCTCATCCTTCGAAGCCTTGAGGATTT
A_69_P085187	-1.508293	-0.5929167	1.508293	down	RNF11	ring finger protein 11 [Source:HGNC Symbol;Acc:10056] [ENSECAT00000026944]	ACCCTGAATCTCTAAGCTTTTGAAGTGTTGGAGGTAGAGATGGTCTAGTAAAGATCTGGT
A_69_P124221	1.8900925	0.9184568	1.8900925	up	RBMS3	PREDICTED: Equus caballus RNA binding motif, single stranded interacting protein 3 (RBMS3), transcript variant X5, mRNA [XM_005600873]	GGCACCCTATTGCAGTCCAGAAGATAAAGGTTGTTTTCTTTTCTTCTCTTTTCTTTTTAA
A_69_P002786	1.4868602	0.57226896	1.4868602	up	CYP27B1	Equus caballus cytochrome P450, family 27, subfamily B, polypeptide 1 (CYP27B1), nuclear gene encoding mitochondrial protein, mRNA. [Source:RefSeq mRNA;Acc:NM_001163957] [ENSECAT00000027154]	ATCACCCTTCCTCTCATCATAGGTGTTTATTAGGCACAAGACCAAGAGATGCGTATTCCC
A_69_P083271	-2.8293576	-1.5004746	2.8293576	down	SHROOM3	shroom family member 3 [Source:HGNC Symbol;Acc:30422] [ENSECAT00000020129]	GGTGGACGTAGACAGTTATGTTTGAGCTTTGTATTTTGTGAAAACCTTAATGAAATGAAG
A_69_P103231	5.7416286	2.52146	5.7416286	up		LeukoN1_1_E11.g1_A023 Unstimulated peripheral blood leukocytes N1 Equus caballus cDNA clone LeukoN1_1_E11_A023 5', mRNA sequence [CD465069]	TCCACAGCACCATGTACAGACATACCTGTCTACACCTGGATTCAATAAAGTTCACTGGCA
A_69_P102866	1.3085334	0.38795072	1.3085334	up		TSA: Equus caballus contig26249.EqcaPBMC mRNA sequence. [JL640168]	ATCTGATTATTCTTGTATTCCCCCTTCCTCCAAATACTATGATTAACATATACTCTAGGC
A_69_P103401	2.1290758	1.0902274	2.1290758	up		LeukoN1_6_H09.b1_A023 Unstimulated peripheral blood leukocytes N1 Equus caballus cDNA clone LeukoN1_6_H09_A023 3', mRNA sequence [CD465631]	GTTTCGCTATTATGTTCCCAGCACCTAGCATGTTTAGTAAATGTTTGTTGAATAAATGCA
A_69_P063591	-1.4123085	-0.4980552	1.4123085	down	WDR41	WD repeat domain 41 [Source:HGNC Symbol;Acc:25601] [ENSECAT00000009889]	TGGCGACTTATATCTGACTGTCTAGTCTAAGGAATTTGGAATACATGTGCATGAATCGTG
A_69_P124541	-1.4230826	-0.5090194	1.4230826	down			GGACTTAACTGGATGATGTATTTTCTATTGGTTTATTGTTCTTCTAGCTTGTAAACCAGC
A_69_P114200	-1.3259248	-0.40699893	1.3259248	down		HL02017B2B09 Equine placenta cDNA Library Equus caballus cDNA clone HL02017B2B09, mRNA sequence [DN509938]	GCTGGAAAAGAAGATGTCTCTAATTACTGGCTTCAATAAACACGAATCCAGACTGCTCAA
A_69_P043221	1.5987277	0.6769242	1.5987277	up	CA13	carbonic anhydrase XIII [Source:HGNC Symbol;Acc:14914] [ENSECAT00000013911]	TTTTAAAACAGCCTATAAATATCAGCTCTCAACAGCTGGTCAAATTCCGCACCCTCCTGT
A_69_P089261	-1.4206632	-0.5065646	1.4206632	down	MGST2	microsomal glutathione S-transferase 2 [Source:HGNC Symbol;Acc:7063] [ENSECAT00000020313]	TTGCTCAAATGCTTGCAGAAGATGTTTCCACTCTGAAGCTTATATGGTGTCACTTGTTCA
A_69_P082764	1.3411388	0.42345858	1.3411388	up		endomucin [Source:HGNC Symbol;Acc:16041] [ENSECAT00000024297]	ACTGTTAAGACAATTTCTCATGAGTCTGGTGAGCACTGTGCACAAGGCAAAACCAAGAAC
A_69_P076611	-1.4445521	-0.53062224	1.4445521	down		late endosomal/lysosomal adaptor, MAPK and MTOR activator 5 [Source:HGNC Symbol;Acc:17955] [ENSECAT00000023220]	GGATCATGTTTTGAAGCAGCAGGTCCAGGTCATTTTGTATATAGAATTTTGTTATGTTCA
A_69_P066085	-1.5198333	-0.60391307	1.5198333	down	LOC100058421	tubulin, beta 6 class V [Source:HGNC Symbol;Acc:20776] [ENSECAT00000017343]	GTCAGAATACCAGCAGTATCAAGAAGCTACGGCCAATGATGGTGAAGAAGCTTTTGAGGA
A_69_P122861	-2.052389	-1.0373042	2.052389	down			GGCATGATGTTTCTTCCACTTGTAATTTTATGTGCTTTCATCACAAATCCAAAGGAAACA
A_69_P123106	-1.5303773	-0.6138873	1.5303773	down	LRPPRC	PREDICTED: Equus caballus leucine-rich pentatricopeptide repeat containing (LRPPRC), mRNA [XM_005600023]	CCTGAAAGCTTTGAGTTTTATGCAAAGCAGCTAAAGGAATCAAGGGAGAACCCTTTGTGA
A_69_P102191	2.8178272	1.4945831	2.8178272	up		APL1_9_G09.g1_A008 Liver (APL1) Equus caballus cDNA, mRNA sequence [BM780851]	CAACTTGCCTGTTTCTATGAGATCTGTGAATTCCAAATAAACGTGTGTTGACTCTAAAAA
A_69_P036941	1.9250813	0.94491935	1.9250813	up	LRRC16A	leucine rich repeat containing 16A [Source:HGNC Symbol;Acc:21581] [ENSECAT00000026357]	TTTTTGTGTGAAGGTCATCCGTGCTGAAGTCTTCTTGTGCAGGGTGCTTTTGTTAGCCAT
A_69_P103287	1.5923551	0.6711621	1.5923551	up			TACTTTGATCTGTTTTCATTGATGTGCACAGCCAGTTTCCAATAAAGTGCTAGAAGAGAA
A_69_P118221	1.4187737	0.50464445	1.4187737	up			AACTTGCTTTGTCCTAGTGTGAGCATTTTCAGGGAGGCTCAAGTGATAGCTCATGATGGA
A_69_P014596	1.9242016	0.94426	1.9242016	up	ASS1	argininosuccinate synthase 1 [Source:HGNC Symbol;Acc:758] [ENSECAT00000007510]	CACGGGCGCTAATTGTTGTGATAATTGGTAGTTGTGACTTGTTCTCCGGGGCTGGCAGTG
A_69_P026727	-1.4733733	-0.559123	1.4733733	down	ZFAND5	zinc finger, AN1-type domain 5 [Source:HGNC Symbol;Acc:13008] [ENSECAT00000025518]	CTCTGACAAGCACAACTGTCCATACGATTACAAAGCAGAAGCTGCAGCGAAGATCAGAAA
A_69_P073776	2.2082844	1.142926	2.2082844	up	RARRES1	retinoic acid receptor responder (tazarotene induced) 1 [Source:HGNC Symbol;Acc:9867] [ENSECAT00000019501]	TTTCGCTTCGTTTTAGCTCTGGGTGCACGTGCATACTCAATTCTGTTCTTAACAGTCACC
A_69_P052966	-1.4856149	-0.57106024	1.4856149	down	TROAP	trophinin associated protein [Source:HGNC Symbol;Acc:12327] [ENSECAT00000019017]	TCCTCTCTGGATATGGTTGAACTTTGGCCTCTGCTGGCTGAGATTTCTAAAACTCGGAAT
A_69_P063526	1.5114007	0.59588623	1.5114007	up	PAPD4	PAP associated domain containing 4 [Source:HGNC Symbol;Acc:26776] [ENSECAT00000013349]	GTGAATTGTCTTAAAGGATCAGTTCAGTGTAGACATTTTGAAAAGATTAAGTCTCCTGTG
A_69_P117287	-1.792183	-0.84171796	1.792183	down	CPE	PREDICTED: Equus caballus carboxypeptidase E (CPE), mRNA [XM_001915786]	TCTTAACACTACTTCAAAGTTTAGGGTTTTCTCTTGGTTGTAGATTGGCCCAGATTTGCA
A_69_P021866	-1.401724	-0.48720235	1.401724	down	ATXN10	ataxin 10 [Source:HGNC Symbol;Acc:10549] [ENSECAT00000007450]	GGTTTTGAAGTTGAAAAGAGGGGTGACAAGCTGATTCTGAAATCGACAAATGACACCCCT
A_69_P030688	2.164788	1.1142257	2.164788	up		CD80 molecule [Source:HGNC Symbol;Acc:1700] [ENSECAT00000002157]	TCTACACTATCAGCAGTGAACTGGACTTCAACATGACCAACAACCACAGCTTTGTGTGTC
A_69_P007476	-1.9190295	-0.9403769	1.9190295	down	SYTL3	synaptotagmin-like 3 [Source:HGNC Symbol;Acc:15587] [ENSECAT00000012465]	TGGTTACCTGTGCTTTGAGAGATGTGGAAAATGGCCAGATTTCAATAAACGTTCAAGTTA
A_69_P109285	-1.4560524	-0.5420623	1.4560524	down		TSA: Equus caballus contig04825.EqcaPBMC mRNA sequence. [JL620665]	AGCAGCAAGGCTGGTTTCCTGTGTTGATAAATTGCTTACATAAATCTCAATAAAACGAAT
A_69_P099336	-1.4618176	-0.54776335	1.4618176	down	LOC100058174	Uncharacterized protein [Source:UniProtKB/TrEMBL;Acc:F6SLP1] [ENSECAT00000005456]	ATACAGAAAGTCGCAACTTTGTTCTATGCTATGGTGACTCCTTTCTTCAATCCCCTCATC
DCP_22_6	10.326614	3.3682954	10.326614	up		Unknown
A_69_P001691	4.829932	2.272003	4.829932	up	EQMHCC1	Equus caballus MHC class I heavy chain (EQMHCC1), mRNA [NM_001082507]	ATTATCCTGAGATGGGAGCCATCTCATGAATCCATCATCCACATTTTGGGCATCGTTGCT
A_69_P005918	1.4489675	0.53502524	1.4489675	up		Equus caballus clone 3-13 immunoglobulin heavy chain variable region mRNA, partial cds. [DQ125443]	AGTCTTCTCCGTCCCCGTCGGTACTGGATATACTTACTATGAATCGGGAATACTATACTG
A_69_P116786	1.5676221	0.6485778	1.5676221	up	SPRED1	PREDICTED: Equus caballus sprouty-related, EVH1 domain containing 1 (SPRED1), mRNA [XM_001503617]	TGCATTAATATTTTCAATTTGTTTAACCACTTTGCTGCTAAGATTTTGCCGTCCCATCCC
A_69_P032736	-1.527517	-0.6111884	1.527517	down		frizzled family receptor 2 [Source:HGNC Symbol;Acc:4040] [ENSECAT00000018635]	ATCTGGTCTGGCAAGACGCTGCACTCTTGGAGGAAGTTCTACACCCGTCTCACCAACAGC
A_69_P049177	-1.6856157	-0.75327563	1.6856157	down	RTN4IP1	reticulon 4 interacting protein 1 [Source:HGNC Symbol;Acc:18647] [ENSECAT00000020474]	GATGCAGGAAAGGTACGTCCAGTAATTGAAAAAACCTTCCCTTTTTCTAAAGTTCCCGAA
A_69_P089116	-1.362836	-0.44661194	1.362836	down	TMEM184C	transmembrane protein 184C [Source:HGNC Symbol;Acc:25587] [ENSECAT00000020945]	GGTAGAAAATGACTGCTAAATGTTCCTGACGTTACACTGCTTTATCAAGAAGATGGACAT
A_69_P036945	1.9404811	0.95641434	1.9404811	up	LRRC16A	leucine rich repeat containing 16A [Source:HGNC Symbol;Acc:21581] [ENSECAT00000026357]	TTTATTTTTGTGTGAAGGTCATCCGTGCTGAAGTCTTCTTGTGCAGGGTGCTTTTGTTAG
A_69_P066084	-1.528601	-0.61221194	1.528601	down	LOC100058421	tubulin, beta 6 class V [Source:HGNC Symbol;Acc:20776] [ENSECAT00000017343]	TCAGAATACCAGCAGTATCAAGAAGCTACGGCCAATGATGGTGAAGAAGCTTTTGAGGAC
A_69_P044649	1.9050556	0.9298332	1.9050556	up	MYC	v-myc avian myelocytomatosis viral oncogene homolog [Source:HGNC Symbol;Acc:7553] [ENSECAT00000023507]	TATCCTTAAAAAAGCCACCGTATTTATCTTGTCAGTCCAGGCAGAGGAGCAGAAGCTCGT
A_69_P101115	1.5096396	0.5942042	1.5096396	up	RPL10L	ribosomal protein L10-like [Source:HGNC Symbol;Acc:17976] [ENSECAT00000004937]	TCCAAGAAGTGGGGCTTTACCAAGTTTAATGCCCATAAATTTGATGACAAGGTGGCCGAG
A_69_P055396	1.5496237	0.63191795	1.5496237	up	KCTD6	potassium channel tetramerization domain containing 6 [Source:HGNC Symbol;Acc:22235] [ENSECAT00000000316]	TTATCACCAGGAAGTCTCTCTCCGGGTCCACCTGATGGAGTACATTACAAAACAAGGTTT
A_69_P011466	1.9713231	0.97916424	1.9713231	up	UNC93B1	Uncharacterized protein [Source:UniProtKB/TrEMBL;Acc:F7CE39] [ENSECAT00000007923]	ATCCTGTATGAGGACAAAGAGAGACAAGACTTCATCTTCACCATCTACCATTGGTGGCAG
A_69_P035246	1.498181	0.5832119	1.498181	up	SPATA22	spermatogenesis associated 22 [Source:HGNC Symbol;Acc:30705] [ENSECAT00000022882]	CTGTTTCTGAACAAAAAACGTTCCAAGCATTTATTAAAACTGTAGATGCTGAGATGAGGT
A_69_P127371	1.3085452	0.38796377	1.3085452	up			TGCTGCTGCTGCTGCTGCTGGTCATCACCATCTTCAGCCTGGTGGAGGTAGTGCTGCAGG
A_69_P089611	-2.2553172	-1.1733304	2.2553172	down	CAMK2D	calcium/calmodulin-dependent protein kinase II delta [Source:HGNC Symbol;Acc:1462] [ENSECAT00000026159]	AGTTTGTTGAAGAAACCAGATGGAGTAAAGATAAACAACAAAGCCAACGTGGTAACCAGC
A_69_P100592	2.3461814	1.2303145	2.3461814	up	PSME2	proteasome (prosome, macropain) activator subunit 2 (PA28 beta) [Source:HGNC Symbol;Acc:9569] [ENSECAT00000019594]	ATATCATCAGCAGCAACCTGGAGAAGATTGTCAACCCCAAGGGTGAAGAGAAACCATCTA
A_69_P029181	-1.4020294	-0.48751664	1.4020294	down	CCT5	T-complex protein 1 subunit epsilon-like protein; Uncharacterized protein [Source:UniProtKB/TrEMBL;Acc:F6UH83] [ENSECAT00000020659]	GTTAGAATGATTTTGAAGATTGATGACATCCGAAAGCCTGGAGAATCGGAAGAATAAAGA
A_69_P114872	-1.4220642	-0.50798655	1.4220642	down	GIGYF2	TSA: Equus caballus contig10584.EqcaPBMC mRNA sequence. [JL625939]	GGATAGTTAAAATGTTTACAAAACTTTAAGCTCCCTCGGAACTTTTGCCAGTGTGGAGGA
A_69_P091052	-1.7084205	-0.7726631	1.7084205	down	CLCN5	chloride channel, voltage-sensitive 5 [Source:HGNC Symbol;Acc:2023] [ENSECAT00000011707]	CCTACAAGTTAACCAGTTGCACTACATAATCTCTGGAAATTAATCTTCTCTTTAGGAGAA
A_69_P122621	1.6135131	0.69020534	1.6135131	up			AATAAAGATGTTTTGGGGGCAATGAAAAATATGCTTAAGGGGCTGGCCTGGTGGCTGAGT
A_69_P040686	-1.6538527	-0.7258308	1.6538527	down		progesterone immunomodulatory binding factor 1 [Source:HGNC Symbol;Acc:23352] [ENSECAT00000016229]	CTTCGAATGTGCCTAGAGAACATGAAGACAATATATTTATACCCCAACCAACACTCTTTA
A_69_P005461	1.7290534	0.78998244	1.7290534	up	IGFBP-4	insulin-like growth factor binding protein 4 [Source:HGNC Symbol;Acc:5473] [ENSECAT00000011713]	ACTTTGCCAAAATTCGAGACCGGAGCACCAGTGGGGGCAAGATGAAGGTCGTTGGAGTGC
A_69_P103536	-1.591005	-0.6699383	1.591005	down	GPCPD1	glycerophosphocholine phosphodiesterase GDE1 homolog (S. cerevisiae) [Source:HGNC Symbol;Acc:26957] [ENSECAT00000024913]	ATTAACATTTGACCAGCTCCAGTTGTTAAAGCTCGCTCATGTGACTGCACTAAAATCTAA
A_69_P015561	1.9784541	0.98437357	1.9784541	up	FUT10	fucosyltransferase 10 (alpha (1,3) fucosyltransferase) [Source:HGNC Symbol;Acc:19234] [ENSECAT00000021590]	CTGGTTGACAGGAATCAAAACTTTTCAGTTCAAGAGTTTTGGGCCCTAGTATTCAAGGAC
A_69_P040103	-1.5914211	-0.6703156	1.5914211	down	CCDC169	Uncharacterized protein [Source:UniProtKB/TrEMBL;Acc:F6SEH3] [ENSECAT00000010929]	AACGGGAAGATGCAATCCAGTTAATCAGAAGCTAATGAATGCCAAGAGAGGACCGGTGAA
A_69_P042907	-1.3247055	-0.4056716	1.3247055	down	NDUFB3	NADH dehydrogenase (ubiquinone) 1 beta subcomplex, 3, 12kDa [Source:HGNC Symbol;Acc:7698] [ENSECAT00000021953]	TAAGAAGCATCACTGAAGATAATACCTGGAAGTATATTAGTGGCTTCTTAACGCTCTTAT
A_69_P095952	-1.3993797	-0.48478746	1.3993797	down	PPIF	peptidylprolyl isomerase F [Source:HGNC Symbol;Acc:9259] [ENSECAT00000009285]	ATAGAATCTTTTGGGTCCAAGAGTGGGAAGACATCCAAGAAGATTGTCATCACAGACTGC
A_69_P126028	1.3867899	0.47174925	1.3867899	up		TSA: Equus caballus contig00586.EqcaPBMC mRNA sequence. [JL617042]	TCCACAAGGTTATTGTATAACTTGAGAACTGTCTACAAAGTTGAAAACTGCCCATTTTGA
A_69_P028896	-1.4930251	-0.57823837	1.4930251	down	C21H5orf42	Equus caballus clone 04e10 hypothetical protein mRNA, partial cds. [HQ890002]	ATCAACCTGGAAAAGTCAGAAATATATCCAAACCCAGTTGTACGCCAAAGGGGAAGCCTT
A_69_P099742	1.4663014	0.5521817	1.4663014	up	TMEM55B	transmembrane protein 55B [Source:HGNC Symbol;Acc:19299] [ENSECAT00000011265]	ATTTCCCTTAATTCCTCCTTCCAACCTTACCTCAGTTGCAGTATTTAACTGGGCTGGGTA
A_69_P083177	-2.2740726	-1.1852783	2.2740726	down	C3H4orf22	chromosome 4 open reading frame 22 [Source:HGNC Symbol;Acc:28554] [ENSECAT00000016413]	GGTGACAACTCTACTAGAACCCCTATCCAGACACAGCTCTACATACAAGCTGTCATTTTT
A_69_P102195	2.7627833	1.4661224	2.7627833	up		APL1_9_G09.g1_A008 Liver (APL1) Equus caballus cDNA, mRNA sequence [BM780851]	ACCACAACTTGCCTGTTTCTATGAGATCTGTGAATTCCAAATAAACGTGTGTTGACTCTA
A_69_P009312	-1.328143	-0.40941048	1.328143	down	MTCH2	mitochondrial carrier 2 [Source:HGNC Symbol;Acc:17587] [ENSECAT00000015176]	TTTGAAGATGTGGGGCAGGGACAGTGACATTTCTATAGTCCCAGATGCACAGAATTATGG
A_69_P088015	-1.6525788	-0.72471905	1.6525788	down	LOC100629488	mitochondrial ribosomal protein L20 [Source:HGNC Symbol;Acc:14478] [ENSECAT00000019395]	ACCAAAGACTTTTAAATCTTTGGCTGCTTTGGCCAAAAGGAGGCGACAGGAAGGATTTGC
A_69_P081499	-1.5103883	-0.59491944	1.5103883	down	LOC100065396	CKLF-like MARVEL transmembrane domain containing 2 [Source:HGNC Symbol;Acc:19173] [ENSECAT00000017065]	CAAAGAAAACACTTCAAAGGCAAGAAGGTCAAAAGGCATGTGCTGGTTCCTCCAACAAAG
A_69_P023021	-1.4785532	-0.5641861	1.4785532	down	POMT2	protein-O-mannosyltransferase 2 [Source:HGNC Symbol;Acc:19743] [ENSECAT00000020148]	AACTCCATCTGGAATGTGGAGGACCATATCAATCCCAAATTGCCAAACATCAGCCTGGAT
A_69_P059876	-1.5224228	-0.606369	1.5224228	down		atlastin GTPase 2 [Source:HGNC Symbol;Acc:24047] [ENSECAT00000025503]	AAACTCTATCAAAGCAGGCCTGACTGACCAGGTGTCTCATCATGCCAGATTAAAGACAGA
A_69_P111271	-1.4775203	-0.563178	1.4775203	down		TSA: Equus caballus contig00082.EqcaPBMC mRNA sequence. [JL616627]	CAGGTGCTGTATTAAGCAACACCCGTTTTACCTTCTATTTGTTATTAAACTGTCTTCACC
A_69_P109252	-1.359688	-0.44327572	1.359688	down		HL02020B1C05 Equine placenta cDNA Library Equus caballus cDNA clone HL02020B1C05, mRNA sequence [DN510718]	TTTGCTGTAGCTCCTGTCACTGTGTGCTGTAAGTTCAACTTCATCAATAAAAAGAATGTC
A_69_P058971	1.3807081	0.46540833	1.3807081	up	DGUOK	deoxyguanosine kinase [Source:HGNC Symbol;Acc:2858] [ENSECAT00000014783]	TGTTGGACGTGAATAATGATTTTTCTGAAGTAACTAAACAAGAAGAACTCATGGGAAAGG
A_69_P072551	-1.3152418	-0.39532804	1.3152418	down	LOC100071051	TMEM9 domain family, member B [Source:HGNC Symbol;Acc:1168] [ENSECAT00000008965]	AGACGTTTTTAAAAGCACACACCTCAAAGTCAGCCAATAAATCTTTTCCTGTTTGTGACT
A_69_P000786	8.724349	3.1250474	8.724349	up	SAA	Equus caballus serum amyloid A1 (SAA), mRNA [NM_001081853]	AAGTCATCAGCGATGCCAGAGAGAATGTTCAGAGATTCACAGACCGTTTCAGTTTTGGAG
A_69_P095203	3.2804108	1.7138765	3.2804108	up	CH25H	cholesterol 25-hydroxylase [Source:HGNC Symbol;Acc:1907] [ENSECAT00000004474]	TCAGTTTAACTGCAACTTCGCCCCTTACTTCACACACTGGGACAAAATATTGGGAACTCT
A_69_P004192	-1.9375628	-0.9542431	1.9375628	down	SAMD4A	Equus caballus KIAA1053 hypothetical protein mRNA, 3' UTR. [AY246763]	GTGAAGACAGAGTCGAAATTGAAGAGATCAGACCATGAAAATCACCGCACACTTATTTTT
A_69_P057635	-1.6075909	-0.68490034	1.6075909	down		profilin 2 [Source:HGNC Symbol;Acc:8882] [ENSECAT00000026660]	TGGAGGCGGATTGAATAAGAAGGCATACTCAATGGCAAAATACTTGAGAGACTCTGGGTT
A_69_P062468	-1.4292899	-0.5152986	1.4292899	down	FAM53C	family with sequence similarity 53, member C [Source:HGNC Symbol;Acc:1336] [ENSECAT00000001697]	CTGTGTGTGTTAAACATGAGGTCCTGCCTCTGTGGCTGTGTTTGAAAAAATAAAGTTTTA
A_69_P056797	9.647587	3.270168	9.647587	up	TRANK1	tetratricopeptide repeat and ankyrin repeat containing 1 [Source:HGNC Symbol;Acc:29011] [ENSECAT00000019382]	GTTCAGGAAGATGATTATGAAAATGAAGTTGAAGACTTTGGCGAGCTCCGTCCCAGAAGC
A_69_P040651	-2.576954	-1.3656667	2.576954	down	PCDH9	protocadherin 9 [Source:HGNC Symbol;Acc:8661] [ENSECAT00000018446]	GATAGATTGCGACTAAGCCATATAGGAAGTCTTCTCTTTGATTTCAGATGAGTTTATTGT
A_69_P085337	2.0885231	1.0624831	2.0885231	up		MOB kinase activator 3C [Source:HGNC Symbol;Acc:29800] [ENSECAT00000025642]	CATATTTGGGAAATGTGGATGTGGCTGAGTTGATGGCAAGAAAGGTACAAGAGAGTGATC
A_69_P113956	-1.3683501	-0.4524375	1.3683501	down		HL02016A1G08 Equine placenta cDNA Library Equus caballus cDNA clone HL02016A1G08, mRNA sequence [DN509499]	GTCTTACGCTCCCCACTGTGCCTTGTACACAGGTGCTAATAAACATTTATTAAATGCAAA
A_69_P080248	1.4821191	0.5676614	1.4821191	up	LOC100049919	protease, serine, 58 [Source:HGNC Symbol;Acc:39125] [ENSECAT00000014175]	CAATGGAATACTTCAAGGAATCTTGACTTTTACAGACGGATGTGTTTTGAGAGCTGACGT
A_69_P124222	1.7308468	0.79147804	1.7308468	up	RBMS3	PREDICTED: Equus caballus RNA binding motif, single stranded interacting protein 3 (RBMS3), transcript variant X5, mRNA [XM_005600873]	CTTTCCTAGTTGTGATCAAATTCAGCCTATGGATGGCCTATTTTATACCAAAGATGAAGT
A_69_P034571	-1.3849783	-0.4698634	1.3849783	down	TEFM	transcription elongation factor, mitochondrial [Source:HGNC Symbol;Acc:26223] [ENSECAT00000018130]	GATTCATTACTACAAGCTGTTGCTTTCTACGAATTAGCGGTTTTTGACACTGAACCTTAA
A_69_P107246	-1.3531038	-0.43627253	1.3531038	down		CT020009B10H07 Equine Articular Cartilage cDNA Library Equus caballus cDNA clone CT020009B10H07, mRNA sequence [CX594902]	GCTGTAAGAGGTTCATGGCAATATAACAGTTCCTGAACTTTCAATTCAAATTGTGTACAT
A_69_P059727	-1.997984	-0.99854505	1.997984	down	PREPL	prolyl endopeptidase-like [Source:HGNC Symbol;Acc:30228] [ENSECAT00000006546]	CTTGACAGCACCAGTGTTTTCGAGAATCTTAAGAAATATCTAAAATTCTGAAATGCTGCA
A_69_P023467	1.5371034	0.6202143	1.5371034	up	BDKRB1	bradykinin receptor B1 [Source:HGNC Symbol;Acc:1029] [ENSECAT00000005630]	CTTTCATCAACAGCTGCCTGAATCCAGTGATTTATGTCTTTGTGGGCCAGCTTTTCAGGA
A_69_P122131	7.065589	2.8208098	7.065589	up		TSA: Equus caballus contig05326.EqcaPBMC mRNA sequence. [JL621100]	GTGGTCTTGGCATTTAAACAACTGAGTGAACTCTTCCAGGAAAAACTTCGACAAGTCTAA
A_69_P119065	-1.6258012	-0.70115083	1.6258012	down	C11H17orf58	chromosome 17 open reading frame 58 [Source:HGNC Symbol;Acc:27568] [ENSECAT00000018026]	TGAAAAGATTTAACCGCAAAAGGGATGGGCAAGTTCAAGGTGCAGTTCACACCCAATGTA
A_69_P103847	-2.3766859	-1.2489512	2.3766859	down	TPD52	TSA: Equus caballus contig27111.EqcaPBMC mRNA sequence. [JL640875]	TGTTATAACATGCTGCCATTGTTGATTGCTAGAGCTTCTGTTAGCACTTTAGATACAAGT
A_69_P118406	-2.9232624	-1.5475793	2.9232624	down	POPDC3	PREDICTED: Equus caballus popeye domain containing 3 (POPDC3), mRNA [XM_001503932]	GGCAAGATGTCATTGCCAGCTGTTTTATTCATCTCAACTTCTGCATTGTGAATAAATTTT
A_69_P017696	-1.3435638	-0.42606485	1.3435638	down	ZSCAN21	zinc finger and SCAN domain containing 21 [Source:HGNC Symbol;Acc:13104] [ENSECAT00000026530]	ATTGTGGAAAGACCTTCTGCAGTAAGTCAAATCTCTCCAAACACCAGAGAGTCCACACTG
A_69_P000614	8.68569	3.1186404	8.68569	up	SOD2	Equus caballus superoxide dismutase 2, mitochondrial (SOD2), mRNA [NM_001082517]	CATTTGGAATGTGATCAACTGGGAGAATGTATCTGAGAGATACATGGCTTGCAAAAAGTA
A_69_P101799	3.1835136	1.67062	3.1835136	up		MONO1_4_E02.b1_A005 Monocytes (MONO1) Equus caballus cDNA, mRNA sequence [BI961358]	TCACCAGGCTGGTAGCATTCAGGACAAATTACTGGGTGGTTCAGTTTCTGAATCAGTAAA
A_69_P063021	-1.5996046	-0.6777153	1.5996046	down	CDO1	cysteine dioxygenase type 1 [Source:HGNC Symbol;Acc:1795] [ENSECAT00000013286]	TATTGTAGATAGAGAAACTTAAGGTACTTTGCCATTTGGTAGTGAAATGAAGGGCAGAGG
A_69_P032306	-1.455095	-0.5411134	1.455095	down	CEP112	centrosomal protein 112kDa [Source:HGNC Symbol;Acc:28514] [ENSECAT00000013299]	ATCAGAGAAAATGAGAATAGAGCTGGAAAAGGCTCATGCTGCGGAGACAGAGATGACGTT
A_69_P116516	-1.3465843	-0.4293046	1.3465843	down	PIAS3	PREDICTED: Equus caballus protein inhibitor of activated STAT, 3, transcript variant 1 (PIAS3), mRNA [XM_001499333]	GGGCCTAGGACCTATGTTGTAATTTTACTTTTTATTCCCAAAGTTGTAGCAAAGTTCTTA
A_69_P105128	1.6754787	0.74457335	1.6754787	up		PREDICTED: Equus caballus interferon regulatory factor 2-binding protein 2-like (LOC100059147), mRNA [XM_001916562]	CTGCTTTTTTAGAGCACTTGGCAAATCAGAAATGCTTCTAGCTGTATTTGTATGCACTTA
A_69_P052952	-2.549957	-1.3504729	2.549957	down	LOC100051840	tubulin, alpha 1a [Source:HGNC Symbol;Acc:20766] [ENSECAT00000014577]	GCTTTAAAACATGACGCTTTGTTACAGACCCAAGCTGTCCATTTCTCTGATGGGTTTGAA
A_69_P096816	-1.344002	-0.42653525	1.344002	down	HOMER2	homer homolog 2 (Drosophila) [Source:HGNC Symbol;Acc:17513] [ENSECAT00000025484]	GGATGTTTATATCTTTCTTAAGGGCTGTTGCAACCCTACGAACTGGAAAAAGTATTTTCT
A_69_P034517	-1.5574939	-0.63922656	1.5574939	down	TMEM98	transmembrane protein 98 [Source:HGNC Symbol;Acc:24529] [ENSECAT00000007879]	TTATTTAGCCCACCTAGTGTTTTCAAGAAAATCGAGCAACCCTCTAAGAATCAGGAGGTT
A_69_P064719	-2.1839037	-1.1269093	2.1839037	down	RASL10A	RAS-like, family 10, member A [Source:HGNC Symbol;Acc:16954] [ENSECAT00000015903]	ATCTGATTGGAAGCTCTCAGACTACTCCTGGAGTTTCATTGGACAAACTCTTAAGTCATG
A_69_P114835	3.0284073	1.5985593	3.0284073	up		HL02021B2G10 Equine placenta cDNA Library Equus caballus cDNA clone HL02021B2G10, mRNA sequence [DN511086]	GCGGGAGATAGCATATGCTATGTGTCAGTCACTTCTTTGAATCTTTTACTGAAATTGAGA
A_69_P112648	-1.3926749	-0.47785848	1.3926749	down		TSA: Equus caballus contig01110.EqcaPBMC mRNA sequence. [JL617473]	ATAACTATTACAGTGTAGGAGAACAATGACTATGTTCTCTGAATGAGCCTTTGTGCTTTT
A_69_P108994	-4.007502	-2.0027032	4.007502	down		CT02036A2F04 Equine Articular Cartilage cDNA Library Equus caballus cDNA clone CT02036A2F04, mRNA sequence [CX603734]	TGTTGCTTTCATCAGAGATGTAAATAATTGCCAATCTGCATTTCTTACCACACTGTTATG
A_69_P112266	-1.3200929	-0.40063953	1.3200929	down		HL020002000_PLATE_B01_2_009 Equine placenta cDNA Library Equus caballus cDNA clone HL020002000_PLATE_B01_2_009, mRNA sequence [DN507791]	CGCTCTGTTTGAAGTATGTTTAGTCAGAGTCATCAGCAAATAAATGTAAAGTGTCCGTGA
A_69_P106912	-1.5888054	-0.66794246	1.5888054	down		CT020008A10D06 Equine Articular Cartilage cDNA Library Equus caballus cDNA clone CT020008A10D06, mRNA sequence [CX594290]	CACTTAGACACCTTAAAAGATGATCCTTACAGGTCTGACATCCTAATGCCAATAAAGGTT
A_69_P036446	1.7385931	0.7979203	1.7385931	up	SERPINB6	serpin peptidase inhibitor, clade B (ovalbumin), member 6 [Source:HGNC Symbol;Acc:8950] [ENSECAT00000017178]	TCCTTTTCTTTATTCAGCACAGCAAGACCAATAGCATTCTCTTCTGTGGCCGATTCTCCT
A_69_P110755	-1.3292453	-0.41060734	1.3292453	down		CT02035A2D07 Equine Articular Cartilage cDNA Library Equus caballus cDNA clone CT02035A2D07, mRNA sequence [CX603349]	CTCTGTGCCTCAGCTTTCTCACCTGTAAATTGGGGATGAATAGCAAACTTATATATACAT
A_69_P083137	-2.6986642	-1.4322455	2.6986642	down	SCD5	stearoyl-CoA desaturase 5 [Source:HGNC Symbol;Acc:21088] [ENSECAT00000015537]	GAGTGAATTTGGCCTAAATTTCAACCCAACCACCTGGTTCATTGACTTCATGTGCTGGCT
A_69_P058911	-1.3981049	-0.4834726	1.3981049	down	RTKN	rhotekin [Source:HGNC Symbol;Acc:10466] [ENSECAT00000011426]	TGGGAGGAAATGCACCTCCCCTGTGACTCCCACATCAACCATTAAAGTTATTTAACAGCA
A_69_P012451	1.3599998	0.44360644	1.3599998	up	OPTN	optineurin [Source:HGNC Symbol;Acc:17142] [ENSECAT00000008224]	TGTGGAGAAGTTCTGCCCGACATAGATACCTTACAGATTCATGTTATGGACTGCATCATT
A_69_P019596	-2.7982516	-1.4845257	2.7982516	down	SRL	sarcalumenin [Source:HGNC Symbol;Acc:11295] [ENSECAT00000026038]	TTCAAGGACATTGTGGAAGATCCTGATAAATTCTACATCTTCAAGACCATCCTGGCAAAA
A_69_P089517	2.3724234	1.2463615	2.3724234	up	NDNF	neuron-derived neurotrophic factor [Source:HGNC Symbol;Acc:26256] [ENSECAT00000011845]	GTTGTGAGCTGAACTTGTACTGTGGAATGAAGGATATCAACTTGTGTATATTGGTGTTTA
A_69_P001620	19.703732	4.300397	19.703732	up	CCL2	Equus caballus chemokine (C-C motif) ligand 2 (CCL2), mRNA [NM_001081931]	TTAAAGTTTATCTTCCACGAATACTAGTGTCTGTGAGATATGGAGACTTGAGCAAACTGC
A_69_P044876	1.3322785	0.41389567	1.3322785	up	GML	glycosylphosphatidylinositol anchored molecule like [Source:HGNC Symbol;Acc:4375] [ENSECAT00000000352]	TGTTGTAGTGGTATGACTTGCAATGAAGGAGGACCTACTGATATTGAGAGGGACATCGGA
A_69_P004993	-1.4478221	-0.53388435	1.4478221	down	HSF2	heat shock transcription factor 2 [Source:HGNC Symbol;Acc:5225] [ENSECAT00000013329]	TCATCGGAAGTTACCTCCTCTGTAGATAAACCCATAGAAGTTGATGAGCTTCTGGACAGC
A_69_P100331	1.8207439	0.86452806	1.8207439	up		T cell receptor alpha variable 40 [Source:HGNC Symbol;Acc:12141] [ENSECAT00000017987]	AATCTCCCCCATTGTGAAATACTCAGTCCAGGTATCAGACTCAGCTGTGTACTACTGTCT
A_69_P039161	-1.3006775	-0.3792634	1.3006775	down	MRPL14	mitochondrial ribosomal protein L14 [Source:HGNC Symbol;Acc:14279] [ENSECAT00000013174]	GGAGCTTGGGGCCCTGGGACTGGGGAACAGTGTCTTATGAGAAAATAAACATATTCATAT
A_69_P040356	-1.4841372	-0.5696244	1.4841372	down	RCBTB2	regulator of chromosome condensation (RCC1) and BTB (POZ) domain containing protein 2 [Source:HGNC Symbol;Acc:1914] [ENSECAT00000024413]	CATGATCTCATGAAGAACTTCATCAGCAAAGCAAGCAGAGTGGGAGCCTTTAAAAATTGA
A_69_P115246	2.487521	1.3147087	2.487521	up	EQMCE1	Uncharacterized protein [Source:UniProtKB/TrEMBL;Acc:F7DXG2] [ENSECAT00000021134]	TACTACAACCAGAGCGAGTCCGGGTCTCACACCTACCAGGAAATGTATGGCTGCGACGTG
A_69_P117981	-1.450722	-0.53677106	1.450722	down		CT020017A10B01 Equine Articular Cartilage cDNA Library Equus caballus cDNA clone CT020017A10B01, mRNA sequence [CX597103]	CAGTCTCTTCGCGCTTTCGCTGTCTCTTTTATTATTATGACTATTTTAAACTTGAAGACA
A_69_P090282	-1.6982657	-0.76406217	1.6982657	down	SMPX	small muscle protein, X-linked [Source:HGNC Symbol;Acc:11122] [ENSECAT00000020114]	TCCAGAATATTAAAAGTGAACTGAAATATGTCCCCAAAGCTGAACAGTAGTTGGAAGAAA
A_69_P079186	-1.3023006	-0.38106242	1.3023006	down	HOXA10	homeobox A10 [Source:HGNC Symbol;Acc:5100] [ENSECAT00000013021]	CTTTATACTGTGAAGTTACATGCATAAAAGGGTCAAACCTGTAGGTGCAGAAAAAGAAAA
A_69_P092566	2.0399053	1.0285022	2.0399053	up	IL13RA1	interleukin 13 receptor, alpha 1 [Source:HGNC Symbol;Acc:5974] [ENSECAT00000020642]	ACCAAAGAGGAAACTGACTCTGTAGTGCTGATAGAAAACCTGAAGAGAGCCTCTCAGTGA
A_69_P058089	-1.3220319	-0.40275693	1.3220319	down		cytochrome c oxidase assembly factor 5 [Source:HGNC Symbol;Acc:33848] [ENSECAT00000004107]	GGAGGGAAACTGCAAAGCTCTGAAATACTCATTTTTTGAATGTAAAAGATCAATGTTGGA
A_69_P110976	1.5858387	0.665246	1.5858387	up		CT02036B1G04 Equine Articular Cartilage cDNA Library Equus caballus cDNA clone CT02036B1G04, mRNA sequence [CX603838]	CAGAGTATCTGTCATCTTGGAGTATTACCAATGCTGTTGTAAATTGAATTTAAAGTGGTG
A_69_P015922	-2.2569697	-1.174387	2.2569697	down	SLC25A4	solute carrier family 25 (mitochondrial carrier; adenine nucleotide translocator), member 4 [Source:HGNC Symbol;Acc:10990] [ENSECAT00000022345]	GAGAGGCATGGGCGGTGCTTTTGTATTGGTGTTGTATGATGAGATCAAAAAGTACGTCTA
A_69_P002501	-1.4632076	-0.54913443	1.4632076	down	CUL4A	Uncharacterized protein [Source:UniProtKB/TrEMBL;Acc:F6VM50] [ENSECAT00000020697]	TCTCGGGCTCCAGGATTTGCAAAAGGCACATGTATCTTTTTTCCTCCAGTTCTTCCTCTT
A_69_P095846	-1.384263	-0.46911815	1.384263	down	CHCHD1	coiled-coil-helix-coiled-coil-helix domain containing 1 [Source:HGNC Symbol;Acc:23518] [ENSECAT00000006833]	TGTCCTTTGGAACCATTGTCTCTGTGGAAGTTATGCTTTATCTTGAAATAAAATCCTCTG
A_69_P108431	-1.3569995	-0.44042018	1.3569995	down		CT020018B10F05 Equine Articular Cartilage cDNA Library Equus caballus cDNA clone CT020018B10F05, mRNA sequence [CX597659]	CTGGAAATGAGCCTTTTAGGAATGAATGTAGACTGGTTCGTATTAAAACTTGTAAATTGC
A_69_P070847	1.5018177	0.58670974	1.5018177	up	PRSS23	protease, serine, 23 [Source:HGNC Symbol;Acc:14370] [ENSECAT00000005511]	TGGCTGTTAGAATCACCCCTCTCAAATATGCCCAGATTTGCTATTGGATTAAAGGAAACT
A_69_P052651	1.7506188	0.807865	1.7506188	up	IRAK4	interleukin-1 receptor-associated kinase 4 [Source:HGNC Symbol;Acc:17967] [ENSECAT00000015858]	CTGCTGCAAGAAATGACAACTTCCTAAAATTTGACTGGAATAGACTCTTGGCTTTTAATA
A_69_P079649	1.5366089	0.61975	1.5366089	up	WASL	Wiskott-Aldrich syndrome-like [Source:HGNC Symbol;Acc:12735] [ENSECAT00000016823]	GCCATTCATTCTTCAGATGAAGATGAGGATGAAGATGATGAAGAAGATTTTGAGGATGAT
A_69_P007997	-1.3823287	-0.4671008	1.3823287	down	FBXO30	F-box protein 30 [Source:HGNC Symbol;Acc:15600] [ENSECAT00000017954]	TGCAGTTACAATATTGTAGAGAAACGAGAGGAAGCCATCCCATTGCCGTGTATGTGTGTG
A_69_P114901	-1.4212378	-0.507148	1.4212378	down		HL02022B2F04 Equine placenta cDNA Library Equus caballus cDNA clone HL02022B2F04, mRNA sequence [DN511312]	GTGAAGTTTTTCTTGCTATTTCAATAACGGATGGTGCTGCTAATTCCCAACATTTCTTAA
A_69_P032363	-2.061342	-1.0435839	2.061342	down	C11H17orf58	chromosome 17 open reading frame 58 [Source:HGNC Symbol;Acc:27568] [ENSECAT00000018026]	CATTTCTGGACCGTAAGAGACTTGGAATTCGGCAACAAGACAGGAAAGGTCTTCATGTCA
A_69_P091586	-1.5806646	-0.6605313	1.5806646	down	LOC100059259	melanoma antigen family E, 2 [Source:HGNC Symbol;Acc:24935] [ENSECAT00000002606]	TGAAACCACTAAAATGAAAGTCTTGGAATACATGGCCAGGCTCTACAGAAAGCGACCACA
A_69_P106616	1.8648641	0.8990705	1.8648641	up	AMPP	Equus caballus adrenomedullin (AMPP), mRNA [NM_001163879]	AATCTATTTACATGAAGTGGGTGATATGCGAAATAGCAAACCAATAAACTGTCTCAATGC
A_69_P050336	1.459366	0.54534173	1.459366	up	LOC100055936	cytochrome P450, family 27, subfamily A, polypeptide 1 [Source:HGNC Symbol;Acc:2605] [ENSECAT00000021139]	AATTGAAGTTGGTGGCTTCTTCTTCCCCAAGAATACCCAGTTTGTGCTGTGCCACTATGT
A_69_P002001	-1.3185337	-0.3989344	1.3185337	down	MDH2	Equus caballus malate dehydrogenase 2, NAD (mitochondrial) (MDH2), mRNA [NM_001195526]	AAGGGCATCGAGAAGAATCTAGGCCTTGGCAAACTCTCCTCTTTCGAAGAGAAGATGATA
A_69_P104972	-1.775339	-0.82809454	1.775339	down		LeukoN3_8_E03.b1_A025 Unstimulated peripheral blood leukocytes N3 Equus caballus cDNA clone LeukoN3_8_E03_A025 3', mRNA sequence [CD528907]	CTTCGTAGGAGGTTATGTCTGTTCGTTTCTACCAGTAGAATCAGCTTATGTTGACATGGT
A_69_P006396	11.621407	3.5387127	11.621407	up	CCL2	Equus caballus chemokine (C-C motif) ligand 2 (CCL2), mRNA [NM_001081931]	TAAAAGAGTCACCAGCAGCAAGTGTCCCAAAGAAGCTGTGATCTTCAAGACCATATTGGC
A_69_P111388	-1.5296739	-0.61322415	1.5296739	down		CT02038B1E10 Equine Articular Cartilage cDNA Library Equus caballus cDNA clone CT02038B1E10, mRNA sequence [CX604537]	ATGCCTTTTAGTTTTTCCAAGGATTTTTACACTATATTCCTGCCACCAAGGCCTTTTTAA
A_69_P101951	-1.3608878	-0.44454807	1.3608878	down	UBE2B	PREDICTED: Equus caballus ubiquitin-conjugating enzyme E2 B-like, transcript variant 1 (LOC100062920), mRNA [XM_001504396]	CAAAAAATTACTTGGCAGATTTTGGCGTGAGACAAATAAGAGTTCACTCACTGGAATTAT
A_69_P111792	-1.5266904	-0.6104075	1.5266904	down		CT02041A1G07 Equine Articular Cartilage cDNA Library Equus caballus cDNA clone CT02041A1G07, mRNA sequence [CX605349]	CGACGGCTTGAGATGGTCGATCTGTCTTGTAACCCTGGACAAATTTCCTTTTCTGATAAA
A_69_P076937	1.7633647	0.8183309	1.7633647	up	PALMD	palmdelphin [Source:HGNC Symbol;Acc:15846] [ENSECAT00000001448]	CTTGATGTGCAGATAGCTGGAGATGGGACTGAGGATCCGTCTTTAACAGCTTTAAGAATG
A_69_P099903	1.3489176	0.43180224	1.3489176	up		Uncharacterized protein [Source:UniProtKB/TrEMBL;Acc:F6SRJ6] [ENSECAT00000026623]	GGATGGTTGGGAGAGGAAAGGTCATTTTTCTTCATTCCTCAGTCGCTCTGATACATACAG
A_69_P102488	1.7922192	0.8417471	1.7922192	up		APL1_2_H10.g1_A008 Liver (APL1) Equus caballus cDNA, mRNA sequence [BM780360]	TCCCACTTACTTAGAACTGAAAAATGTTGCTATGTTCAAAACCCTCTAACACTAAGGCAA
A_69_P000346	1.7786611	0.8307917	1.7786611	up	LOC100051657	Equus caballus 7-51 putative nonclassical MHC class I antigen (LOC100051657), mRNA [NM_001099765]	AAGTACTCAGGTGGAAAAAGAGGGAGCTATGCTCAGGCTGCAAGCAGTGACGGTGCCCAG
A_69_P059537	-1.4557555	-0.5417681	1.4557555	down	RTN4	reticulon 4 [Source:HGNC Symbol;Acc:14085] [ENSECAT00000012456]	TCGCTATATCTGAGGAGCTGGTTCAGAAATACAGTAATTCTGCTCTTGGTCATGTGAACT
A_69_P106291	-1.4659265	-0.5518128	1.4659265	down		LeukoS2_2_A07.g1_A024 Stimulated peripheral blood leukocytes S2 Equus caballus cDNA clone LeukoS2_2_A07_A024 5', mRNA sequence [CD469206]	TATTGTGAACTTCAGAAGAACGCTAGATTGACTCCTTCGGCTTTCCGTTTTCCTCTTGGG
A_69_P087806	1.3920751	0.477237	1.3920751	up	ACOT7	acyl-CoA thioesterase 7 [Source:HGNC Symbol;Acc:24157] [ENSECAT00000025347]	TAACTTTCATGACAAGATCAGAAAAGGGTGTGTCATCACCATCTCTGGGCGCATGACCTT
A_69_P077406	8.078526	3.014092	8.078526	up	IFI44	interferon-induced protein 44 [Source:HGNC Symbol;Acc:16938] [ENSECAT00000009160]	GCAGCAGGATTTGAAGTCACCTATTGTGAAAAAACAGTCATAATTTCTTTTGGACTTATG
A_69_P103833	7.969584	2.9945045	7.969584	up	TMEM140	PREDICTED: Equus caballus transmembrane protein 140 (TMEM140), mRNA [XM_001500540]	TAGAAAGGATATCAGTCCACCACTGACACACTGGGGAATGTCATGTATTTTTCAGCACCT
A_69_P092168	-3.8959634	-1.9619801	3.8959634	down	TCEAL7	transcription elongation factor A (SII)-like 7 [Source:HGNC Symbol;Acc:28336] [ENSECAT00000012420]	GAAGAGATAAGGGGTCTGAGAAAGAAATTTAGGGCTCTGCATTCTAACCATAGGCATTCT
A_69_P059171	2.1302876	1.0910482	2.1302876	up	MXD1	MAX dimerization protein 1 [Source:HGNC Symbol;Acc:6761] [ENSECAT00000011693]	TTGTAAAAGTTCCCAAGGAAGTGCTTAGGATTGTGGGTTTCTGATTGCATCCACTAGCTT
A_69_P101800	3.554628	1.8296986	3.554628	up		MONO1_4_E02.b1_A005 Monocytes (MONO1) Equus caballus cDNA, mRNA sequence [BI961358]	TTCACCAGGCTGGTAGCATTCAGGACAAATTACTGGGTGGTTCAGTTTCTGAATCAGTAA
A_69_P116048	1.6791713	0.74774945	1.6791713	up	ZNF507	TSA: Equus caballus contig21918.EqcaPBMC mRNA sequence. [JL636832]	AAAGCAGTTTTTAAAAGAAACTTACTGGATAAGGCAAAGGTGGGGAGCGGGAAGATGATG
A_69_P028657	1.3827038	0.46749213	1.3827038	up	ITGA1	Uncharacterized protein [Source:UniProtKB/TrEMBL;Acc:F6SHD8] [ENSECAT00000018839]	AGTGCCATTATGGGTTATCCTCTTGAGTGCTTTTGCTGGATTATTGCTGTTAATGCTGCT
A_69_P041902	-1.5842535	-0.6638032	1.5842535	down	TANC1	tetratricopeptide repeat, ankyrin repeat and coiled-coil containing 1 [Source:HGNC Symbol;Acc:29364] [ENSECAT00000019966]	GTATCAGGAAAGTCTCTCTAAACAGCAGCCTCATATCAGTAATGAAGCCCACAGGAGTCA
A_69_P017331	1.8303655	0.8721318	1.8303655	up	DAGLB	diacylglycerol lipase, beta [Source:HGNC Symbol;Acc:28923] [ENSECAT00000013878]	AATACTCTAAGAGCTTCATAGTGTCCGTTGTCCTGGGTGATGACGTGATTCCCAGGTTAA
[truncated: 2,769 more rows]
