# Supplementary material for: Effect of β-hydroxy-β-methylbutyrate on miRNA expression in differentiating equine satellite cells exposed to hydrogen peroxide
Source: Genes Nutr. 2018 Apr 10;13:10. doi: 10.1186/s12263-018-0598-2 (PMC5892041; doi:10.1186/s12263-018-0598-2)
Supplement: Supplementary file 2 — Table S2. Biological function of differentially expressed genes (DEG). (XLSX 28 kb) [file 12263_2018_598_MOESM2_ESM.xlsx]

## Sheet: Arkusz1
Additional file 2: Table S2. Biological function of differentially expressed genes (DEG).
Category	Term	Count	%	FDR
GOTERM_BP_FAT	muscle organ development	62	0.2	2.3e-12
GOTERM_BP_FAT	muscle contraction	46	0.2	6.3e-09
GOTERM_BP_FAT	muscle system process	47	0.2	5.6e-08
GOTERM_BP_FAT	striated muscle contraction	22	0.1	4.5e-07
GOTERM_BP_FAT	muscle tissue development	36	0.1	6.8e-06
GOTERM_BP_FAT	striated muscle tissue development	34	0.1	2.4e-05
GOTERM_BP_FAT	cell death	113	0.4	0.00024
GOTERM_BP_FAT	regulation of cell death	124	0.5	0.00033
GOTERM_BP_FAT	death	113	0.4	0.00034
GOTERM_BP_FAT	response to wounding	88	0.3	0.00067
GOTERM_BP_FAT	regulation of programmed cell death	122	0.5	0.00084
GOTERM_BP_FAT	apoptosis	96	0.4	0.0012
GOTERM_BP_FAT	cardiac muscle tissue development	20	0.1	0.0014
GOTERM_BP_FAT	regulation of apoptosis	120	0.5	0.0015
GOTERM_BP_FAT	programmed cell death	96	0.4	0.0024
GOTERM_BP_FAT	skeletal muscle contraction	9	0	0.0046
GOTERM_BP_FAT	heart development	44	0.2	0.0046
GOTERM_BP_FAT	heart contraction	12	0	0.0052
GOTERM_BP_FAT	heart process	12	0	0.0052
GOTERM_BP_FAT	response to virus	28	0.1	0.0056
GOTERM_BP_FAT	regulation of system process	56	0.2	0.0087
GOTERM_BP_FAT	inflammatory response	58	0.2	0.0094
GOTERM_BP_FAT	tissue morphogenesis	38	0.1	0.012
GOTERM_BP_FAT	response to organic substance	106	0.4	0.014
GOTERM_BP_FAT	muscle cell differentiation	28	0.1	0.045
GOTERM_BP_FAT	multicellular organismal movement	10	0	0.047
GOTERM_BP_FAT	cardiac muscle contraction	10	0	0.047
GOTERM_BP_FAT	musculoskeletal movement	10	0	0.047
GOTERM_BP_FAT	cellular macromolecule catabolic process	104	0.4	0.05
GOTERM_BP_FAT	positive regulation of multicellular organismal process	45	0.2	0.055
GOTERM_BP_FAT	positive regulation of cell death	69	0.3	0.066
GOTERM_BP_FAT	positive regulation of apoptosis	68	0.3	0.083
GOTERM_BP_FAT	positive regulation of programmed cell death	68	0.3	0.1
GOTERM_BP_FAT	positive regulation of response to stimulus	43	0.2	0.11
GOTERM_BP_FAT	circulatory system process	36	0.1	0.14
GOTERM_BP_FAT	blood circulation	36	0.1	0.14
GOTERM_BP_FAT	proteolysis involved in cellular protein catabolic process	87	0.3	0.17
GOTERM_BP_FAT	cellular protein catabolic process	87	0.3	0.21
GOTERM_BP_FAT	regulation of muscle contraction	19	0.1	0.21
GOTERM_BP_FAT	cardiac muscle tissue morphogenesis	11	0	0.22
GOTERM_BP_FAT	muscle tissue morphogenesis	11	0	0.22
GOTERM_BP_FAT	regulation of cell proliferation	108	0.4	0.22
GOTERM_BP_FAT	skeletal muscle tissue development	18	0.1	0.22
GOTERM_BP_FAT	skeletal muscle organ development	18	0.1	0.22
GOTERM_BP_FAT	heart morphogenesis	19	0.1	0.26
GOTERM_BP_FAT	modification-dependent macromolecule catabolic process	83	0.3	0.27
GOTERM_BP_FAT	modification-dependent protein catabolic process	83	0.3	0.27
GOTERM_BP_FAT	positive regulation of immune system process	42	0.2	0.29
GOTERM_BP_FAT	positive regulation of macromolecule metabolic process	115	0.4	0.32
GOTERM_BP_FAT	homeostatic process	103	0.4	0.32
GOTERM_BP_FAT	protein catabolic process	88	0.3	0.37
GOTERM_BP_FAT	striated muscle cell differentiation	21	0.1	0.38
GOTERM_BP_FAT	ubiquitin-dependent protein catabolic process	42	0.2	0.42
GOTERM_BP_FAT	positive regulation of protein kinase cascade	32	0.1	0.46
GOTERM_BP_FAT	cellular respiration	22	0.1	0.54
GOTERM_BP_FAT	macromolecule catabolic process	105	0.4	0.59
GOTERM_BP_FAT	response to nutrient	28	0.1	0.6
GOTERM_BP_FAT	chemical homeostasis	74	0.3	0.66
GOTERM_BP_FAT	regulation of ATPase activity	8	0	0.72
GOTERM_BP_FAT	response to vitamin	17	0.1	0.73
GOTERM_BP_FAT	positive regulation of cell communication	52	0.2	0.74
GOTERM_BP_FAT	positive regulation of molecular function	82	0.3	0.88
GOTERM_BP_FAT	response to metal ion	26	0.1	0.91
GOTERM_BP_FAT	cellular amino acid derivative metabolic process	31	0.1	0.93
GOTERM_BP_FAT	regulation of cell development	36	0.1	1
GOTERM_BP_FAT	ion homeostasis	61	0.2	1
GOTERM_BP_FAT	response to mechanical stimulus	15	0.1	1.2
GOTERM_BP_FAT	ventricular cardiac muscle morphogenesis	9	0	1.2
GOTERM_BP_FAT	positive regulation of I-kappaB kinase/NF-kappaB cascade	21	0.1	1.4
GOTERM_BP_FAT	response to oxygen levels	27	0.1	1.6
GOTERM_BP_FAT	respiratory electron transport chain	16	0.1	1.6
GOTERM_BP_FAT	antigen processing and presentation of endogenous peptide antigen	5	0	2
GOTERM_BP_FAT	antigen processing and presentation of endogenous peptide antigen via MHC class I	5	0	2
GOTERM_BP_FAT	regulation of I-kappaB kinase/NF-kappaB cascade	22	0.1	2.1
GOTERM_BP_FAT	response to molecule of bacterial origin	19	0.1	2.1
GOTERM_BP_FAT	energy derivation by oxidation of organic compounds	27	0.1	2.1
GOTERM_BP_FAT	cellular homeostasis	66	0.3	2.4
GOTERM_BP_FAT	positive regulation of immune response	27	0.1	2.4
GOTERM_BP_FAT	positive regulation of transport	37	0.1	2.4
GOTERM_BP_FAT	morphogenesis of an epithelium	21	0.1	2.4
GOTERM_BP_FAT	proteolysis	131	0.5	2.6
GOTERM_BP_FAT	protein localization in organelle	27	0.1	2.6
GOTERM_BP_FAT	regulation of protein kinase cascade	40	0.2	2.8
GOTERM_BP_FAT	immune response	91	0.4	2.8
GOTERM_BP_FAT	amine biosynthetic process	18	0.1	2.8
GOTERM_BP_FAT	embryonic morphogenesis	47	0.2	2.8
GOTERM_BP_FAT	response to abiotic stimulus	54	0.2	3.1
GOTERM_BP_FAT	positive regulation of protein metabolic process	39	0.2	3.2
GOTERM_BP_FAT	tube development	36	0.1	3.6
GOTERM_BP_FAT	muscle cell development	14	0.1	3.8
GOTERM_BP_FAT	positive regulation of cell proliferation	59	0.2	3.8
GOTERM_BP_FAT	response to nutrient levels	33	0.1	3.9
GOTERM_BP_FAT	response to inorganic substance	34	0.1	3.9
GOTERM_BP_FAT	I-kappaB kinase/NF-kappaB cascade	15	0.1	4
GOTERM_BP_FAT	monosaccharide metabolic process	36	0.1	4.2
GOTERM_BP_FAT	negative regulation of cell size	20	0.1	4.6
GOTERM_BP_FAT	negative regulation of cell growth	19	0.1	4.7
GOTERM_BP_FAT	response to protein stimulus	21	0.1	4.9
GOTERM_BP_FAT	hexose metabolic process	32	0.1	4.9
GOTERM_BP_FAT	positive regulation of cellular protein metabolic process	37	0.1	5.1
GOTERM_BP_FAT	glucose metabolic process	27	0.1	5.1
GOTERM_BP_FAT	regulation of cellular protein metabolic process	65	0.3	5.7
GOTERM_BP_FAT	striated muscle cell development	13	0.1	5.8
GOTERM_BP_FAT	response to extracellular stimulus	35	0.1	6.5
GOTERM_BP_FAT	positive regulation of signal transduction	44	0.2	6.5
GOTERM_BP_FAT	cardiac cell differentiation	9	0	6.8
GOTERM_BP_FAT	regulation of vesicle-mediated transport	19	0.1	7.5
GOTERM_BP_FAT	response to hypoxia	24	0.1	7.6
GOTERM_BP_FAT	antigen processing and presentation of endogenous antigen	5	0	7.7
GOTERM_BP_FAT	defense response	80	0.3	7.7
GOTERM_BP_FAT	cellular amino acid derivative biosynthetic process	13	0.1	7.9
GOTERM_BP_FAT	regulation of neurogenesis	28	0.1	8
GOTERM_BP_FAT	negative regulation of protein complex disassembly	11	0	8.1
GOTERM_BP_FAT	cell structure disassembly during apoptosis	8	0	8.1
GOTERM_BP_FAT	positive regulation of nitrogen compound metabolic process	83	0.3	8.3
GOTERM_BP_FAT	biogenic amine metabolic process	19	0.1	8.3
GOTERM_BP_FAT	nitrogen compound biosynthetic process	47	0.2	8.4
GOTERM_BP_FAT	negative regulation of cell death	51	0.2	8.6
GOTERM_BP_FAT	positive regulation of cytokine production	18	0.1	8.7
GOTERM_BP_FAT	positive regulation of MAPKKK cascade	12	0	8.8
GOTERM_BP_FAT	DNA damage checkpoint	12	0	8.8
GOTERM_BP_FAT	positive regulation of catalytic activity	69	0.3	9.1
GOTERM_BP_FAT	regulation of nervous system development	31	0.1	9.1
GOTERM_BP_FAT	negative regulation of cytoskeleton organization	13	0.1	9.2
GOTERM_BP_FAT	negative regulation of oxidoreductase activity	6	0	9.6
GOTERM_BP_FAT	phosphate metabolic process	118	0.5	9.8
GOTERM_BP_FAT	phosphorus metabolic process	118	0.5	9.8
GOTERM_BP_FAT	vasculature development	38	0.1	9.8
GOTERM_BP_FAT	cellular chemical homeostasis	53	0.2	9.9
GOTERM_BP_FAT	regulation of neurological system process	26	0.1	10
GOTERM_BP_FAT	protein complex assembly	67	0.3	10
GOTERM_BP_FAT	protein complex biogenesis	67	0.3	10
GOTERM_BP_FAT	response to lipopolysaccharide	16	0.1	10
GOTERM_BP_FAT	positive regulation of ossification	8	0	10
GOTERM_BP_FAT	cation homeostasis	42	0.2	10
GOTERM_BP_FAT	regulation of cell growth	31	0.1	11
GOTERM_BP_FAT	response to heat	13	0.1	11
GOTERM_BP_FAT	immune response-regulating signal transduction	13	0.1	11
GOTERM_BP_FAT	cellular amide metabolic process	13	0.1	11
GOTERM_BP_FAT	generation of precursor metabolites and energy	45	0.2	11
GOTERM_BP_FAT	cellular ion homeostasis	52	0.2	11
GOTERM_BP_FAT	blood vessel development	37	0.1	11
GOTERM_BP_FAT	regulation of blood pressure	19	0.1	11
GOTERM_BP_FAT	cytoskeleton organization	59	0.2	11
GOTERM_BP_FAT	positive regulation of protein modification process	30	0.1	11
GOTERM_BP_FAT	phosphorylation	99	0.4	12
GOTERM_BP_FAT	response to glucocorticoid stimulus	16	0.1	12
GOTERM_BP_FAT	positive regulation of binding	16	0.1	12
GOTERM_BP_FAT	organic acid biosynthetic process	26	0.1	12
GOTERM_BP_FAT	carboxylic acid biosynthetic process	26	0.1	12
GOTERM_BP_FAT	response to unfolded protein	15	0.1	12
GOTERM_BP_FAT	platelet-derived growth factor receptor signaling pathway	7	0	12
GOTERM_BP_FAT	DNA fragmentation involved in apoptosis	7	0	12
GOTERM_BP_FAT	negative regulation of monooxygenase activity	5	0	13
GOTERM_BP_FAT	phosphagen metabolic process	5	0	13
GOTERM_BP_FAT	creatine metabolic process	5	0	13
GOTERM_BP_FAT	metal ion homeostasis	32	0.1	13
GOTERM_BP_FAT	negative regulation of programmed cell death	50	0.2	13
GOTERM_BP_FAT	regulation of microtubule polymerization or depolymerization	9	0	13
GOTERM_BP_FAT	regulation of MAPKKK cascade	20	0.1	13
GOTERM_BP_FAT	di-, tri-valent inorganic cation homeostasis	36	0.1	13
GOTERM_BP_FAT	activation of immune response	18	0.1	13
GOTERM_BP_FAT	actin filament organization	15	0.1	14
GOTERM_BP_FAT	positive regulation of cellular biosynthetic process	86	0.3	14
GOTERM_BP_FAT	regulation of cellular localization	37	0.1	14
GOTERM_BP_FAT	regulation of neuron differentiation	23	0.1	14
GOTERM_BP_FAT	cellular amino acid biosynthetic process	12	0	14
GOTERM_BP_FAT	regulation of protein complex disassembly	12	0	14
GOTERM_BP_FAT	positive regulation of biosynthetic process	87	0.3	14
GOTERM_BP_FAT	protein targeting	33	0.1	14
GOTERM_BP_FAT	negative regulation of growth	20	0.1	14
GOTERM_BP_FAT	wound healing	30	0.1	15
GOTERM_BP_FAT	response to drug	33	0.1	15
GOTERM_BP_FAT	negative regulation of apoptosis	49	0.2	15
GOTERM_BP_FAT	immune response-activating signal transduction	12	0	16
GOTERM_BP_FAT	DNA integrity checkpoint	12	0	16
GOTERM_BP_FAT	tube morphogenesis	22	0.1	16
GOTERM_BP_FAT	regulation of metal ion transport	16	0.1	16
GOTERM_BP_FAT	regulation of protein modification process	42	0.2	17
GOTERM_BP_FAT	positive regulation of cell migration	17	0.1	17
GOTERM_BP_FAT	regulation of synaptic transmission	23	0.1	17
GOTERM_BP_FAT	negative regulation of organelle organization	16	0.1	18
GOTERM_BP_FAT	fat cell differentiation	12	0	18
GOTERM_BP_FAT	blood vessel morphogenesis	32	0.1	18
GOTERM_BP_FAT	intracellular transport	82	0.3	19
GOTERM_BP_FAT	surfactant homeostasis	5	0	19
GOTERM_BP_FAT	response to interferon-gamma	5	0	19
GOTERM_BP_FAT	chemical homeostasis within a tissue	5	0	19
GOTERM_BP_FAT	regulation of cell adhesion	23	0.1	19
GOTERM_BP_FAT	regulation of cellular component size	39	0.2	19
GOTERM_BP_FAT	positive regulation of cell motion	18	0.1	19
GOTERM_BP_FAT	positive regulation of locomotion	18	0.1	19
GOTERM_BP_FAT	regulation of nitric oxide biosynthetic process	8	0	20
GOTERM_BP_FAT	response to temperature stimulus	16	0.1	20
GOTERM_BP_FAT	myofibril assembly	7	0	20
GOTERM_BP_FAT	release of cytochrome c from mitochondria	7	0	20
GOTERM_BP_FAT	electron transport chain	20	0.1	20
GOTERM_BP_FAT	regulation of endocytosis	13	0.1	20
GOTERM_BP_FAT	positive regulation of hydrolase activity	28	0.1	20
GOTERM_BP_FAT	regulation of developmental growth	11	0	21
GOTERM_BP_FAT	negative regulation of cell proliferation	49	0.2	21
GOTERM_BP_FAT	positive regulation of nucleobase, nucleoside, nucleotide and nucleic acid metabolic process	78	0.3	21
GOTERM_BP_FAT	calcium ion homeostasis	29	0.1	21
GOTERM_BP_FAT	regulation of transmission of nerve impulse	24	0.1	21
GOTERM_BP_FAT	response to oxidative stress	26	0.1	22
GOTERM_BP_FAT	regulation of cell size	31	0.1	23
GOTERM_BP_FAT	angiogenesis	24	0.1	23
GOTERM_BP_FAT	regulation of heart contraction	15	0.1	23
GOTERM_BP_FAT	regulation of hydrolase activity	46	0.2	23
GOTERM_BP_FAT	protein modification by small protein conjugation	22	0.1	23
GOTERM_BP_FAT	actin filament-based process	35	0.1	24
GOTERM_BP_FAT	actomyosin structure organization	8	0	24
GOTERM_BP_FAT	response to corticosteroid stimulus	16	0.1	24
GOTERM_BP_FAT	induction of apoptosis	44	0.2	24
GOTERM_BP_FAT	positive regulation of DNA binding	14	0.1	24
GOTERM_BP_FAT	activation of pro-apoptotic gene products	7	0	25
GOTERM_BP_FAT	protein oligomerization	27	0.1	25
GOTERM_BP_FAT	intracellular protein transport	50	0.2	25
GOTERM_BP_FAT	induction of programmed cell death	44	0.2	25
GOTERM_BP_FAT	cellular protein localization	54	0.2	26
GOTERM_BP_FAT	branched chain family amino acid catabolic process	5	0	26
GOTERM_BP_FAT	ATP synthesis coupled electron transport	12	0	26
GOTERM_BP_FAT	mitochondrial ATP synthesis coupled electron transport	12	0	26
GOTERM_BP_FAT	positive regulation of developmental process	39	0.2	26
GOTERM_BP_FAT	actin cytoskeleton organization	33	0.1	26
GOTERM_BP_FAT	regulation of microtubule-based process	11	0	26
GOTERM_BP_FAT	regulation of locomotion	29	0.1	27
GOTERM_BP_FAT	epithelium development	33	0.1	28
GOTERM_BP_FAT	cellular macromolecule localization	54	0.2	29
GOTERM_BP_FAT	leukocyte migration	12	0	29
GOTERM_BP_FAT	chemotaxis	25	0.1	29
GOTERM_BP_FAT	protein modification by small protein conjugation or removal	25	0.1	29
GOTERM_BP_FAT	taxis	25	0.1	29
GOTERM_BP_FAT	protein ubiquitination	20	0.1	29
GOTERM_BP_FAT	positive regulation of cell activation	19	0.1	29
GOTERM_BP_FAT	cardiac muscle cell differentiation	7	0	30
GOTERM_BP_FAT	protein ubiquitination during ubiquitin-dependent protein catabolic process	6	0	30
GOTERM_BP_FAT	negative regulation of microtubule polymerization or depolymerization	6	0	30
GOTERM_BP_FAT	antigen processing and presentation of peptide antigen via MHC class I	6	0	30
GOTERM_BP_FAT	negative regulation of molecular function	45	0.2	30
GOTERM_BP_FAT	DNA damage response, signal transduction	15	0.1	30
GOTERM_BP_FAT	positive regulation of defense response	14	0.1	32
GOTERM_BP_FAT	morphogenesis of embryonic epithelium	12	0	32
GOTERM_BP_FAT	vascular process in circulatory system	12	0	32
GOTERM_BP_FAT	regulation of bone mineralization	8	0	33
GOTERM_BP_FAT	leukocyte chemotaxis	9	0	34
GOTERM_BP_FAT	positive regulation of lymphocyte activation	17	0.1	34
GOTERM_BP_FAT	positive regulation of phosphoinositide 3-kinase cascade	5	0	34
GOTERM_BP_FAT	mitochondrion organization	22	0.1	35
GOTERM_BP_FAT	lymphocyte chemotaxis	4	0	35
GOTERM_BP_FAT	regulation of retinal cell programmed cell death	4	0	35
GOTERM_BP_FAT	fructose 6-phosphate metabolic process	4	0	35
GOTERM_BP_FAT	anti-apoptosis	30	0.1	35
GOTERM_BP_FAT	oxidative phosphorylation	17	0.1	36
GOTERM_BP_FAT	regulation of phosphatase activity	6	0	36
GOTERM_BP_FAT	positive regulation of bone mineralization	6	0	36
GOTERM_BP_FAT	regulation of cytokine production	27	0.1	36
GOTERM_BP_FAT	glutamine family amino acid metabolic process	11	0	37
GOTERM_BP_FAT	oxidoreduction coenzyme metabolic process	11	0	37
GOTERM_BP_FAT	negative regulation of catalytic activity	38	0.1	37
GOTERM_BP_FAT	epithelial tube morphogenesis	13	0.1	37
GOTERM_BP_FAT	protein import	21	0.1	37
GOTERM_BP_FAT	apoptotic mitochondrial changes	8	0	37
GOTERM_BP_FAT	regulation of protein amino acid phosphorylation	26	0.1	37
GOTERM_BP_FAT	regulation of anti-apoptosis	9	0	38
GOTERM_BP_FAT	sulfur metabolic process	19	0.1	38
GOTERM_BP_FAT	positive regulation of macromolecule biosynthetic process	79	0.3	38
GOTERM_BP_FAT	cell projection assembly	15	0.1	38
GOTERM_BP_FAT	regulation of alkaline phosphatase activity	3	0	39
GOTERM_BP_FAT	axon target recognition	3	0	39
GOTERM_BP_FAT	phosphagen biosynthetic process	3	0	39
GOTERM_BP_FAT	positive regulation of receptor recycling	3	0	39
GOTERM_BP_FAT	positive regulation of transcription factor activity	12	0	39
GOTERM_BP_FAT	positive regulation of cell adhesion	12	0	39
GOTERM_BP_FAT	regulation of ion transport	17	0.1	39
GOTERM_BP_FAT	regulation of monooxygenase activity	7	0	41
GOTERM_BP_FAT	protein kinase cascade	48	0.2	41
GOTERM_BP_FAT	response to insulin stimulus	17	0.1	41
GOTERM_BP_FAT	cellular cation homeostasis	35	0.1	42
GOTERM_BP_FAT	regulation of biomineral formation	8	0	42
GOTERM_BP_FAT	cell chemotaxis	9	0	43
GOTERM_BP_FAT	regulation of cell motion	28	0.1	43
GOTERM_BP_FAT	middle ear morphogenesis	5	0	43
GOTERM_BP_FAT	regulation of phosphoinositide 3-kinase cascade	5	0	43
GOTERM_BP_FAT	response to tumor necrosis factor	5	0	43
GOTERM_BP_FAT	NLS-bearing substrate import into nucleus	5	0	43
GOTERM_BP_FAT	positive regulation of biomineral formation	6	0	43
GOTERM_BP_FAT	negative regulation of cellular component organization	22	0.1	43
GOTERM_BP_FAT	coenzyme biosynthetic process	13	0.1	43
GOTERM_BP_FAT	regulation of secretion	29	0.1	43
GOTERM_BP_FAT	regulation of immune effector process	17	0.1	44
GOTERM_BP_FAT	urogenital system development	18	0.1	46
GOTERM_BP_FAT	negative regulation of transport	21	0.1	46
GOTERM_BP_FAT	gland development	21	0.1	46
GOTERM_BP_FAT	regulation of cell migration	25	0.1	46
GOTERM_BP_FAT	apoptotic nuclear changes	7	0	47
GOTERM_BP_FAT	regulation of transmembrane transporter activity	7	0	47
GOTERM_BP_FAT	DNA catabolic process, endonucleolytic	7	0	47
GOTERM_BP_FAT	regulation of dephosphorylation	7	0	47
GOTERM_BP_FAT	response to antibiotic	7	0	47
GOTERM_BP_FAT	proteasomal ubiquitin-dependent protein catabolic process	17	0.1	47
GOTERM_BP_FAT	proteasomal protein catabolic process	17	0.1	47
GOTERM_BP_FAT	protein localization in nucleus	16	0.1	47
GOTERM_BP_FAT	response to hyperoxia	4	0	48
GOTERM_BP_FAT	regulation of transporter activity	8	0	48
GOTERM_BP_FAT	response to retinoic acid	8	0	48
GOTERM_BP_FAT	positive regulation of B cell activation	8	0	48
GOTERM_BP_FAT	cellular metal ion homeostasis	28	0.1	49
GOTERM_BP_FAT	regulation of cytoskeleton organization	21	0.1	49
GOTERM_BP_FAT	regulation of binding	23	0.1	49
GOTERM_BP_FAT	organic acid catabolic process	18	0.1	49
GOTERM_BP_FAT	carboxylic acid catabolic process	18	0.1	49
GOTERM_BP_FAT	response to hormone stimulus	47	0.2	50
GOTERM_BP_FAT	protein homooligomerization	16	0.1	50
GOTERM_BP_FAT	ear development	16	0.1	50
GOTERM_BP_FAT	regulation of epithelial cell proliferation	13	0.1	50
GOTERM_BP_FAT	negative regulation of hydrolase activity	10	0	50
GOTERM_BP_FAT	response to cytokine stimulus	14	0.1	50
GOTERM_BP_FAT	negative regulation of cellular protein metabolic process	26	0.1	51
GOTERM_BP_FAT	regulation of lipid metabolic process	18	0.1	52
GOTERM_BP_FAT	regulation of production of molecular mediator of immune response	9	0	52
GOTERM_BP_FAT	positive regulation of NF-kappaB transcription factor activity	9	0	52
GOTERM_BP_FAT	toll-like receptor signaling pathway	5	0	52
GOTERM_BP_FAT	muscle maintenance	5	0	52
GOTERM_BP_FAT	antigen processing and presentation of exogenous antigen	5	0	52
GOTERM_BP_FAT	positive regulation of DNA metabolic process	11	0	52
GOTERM_BP_FAT	regulation of transmembrane transport	7	0	53
GOTERM_BP_FAT	regulation of actin filament depolymerization	7	0	53
GOTERM_BP_FAT	dicarboxylic acid metabolic process	8	0	53
GOTERM_BP_FAT	kidney development	16	0.1	53
GOTERM_BP_FAT	positive regulation of response to external stimulus	12	0	53
GOTERM_BP_FAT	transcription from RNA polymerase II promoter	32	0.1	54
GOTERM_BP_FAT	regulation of fatty acid metabolic process	10	0	54
GOTERM_BP_FAT	establishment or maintenance of cell polarity	10	0	54
GOTERM_BP_FAT	positive regulation of transcription from RNA polymerase II promoter	47	0.2	55
GOTERM_BP_FAT	positive regulation of phosphorylation	16	0.1	56
GOTERM_BP_FAT	regulation of cellular ketone metabolic process	11	0	56
GOTERM_BP_FAT	membrane organization	48	0.2	56
GOTERM_BP_FAT	positive regulation of protein amino acid phosphorylation	15	0.1	56
GOTERM_BP_FAT	positive regulation of ion transport	9	0	56
GOTERM_BP_FAT	response to vitamin A	9	0	56
GOTERM_BP_FAT	osteoblast differentiation	9	0	56
GOTERM_BP_FAT	regulation of microtubule cytoskeleton organization	9	0	56
GOTERM_BP_FAT	cellular di-, tri-valent inorganic cation homeostasis	31	0.1	57
GOTERM_BP_FAT	regulation of acute inflammatory response	6	0	57
GOTERM_BP_FAT	positive regulation of nitric oxide biosynthetic process	6	0	57
GOTERM_BP_FAT	regulation of neurotransmitter secretion	6	0	57
GOTERM_BP_FAT	regulation of lipid storage	6	0	57
GOTERM_BP_FAT	cellular calcium ion homeostasis	26	0.1	58
GOTERM_BP_FAT	positive regulation of leukocyte activation	17	0.1	58
GOTERM_BP_FAT	anatomical structure homeostasis	17	0.1	58
GOTERM_BP_FAT	response to steroid hormone stimulus	27	0.1	58
GOTERM_BP_FAT	muscle fiber development	8	0	58
GOTERM_BP_FAT	ureteric bud development	8	0	58
GOTERM_BP_FAT	antigen processing and presentation of peptide antigen	7	0	59
GOTERM_BP_FAT	ossification	18	0.1	60
GOTERM_BP_FAT	response to host defenses	4	0	60
GOTERM_BP_FAT	response to host	4	0	60
GOTERM_BP_FAT	response to testosterone stimulus	4	0	60
GOTERM_BP_FAT	positive regulation of ATPase activity	4	0	60
GOTERM_BP_FAT	response to defenses of other organism during symbiotic interaction	4	0	60
GOTERM_BP_FAT	smooth muscle cell differentiation	4	0	60
GOTERM_BP_FAT	regulation of protein secretion	11	0	60
GOTERM_BP_FAT	response to bacterium	27	0.1	60
GOTERM_BP_FAT	positive regulation of Rho protein signal transduction	3	0	60
GOTERM_BP_FAT	positive regulation of calcium ion transport via store-operated calcium channel activity	3	0	60
GOTERM_BP_FAT	positive regulation of tumor necrosis factor production	5	0	61
GOTERM_BP_FAT	positive regulation of production of molecular mediator of immune response	5	0	61
GOTERM_BP_FAT	endosome organization	5	0	61
GOTERM_BP_FAT	protein amino acid phosphorylation	78	0.3	61
GOTERM_BP_FAT	cellular response to hormone stimulus	20	0.1	62
GOTERM_BP_FAT	cell cycle checkpoint	15	0.1	62
GOTERM_BP_FAT	cellular component assembly involved in morphogenesis	8	0	63
GOTERM_BP_FAT	regulation of striated muscle contraction	6	0	64
GOTERM_BP_FAT	positive regulation of endocytosis	7	0	64
GOTERM_BP_FAT	positive regulation of phosphate metabolic process	16	0.1	64
GOTERM_BP_FAT	positive regulation of phosphorus metabolic process	16	0.1	64
GOTERM_BP_FAT	regulation of transcription from RNA polymerase II promoter	84	0.3	65
GOTERM_BP_FAT	metanephros development	9	0	65
GOTERM_BP_FAT	regulation of growth	43	0.2	65
GOTERM_BP_FAT	negative regulation of protein metabolic process	26	0.1	66
GOTERM_BP_FAT	positive regulation of protein ubiquitination	14	0.1	66
GOTERM_BP_FAT	intracellular signaling cascade	138	0.5	66
GOTERM_BP_FAT	regulation of inflammatory response	13	0.1	67
GOTERM_BP_FAT	establishment of protein localization	88	0.3	67
GOTERM_BP_FAT	cellular response to insulin stimulus	12	0	67
GOTERM_BP_FAT	positive regulation of transmission of nerve impulse	8	0	68
GOTERM_BP_FAT	transmembrane receptor protein tyrosine kinase signaling pathway	30	0.1	68
GOTERM_BP_FAT	coenzyme metabolic process	22	0.1	68
GOTERM_BP_FAT	negative regulation of microtubule depolymerization	5	0	69
GOTERM_BP_FAT	branched chain family amino acid metabolic process	5	0	69
GOTERM_BP_FAT	gland morphogenesis	5	0	69
GOTERM_BP_FAT	response to vitamin D	5	0	69
GOTERM_BP_FAT	plasma membrane organization	5	0	69
GOTERM_BP_FAT	regulation of microtubule depolymerization	5	0	69
GOTERM_BP_FAT	detection of mechanical stimulus	5	0	69
GOTERM_BP_FAT	aging	17	0.1	69
GOTERM_BP_FAT	protein transport	87	0.3	69
GOTERM_BP_FAT	positive regulation of inflammatory response	7	0	70
GOTERM_BP_FAT	regulation of lipid biosynthetic process	9	0	70
GOTERM_BP_FAT	regulation of phosphorus metabolic process	58	0.2	70
GOTERM_BP_FAT	regulation of phosphate metabolic process	58	0.2	70
GOTERM_BP_FAT	regulation of cell morphogenesis involved in differentiation	13	0.1	70
GOTERM_BP_FAT	response to peptide hormone stimulus	22	0.1	70
GOTERM_BP_FAT	negative regulation of ion transport	6	0	70
GOTERM_BP_FAT	T-helper 1 type immune response	4	0	70
GOTERM_BP_FAT	regulation of calcium ion transport	12	0	70
GOTERM_BP_FAT	mitochondrial transport	12	0	70
GOTERM_BP_FAT	endocrine system development	12	0	70
GOTERM_BP_FAT	regulation of tube size	10	0	70
GOTERM_BP_FAT	regulation of blood vessel size	10	0	70
GOTERM_BP_FAT	regulation of organelle organization	29	0.1	71
GOTERM_BP_FAT	protein import into nucleus	14	0.1	72
GOTERM_BP_FAT	regulation of peptidase activity	14	0.1	72
GOTERM_BP_FAT	regulation of transcription factor activity	16	0.1	72
GOTERM_BP_FAT	regulation of smooth muscle contraction	8	0	72
GOTERM_BP_FAT	regulation of ossification	13	0.1	73
GOTERM_BP_FAT	amine catabolic process	13	0.1	73
GOTERM_BP_FAT	skeletal system development	40	0.2	73
GOTERM_BP_FAT	innate immune response	20	0.1	73
GOTERM_BP_FAT	cytokine production	9	0	74
GOTERM_BP_FAT	regulation of innate immune response	10	0	74
GOTERM_BP_FAT	regulation of establishment of protein localization	18	0.1	74
GOTERM_BP_FAT	regulation of DNA binding	18	0.1	74
GOTERM_BP_FAT	monosaccharide transport	7	0	75
GOTERM_BP_FAT	cell projection organization	45	0.2	75
GOTERM_BP_FAT	fructose metabolic process	5	0	76
GOTERM_BP_FAT	pattern recognition receptor signaling pathway	5	0	76
GOTERM_BP_FAT	response to amino acid stimulus	5	0	76
GOTERM_BP_FAT	humoral immune response	13	0.1	76
GOTERM_BP_FAT	response to endogenous stimulus	49	0.2	76
GOTERM_BP_FAT	regulation of lymphocyte activation	21	0.1	76
GOTERM_BP_FAT	negative regulation of actin filament depolymerization	6	0	76
GOTERM_BP_FAT	response to acid	6	0	76
GOTERM_BP_FAT	regulation of ion transmembrane transporter activity	6	0	76
GOTERM_BP_FAT	brown fat cell differentiation	6	0	76
GOTERM_BP_FAT	sensory organ development	30	0.1	76
GOTERM_BP_FAT	purine nucleoside triphosphate metabolic process	18	0.1	76
GOTERM_BP_FAT	regulation of cell activation	24	0.1	77
GOTERM_BP_FAT	lipid oxidation	8	0	77
GOTERM_BP_FAT	positive regulation of neurological system process	8	0	77
GOTERM_BP_FAT	fatty acid oxidation	8	0	77
GOTERM_BP_FAT	positive regulation of cell division	8	0	77
GOTERM_BP_FAT	regulation of calcium ion transport via store-operated calcium channel activity	3	0	77
GOTERM_BP_FAT	negative regulation of T cell receptor signaling pathway	3	0	77
GOTERM_BP_FAT	negative regulation of antigen receptor-mediated signaling pathway	3	0	77
GOTERM_BP_FAT	muscle thin filament assembly	3	0	77
GOTERM_BP_FAT	barbed-end actin filament capping	3	0	77
GOTERM_BP_FAT	regulation of cell morphogenesis	19	0.1	77
GOTERM_BP_FAT	cellular component morphogenesis	48	0.2	77
GOTERM_BP_FAT	nuclear import	14	0.1	77
GOTERM_BP_FAT	positive regulation of lymphocyte proliferation	10	0	77
GOTERM_BP_FAT	response to calcium ion	10	0	77
GOTERM_BP_FAT	regulation of protein transport	17	0.1	78
GOTERM_BP_FAT	activation of protein kinase activity	17	0.1	78
GOTERM_BP_FAT	cofactor biosynthetic process	15	0.1	78
GOTERM_BP_FAT	bone development	18	0.1	79
GOTERM_BP_FAT	antigen processing and presentation of exogenous peptide antigen	4	0	79
GOTERM_BP_FAT	polyamine metabolic process	4	0	79
GOTERM_BP_FAT	face development	4	0	79
GOTERM_BP_FAT	negative regulation of macromolecule metabolic process	83	0.3	80
GOTERM_BP_FAT	regulation of response to external stimulus	22	0.1	80
GOTERM_BP_FAT	cofactor metabolic process	26	0.1	80
GOTERM_BP_FAT	response to ethanol	11	0	80
GOTERM_BP_FAT	nicotinamide metabolic process	8	0	80
GOTERM_BP_FAT	nicotinamide nucleotide metabolic process	8	0	80
GOTERM_BP_FAT	polyol metabolic process	8	0	80
GOTERM_BP_FAT	positive regulation of homeostatic process	8	0	80
GOTERM_BP_FAT	positive regulation of mononuclear cell proliferation	10	0	81
GOTERM_BP_FAT	positive regulation of leukocyte proliferation	10	0	81
GOTERM_BP_FAT	protein localization	98	0.4	81
GOTERM_BP_FAT	negative regulation of cell cycle	13	0.1	81
GOTERM_BP_FAT	nerve development	6	0	81
GOTERM_BP_FAT	regulation of ion transmembrane transport	6	0	81
GOTERM_BP_FAT	activation of MAPKK activity	6	0	81
GOTERM_BP_FAT	alditol metabolic process	6	0	81
GOTERM_BP_FAT	response to dsRNA	6	0	81
GOTERM_BP_FAT	NAD metabolic process	6	0	81
GOTERM_BP_FAT	embryonic organ morphogenesis	19	0.1	81
GOTERM_BP_FAT	positive regulation of transcription, DNA-dependent	56	0.2	81
GOTERM_BP_FAT	regulation of neuron apoptosis	14	0.1	82
GOTERM_BP_FAT	positive regulation of transcription	65	0.3	82
GOTERM_BP_FAT	gliogenesis	11	0	83
GOTERM_BP_FAT	purine nucleoside triphosphate biosynthetic process	15	0.1	83
GOTERM_BP_FAT	smooth muscle contraction	7	0	83
GOTERM_BP_FAT	antigen receptor-mediated signaling pathway	7	0	83
GOTERM_BP_FAT	cilium morphogenesis	7	0	83
GOTERM_BP_FAT	cell fate determination	7	0	83
GOTERM_BP_FAT	positive regulation of calcium ion transport	7	0	83
GOTERM_BP_FAT	negative regulation of neuron differentiation	7	0	83
GOTERM_BP_FAT	regulation of axonogenesis	10	0	83
GOTERM_BP_FAT	respiratory system development	16	0.1	83
GOTERM_BP_FAT	positive regulation of protein secretion	8	0	84
GOTERM_BP_FAT	alkaloid metabolic process	8	0	84
GOTERM_BP_FAT	positive regulation of epithelial cell proliferation	8	0	84
GOTERM_BP_FAT	negative regulation of cell differentiation	28	0.1	84
GOTERM_BP_FAT	regulation of protein ubiquitination	15	0.1	85
GOTERM_BP_FAT	positive regulation of RNA metabolic process	56	0.2	85
GOTERM_BP_FAT	ear morphogenesis	11	0	85
GOTERM_BP_FAT	regulation of neurotransmitter transport	6	0	85
GOTERM_BP_FAT	regulation of immunoglobulin production	6	0	85
GOTERM_BP_FAT	detection of stimulus	17	0.1	86
